# Supplementary material for: Comparative Microbiome Analysis of a Fusarium Wilt Suppressive Soil and a Fusarium Wilt Conducive Soil From the Châteaurenard Region
Source: Front Microbiol. 2018 Apr 4;9:568. doi: 10.3389/fmicb.2018.00568 (PMC5893819; doi:10.3389/fmicb.2018.00568)
Supplement: Supplementary file 1 [file Table1.XLSX]

## Sheet: FUNGI
Taxonomic assignment and abundance of fungal operational taxonomic units (OTUs)
OTU	Phylum	Class	Order	Family	Genus	Number of sequences per OTU in the different soils
						C1	C2	C3	M1	M2	M3	S1	S2	S3	IS1	IS2	IS3	TOTAL
Cluster167	Ascomycota	Dothideomycetes	Capnodiales	Davidiellaceae	Undefined	1	0	0	0	0	0	0	0	0	0	0	0	1
Cluster470	Ascomycota	Dothideomycetes	Incertae sedis	Eremomycetaceae	Arthrographis	0	1	1	0	0	1	0	0	0	0	0	0	3
Cluster482	Ascomycota	Dothideomycetes	Incertae sedis	Eremomycetaceae	Arthrographis	3	7	3	5	5	5	1	0	1	2	1	2	35
Cluster844	Ascomycota	Dothideomycetes	Incertae sedis	Eremomycetaceae	Arthrographis	0	2	0	0	0	0	0	0	0	0	0	0	2
Cluster875	Ascomycota	Dothideomycetes	Incertae sedis	Eremomycetaceae	Arthrographis	0	1	1	2	0	0	0	0	0	0	0	0	4
Cluster97	Ascomycota	Dothideomycetes	Incertae sedis	Eremomycetaceae	Arthrographis	8	5	4	7	14	9	0	0	0	0	0	0	47
Cluster1986	Ascomycota	Dothideomycetes	Incertae sedis	Eremomycetaceae	Eremomyces	0	0	0	0	0	0	0	2	0	1	0	1	4
Cluster962	Ascomycota	Dothideomycetes	Incertae sedis	Eremomycetaceae	Eremomyces	0	3	0	0	0	0	1	2	2	1	0	0	9
Cluster1787	Ascomycota	Dothideomycetes	Incertae sedis	Parodiopsidaceae	Perisporiopsis	0	0	0	0	0	0	0	1	0	1	3	0	5
Cluster1682	Ascomycota	Dothideomycetes	Pleosporales	Cucurbitariaceae	Pyrenochaetopsis	0	0	0	0	0	0	1	0	23	1	0	4	29
Cluster1940	Ascomycota	Dothideomycetes	Pleosporales	Cucurbitariaceae	Pyrenochaetopsis	0	0	0	0	0	0	0	0	1	0	0	0	1
Cluster3144	Ascomycota	Dothideomycetes	Pleosporales	Cucurbitariaceae	Pyrenochaetopsis	0	0	0	0	0	0	0	1	0	0	0	0	1
Cluster3178	Ascomycota	Dothideomycetes	Pleosporales	Cucurbitariaceae	Pyrenochaetopsis	0	0	0	0	0	0	1	0	1	0	0	0	2
Cluster2407	Ascomycota	Dothideomycetes	Pleosporales	Didymellaceae	Undefined	0	0	0	0	0	0	0	0	0	0	0	2	2
Cluster2908	Ascomycota	Dothideomycetes	Pleosporales	Didymellaceae	Undefined	0	0	0	0	0	0	1	0	0	0	0	0	1
Cluster205	Ascomycota	Dothideomycetes	Pleosporales	Incertae sedis	Leptosphaerulina	1	0	0	0	0	0	0	0	0	0	0	0	1
Cluster610	Ascomycota	Dothideomycetes	Pleosporales	Incertae sedis	Leptosphaerulina	1	0	0	0	1	1	2	0	2	2	0	0	9
Cluster1713	Ascomycota	Dothideomycetes	Pleosporales	Incertae sedis	Periconia	0	0	0	0	0	1	1	0	0	1	0	0	3
Cluster1311	Ascomycota	Dothideomycetes	Pleosporales	Incertae sedis	Phoma	0	0	0	0	0	0	1	0	0	1	0	0	2
Cluster1750	Ascomycota	Dothideomycetes	Pleosporales	Incertae sedis	Phoma	0	0	0	0	0	0	2	1	0	1	1	1	6
Cluster1832	Ascomycota	Dothideomycetes	Pleosporales	Incertae sedis	Phoma	0	0	0	0	0	0	1	0	3	2	1	1	8
Cluster2111	Ascomycota	Dothideomycetes	Pleosporales	Incertae sedis	Phoma	0	0	0	0	0	0	0	0	0	0	1	0	1
Cluster2139	Ascomycota	Dothideomycetes	Pleosporales	Incertae sedis	Phoma	0	0	0	0	0	0	0	1	0	0	0	0	1
Cluster2678	Ascomycota	Dothideomycetes	Pleosporales	Incertae sedis	Phoma	0	0	0	0	0	0	1	1	1	0	0	1	4
Cluster3449	Ascomycota	Dothideomycetes	Pleosporales	Incertae sedis	Phoma	0	0	0	0	0	0	0	1	0	0	0	0	1
Cluster3569	Ascomycota	Dothideomycetes	Pleosporales	Incertae sedis	Phoma	0	0	0	0	0	0	0	1	0	0	0	0	1
Cluster3957	Ascomycota	Dothideomycetes	Pleosporales	Incertae sedis	Phoma	0	0	0	0	0	1	0	0	2	0	0	0	3
Cluster4101	Ascomycota	Dothideomycetes	Pleosporales	Incertae sedis	Phoma	0	0	0	0	0	0	0	0	2	0	0	0	2
Cluster62	Ascomycota	Dothideomycetes	Pleosporales	Incertae sedis	Phoma	4	0	2	2	0	1	0	0	0	1	0	0	10
Cluster2219	Ascomycota	Dothideomycetes	Pleosporales	Incertae sedis	Boeremia	0	0	0	0	0	0	0	0	0	0	1	0	1
Cluster1398	Ascomycota	Dothideomycetes	Pleosporales	Leptosphaeriaceae	Leptosphaeria	0	0	0	0	0	0	13	7	3	1	0	0	24
Cluster2492	Ascomycota	Dothideomycetes	Pleosporales	Leptosphaeriaceae	Leptosphaeria	0	0	0	0	0	0	1	0	0	0	0	1	2
Cluster2836	Ascomycota	Dothideomycetes	Pleosporales	Leptosphaeriaceae	Leptosphaeria	0	0	0	0	0	0	0	2	0	0	0	0	2
Cluster44	Ascomycota	Dothideomycetes	Pleosporales	Leptosphaeriaceae	Leptosphaeria	1	0	0	0	0	0	0	1	0	0	0	0	2
Cluster2441	Ascomycota	Dothideomycetes	Pleosporales	Massarinaceae	Massarina	0	0	0	0	0	0	0	0	0	0	0	2	2
Cluster2646	Ascomycota	Dothideomycetes	Pleosporales	Phaeosphaeriaceae	Phaeosphaeria	0	0	0	0	0	0	2	0	0	0	0	2	4
Cluster87	Ascomycota	Dothideomycetes	Pleosporales	Phaeosphaeriaceae	Phaeosphaeriopsis	0	0	0	0	0	0	0	0	0	1	0	0	1
Cluster2090	Ascomycota	Dothideomycetes	Pleosporales	Pleosporaceae	Alternaria	0	0	0	0	0	0	0	0	0	0	1	0	1
Cluster3022	Ascomycota	Dothideomycetes	Pleosporales	Pleosporaceae	Alternaria	0	0	0	0	0	0	0	0	1	0	0	0	1
Cluster3187	Ascomycota	Dothideomycetes	Pleosporales	Pleosporaceae	Alternaria	0	0	0	0	0	0	0	1	0	0	0	0	1
Cluster3717	Ascomycota	Dothideomycetes	Pleosporales	Pleosporaceae	Alternaria	0	0	0	0	0	0	0	1	0	0	0	0	1
Cluster68	Ascomycota	Dothideomycetes	Pleosporales	Pleosporaceae	Alternaria	3	14	9	8	3	8	35	26	31	39	24	13	213
Cluster1169	Ascomycota	Dothideomycetes	Pleosporales	Pleosporaceae	Cochliobolus	0	0	0	2	1	0	0	0	0	0	0	0	3
Cluster1524	Ascomycota	Dothideomycetes	Pleosporales	Pleosporaceae	Cochliobolus	0	0	2	0	0	0	0	0	0	0	0	0	2
Cluster1525	Ascomycota	Dothideomycetes	Pleosporales	Pleosporaceae	Cochliobolus	0	0	1	0	0	2	0	0	0	0	0	0	3
Cluster4955	Ascomycota	Dothideomycetes	Pleosporales	Pleosporaceae	Cochliobolus	0	0	0	0	0	1	0	0	0	0	0	0	1
Cluster420	Ascomycota	Dothideomycetes	Pleosporales	Pleosporaceae	Curvularia	0	0	0	0	0	0	0	0	0	0	0	1	1
Cluster1498	Ascomycota	Dothideomycetes	Pleosporales	Pleosporaceae	Embellisia	0	0	13	0	0	0	0	0	0	0	0	0	13
Cluster1521	Ascomycota	Dothideomycetes	Pleosporales	Pleosporaceae	Embellisia	0	0	19	0	0	0	0	0	0	0	0	0	19
Cluster1580	Ascomycota	Dothideomycetes	Pleosporales	Pleosporaceae	Embellisia	0	0	2	0	0	0	0	0	0	0	0	0	2
Cluster1673	Ascomycota	Dothideomycetes	Pleosporales	Pleosporaceae	Embellisia	0	0	5	0	0	0	0	0	0	0	0	0	5
Cluster1708	Ascomycota	Dothideomycetes	Pleosporales	Pleosporaceae	Embellisia	0	0	0	0	0	0	0	0	2	1	1	0	4
Cluster2107	Ascomycota	Dothideomycetes	Pleosporales	Pleosporaceae	Embellisia	0	0	0	0	0	0	1	1	0	0	4	0	6
Cluster3100	Ascomycota	Dothideomycetes	Pleosporales	Pleosporaceae	Epicoccum	0	0	0	0	0	0	0	1	0	0	0	0	1
Cluster3961	Ascomycota	Dothideomycetes	Pleosporales	Pleosporaceae	Epicoccum	0	0	0	0	1	1	0	0	1	0	0	0	3
Cluster967	Ascomycota	Dothideomycetes	Pleosporales	Pleosporaceae	Epicoccum	0	1	1	0	0	0	0	0	0	1	0	0	3
Cluster869	Ascomycota	Dothideomycetes	Pleosporales	Pleosporaceae	Lewia	0	1	0	0	0	0	1	2	0	0	0	0	4
Cluster2912	Ascomycota	Dothideomycetes	Pleosporales	Pleosporaceae	Stemphylium	0	0	0	0	0	0	0	1	0	0	0	0	1
Cluster458	Ascomycota	Dothideomycetes	Pleosporales	Pleosporaceae	Ulocladium	1	1	0	0	1	0	2	1	5	1	2	2	16
Cluster1527	Ascomycota	Dothideomycetes	Pleosporales	Pleosporaceae	Undefined	0	0	119	0	0	0	0	0	0	0	0	0	119
Cluster1720	Ascomycota	Dothideomycetes	Pleosporales	Pleosporaceae	Undefined	0	0	0	0	0	0	0	0	0	1	0	0	1
Cluster1744	Ascomycota	Dothideomycetes	Pleosporales	Pleosporaceae	Undefined	0	0	0	0	0	0	0	0	0	1	0	0	1
Cluster1683	Ascomycota	Dothideomycetes	Pleosporales	Undefined	Undefined	0	0	0	0	0	0	3	30	21	8	25	3	90
Cluster1688	Ascomycota	Dothideomycetes	Pleosporales	Undefined	Undefined	0	0	0	0	0	0	9	3	2	17	6	4	41
Cluster1705	Ascomycota	Dothideomycetes	Pleosporales	Undefined	Undefined	0	0	0	0	0	0	2	4	0	5	2	1	14
Cluster1714	Ascomycota	Dothideomycetes	Pleosporales	Undefined	Undefined	0	0	0	2	0	0	14	12	13	7	18	9	75
Cluster1717	Ascomycota	Dothideomycetes	Pleosporales	Undefined	Undefined	0	0	0	0	0	0	0	0	0	1	0	1	2
Cluster1752	Ascomycota	Dothideomycetes	Pleosporales	Undefined	Undefined	0	0	0	0	0	0	4	3	1	4	3	6	21
Cluster1933	Ascomycota	Dothideomycetes	Pleosporales	Undefined	Undefined	0	0	0	0	2	0	0	2	2	2	2	4	14
Cluster2155	Ascomycota	Dothideomycetes	Pleosporales	Undefined	Undefined	0	0	0	0	0	0	13	29	3	0	9	3	57
Cluster2581	Ascomycota	Dothideomycetes	Pleosporales	Undefined	Undefined	0	0	0	0	0	0	1	0	0	0	0	0	1
Cluster2657	Ascomycota	Dothideomycetes	Pleosporales	Undefined	Undefined	0	0	0	0	0	0	0	0	0	0	0	1	1
Cluster3047	Ascomycota	Dothideomycetes	Pleosporales	Undefined	Undefined	0	0	0	0	0	0	1	0	0	0	0	0	1
Cluster3107	Ascomycota	Dothideomycetes	Pleosporales	Undefined	Undefined	0	0	0	0	0	0	11	0	0	0	0	0	11
Cluster3138	Ascomycota	Dothideomycetes	Pleosporales	Undefined	Undefined	0	0	0	0	0	0	1	1	0	0	0	0	2
Cluster398	Ascomycota	Dothideomycetes	Pleosporales	Undefined	Undefined	1	0	0	1	0	0	3	3	6	1	389	1	405
Cluster1702	Ascomycota	Dothideomycetes	Undefined	Undefined	Undefined	0	0	0	0	1	0	8	10	16	22	9	6	72
Cluster2220	Ascomycota	Dothideomycetes	Undefined	Undefined	Undefined	0	0	0	0	0	0	0	0	1	0	1	0	2
Cluster523	Ascomycota	Dothideomycetes	Undefined	Undefined	Undefined	0	0	0	0	1	0	0	0	0	0	0	0	1
Cluster1019	Ascomycota	Eurotiomycetes	Arachnomycetales	Arachnomycetaceae	Arachnomyces	0	1	0	0	0	0	0	0	0	0	0	0	1
Cluster1104	Ascomycota	Eurotiomycetes	Arachnomycetales	Arachnomycetaceae	Arachnomyces	0	1	0	0	1	0	0	0	0	0	0	0	2
Cluster1297	Ascomycota	Eurotiomycetes	Arachnomycetales	Arachnomycetaceae	Arachnomyces	0	0	0	1	0	1	0	0	0	0	0	0	2
Cluster1619	Ascomycota	Eurotiomycetes	Arachnomycetales	Arachnomycetaceae	Arachnomyces	0	0	1	0	0	0	0	0	0	0	0	0	1
Cluster182	Ascomycota	Eurotiomycetes	Arachnomycetales	Arachnomycetaceae	Arachnomyces	9	60	3	11	25	7	0	0	0	0	0	0	115
Cluster3030	Ascomycota	Eurotiomycetes	Arachnomycetales	Arachnomycetaceae	Arachnomyces	0	0	0	0	0	0	0	1	0	0	0	0	1
Cluster735	Ascomycota	Eurotiomycetes	Arachnomycetales	Arachnomycetaceae	Arachnomyces	2	1	0	0	0	1	1	5	2	0	3	2	17
Cluster980	Ascomycota	Eurotiomycetes	Arachnomycetales	Arachnomycetaceae	Arachnomyces	0	1	0	0	1	0	0	0	0	0	0	0	2
Cluster936	Ascomycota	Eurotiomycetes	Chaetothyriales	Herpotrichiellaceae	Cladophialophora	0	2	0	0	0	0	0	0	0	0	0	0	2
Cluster1053	Ascomycota	Eurotiomycetes	Chaetothyriales	Herpotrichiellaceae	Exophiala	0	1	0	0	1	0	0	0	0	0	0	0	2
Cluster2241	Ascomycota	Eurotiomycetes	Chaetothyriales	Herpotrichiellaceae	Exophiala	0	0	0	0	0	0	0	1	0	0	0	0	1
Cluster229	Ascomycota	Eurotiomycetes	Chaetothyriales	Herpotrichiellaceae	Exophiala	7	27	23	9	3	13	5	20	28	14	5	6	160
Cluster3839	Ascomycota	Eurotiomycetes	Chaetothyriales	Herpotrichiellaceae	Exophiala	0	0	0	0	0	0	0	1	0	0	0	0	1
Cluster632	Ascomycota	Eurotiomycetes	Chaetothyriales	Herpotrichiellaceae	Exophiala	2	0	0	1	1	0	0	0	0	0	0	0	4
Cluster1797	Ascomycota	Eurotiomycetes	Chaetothyriales	Herpotrichiellaceae	Phialophora	0	0	0	2	0	0	4	4	1	2	2	5	20
Cluster2259	Ascomycota	Eurotiomycetes	Chaetothyriales	Herpotrichiellaceae	Phialophora	0	0	0	0	0	0	0	0	0	0	1	0	1
Cluster300	Ascomycota	Eurotiomycetes	Chaetothyriales	Herpotrichiellaceae	Phialophora	3	2	2	2	2	0	0	0	2	0	0	0	13
Cluster3085	Ascomycota	Eurotiomycetes	Chaetothyriales	Herpotrichiellaceae	Phialophora	0	0	0	1	0	0	2	0	0	0	0	0	3
Cluster3242	Ascomycota	Eurotiomycetes	Chaetothyriales	Herpotrichiellaceae	Phialophora	0	0	0	0	0	0	2	0	0	0	0	0	2
Cluster351	Ascomycota	Eurotiomycetes	Chaetothyriales	Herpotrichiellaceae	Phialophora	1	0	0	0	0	0	0	0	0	0	0	0	1
Cluster689	Ascomycota	Eurotiomycetes	Chaetothyriales	Herpotrichiellaceae	Phialophora	1	0	1	0	0	1	1	1	0	0	0	1	6
Cluster896	Ascomycota	Eurotiomycetes	Chaetothyriales	Herpotrichiellaceae	Phialophora	0	1	1	0	0	0	0	0	0	0	0	0	2
Cluster98	Ascomycota	Eurotiomycetes	Chaetothyriales	Herpotrichiellaceae	Phialophora	4	2	0	0	0	0	1	0	0	1	0	0	8
Cluster879	Ascomycota	Eurotiomycetes	Chaetothyriales	Herpotrichiellaceae	Rhinocladiella	0	0	0	0	0	2	0	0	0	0	0	0	2
Cluster1102	Ascomycota	Eurotiomycetes	Chaetothyriales	Herpotrichiellaceae	Undefined	0	1	0	0	0	0	0	0	0	0	0	0	1
Cluster1914	Ascomycota	Eurotiomycetes	Chaetothyriales	Herpotrichiellaceae	Undefined	0	0	0	0	0	0	0	0	0	1	0	0	1
Cluster2870	Ascomycota	Eurotiomycetes	Chaetothyriales	Herpotrichiellaceae	Undefined	0	0	0	0	0	1	0	0	0	0	0	0	1
Cluster4531	Ascomycota	Eurotiomycetes	Chaetothyriales	Herpotrichiellaceae	Undefined	0	0	0	2	0	0	0	0	0	0	0	0	2
Cluster4535	Ascomycota	Eurotiomycetes	Chaetothyriales	Herpotrichiellaceae	Undefined	0	0	0	3	0	0	0	0	0	0	0	0	3
Cluster1513	Ascomycota	Eurotiomycetes	Chaetothyriales	Undefined	Undefined	0	0	1	0	0	0	0	0	0	0	0	0	1
Cluster148	Ascomycota	Eurotiomycetes	Eurotiales	Trichocomacea	Emericella	12	9	5	11	8	10	1	1	4	1	2	3	67
Cluster2019	Ascomycota	Eurotiomycetes	Eurotiales	Trichocomacea	Emericella	0	0	0	0	0	0	0	1	1	1	2	2	7
Cluster2683	Ascomycota	Eurotiomycetes	Eurotiales	Trichocomacea	Emericella	0	0	0	0	0	0	1	2	0	0	0	2	5
Cluster4652	Ascomycota	Eurotiomycetes	Eurotiales	Trichocomacea	Emericella	0	0	0	8	3	6	0	0	0	0	0	0	17
Cluster740	Ascomycota	Eurotiomycetes	Eurotiales	Trichocomacea	Emericella	0	0	0	0	1	0	0	0	0	0	0	0	1
Cluster366	Ascomycota	Eurotiomycetes	Eurotiales	Trichocomacea	Eupenicillium	1	1	1	3	1	1	0	0	0	0	0	0	8
Cluster4671	Ascomycota	Eurotiomycetes	Eurotiales	Trichocomacea	Eupenicillium	0	0	0	1	1	0	0	0	0	0	0	0	2
Cluster1607	Ascomycota	Eurotiomycetes	Eurotiales	Trichocomacea	Eurotium	0	0	1	0	1	0	0	0	0	0	0	0	2
Cluster42	Ascomycota	Eurotiomycetes	Eurotiales	Trichocomacea	Eurotium	3	1	2	2	2	1	0	0	0	0	0	0	11
Cluster4755	Ascomycota	Eurotiomycetes	Eurotiales	Trichocomacea	Eurotium	0	0	0	0	0	1	0	0	0	0	0	0	1
Cluster923	Ascomycota	Eurotiomycetes	Eurotiales	Trichocomacea	Eurotium	0	1	0	0	0	0	0	0	0	0	0	0	1
Cluster1917	Ascomycota	Eurotiomycetes	Eurotiales	Trichocomaceae	Paecilomyces	0	0	0	0	0	0	0	3	1	1	1	2	8
Cluster912	Ascomycota	Eurotiomycetes	Eurotiales	Trichocomaceae	Paecilomyces	0	1	0	0	1	0	0	0	0	0	0	0	2
Cluster1085	Ascomycota	Eurotiomycetes	Eurotiales	Trichocomaceae	Penicillium	0	0	0	0	1	0	0	0	0	0	0	0	1
Cluster1152	Ascomycota	Eurotiomycetes	Eurotiales	Trichocomaceae	Penicillium	0	0	0	0	0	1	0	0	0	0	0	0	1
Cluster1154	Ascomycota	Eurotiomycetes	Eurotiales	Trichocomaceae	Penicillium	0	0	1	0	0	1	0	0	0	0	0	0	2
Cluster1195	Ascomycota	Eurotiomycetes	Eurotiales	Trichocomaceae	Penicillium	0	0	3	1	3	4	0	0	2	0	0	9	22
Cluster1294	Ascomycota	Eurotiomycetes	Eurotiales	Trichocomaceae	Penicillium	0	0	0	1	0	1	0	0	0	0	0	0	2
Cluster1349	Ascomycota	Eurotiomycetes	Eurotiales	Trichocomaceae	Penicillium	0	0	0	0	0	0	6	2	2	8	17	6	41
Cluster1390	Ascomycota	Eurotiomycetes	Eurotiales	Trichocomaceae	Penicillium	0	0	0	1	0	0	1	0	0	0	1	0	3
Cluster1452	Ascomycota	Eurotiomycetes	Eurotiales	Trichocomaceae	Penicillium	0	0	0	0	0	0	1	1	0	0	0	0	2
Cluster147	Ascomycota	Eurotiomycetes	Eurotiales	Trichocomaceae	Penicillium	17	19	14	12	18	7	0	0	0	0	0	0	87
Cluster1558	Ascomycota	Eurotiomycetes	Eurotiales	Trichocomaceae	Penicillium	0	0	1	0	0	0	0	0	0	0	0	0	1
Cluster1574	Ascomycota	Eurotiomycetes	Eurotiales	Trichocomaceae	Penicillium	0	0	1	0	0	0	0	0	0	0	0	0	1
Cluster162	Ascomycota	Eurotiomycetes	Eurotiales	Trichocomaceae	Penicillium	9	20	4	11	6	9	1	3	1	0	1	0	65
Cluster1633	Ascomycota	Eurotiomycetes	Eurotiales	Trichocomaceae	Penicillium	0	0	2	0	0	0	0	0	0	0	0	0	2
Cluster1695	Ascomycota	Eurotiomycetes	Eurotiales	Trichocomaceae	Penicillium	0	0	0	0	0	0	0	1	0	7	0	0	8
Cluster1749	Ascomycota	Eurotiomycetes	Eurotiales	Trichocomaceae	Penicillium	0	0	0	0	0	0	8	1	3	8	1	2	23
Cluster1793	Ascomycota	Eurotiomycetes	Eurotiales	Trichocomaceae	Penicillium	0	0	0	0	0	0	0	0	1	2	0	0	3
Cluster1799	Ascomycota	Eurotiomycetes	Eurotiales	Trichocomaceae	Penicillium	0	0	0	0	0	0	0	0	0	0	0	1	1
Cluster1850	Ascomycota	Eurotiomycetes	Eurotiales	Trichocomaceae	Penicillium	0	0	0	0	0	0	0	0	0	2	0	0	2
Cluster1859	Ascomycota	Eurotiomycetes	Eurotiales	Trichocomaceae	Penicillium	0	0	0	0	0	0	1	0	1	3	2	6	13
Cluster1868	Ascomycota	Eurotiomycetes	Eurotiales	Trichocomaceae	Penicillium	0	0	0	0	0	0	0	0	0	1	0	0	1
Cluster1881	Ascomycota	Eurotiomycetes	Eurotiales	Trichocomaceae	Penicillium	0	0	0	0	0	0	0	0	0	1	0	0	1
Cluster1892	Ascomycota	Eurotiomycetes	Eurotiales	Trichocomaceae	Penicillium	0	0	0	0	0	0	1	2	0	0	0	0	3
Cluster190	Ascomycota	Eurotiomycetes	Eurotiales	Trichocomaceae	Penicillium	26	5	0	0	0	1	0	0	0	0	0	0	32
Cluster1929	Ascomycota	Eurotiomycetes	Eurotiales	Trichocomaceae	Penicillium	0	0	0	0	0	0	2	0	0	0	0	0	2
Cluster1956	Ascomycota	Eurotiomycetes	Eurotiales	Trichocomaceae	Penicillium	0	0	0	0	0	0	0	0	1	0	0	0	1
Cluster1976	Ascomycota	Eurotiomycetes	Eurotiales	Trichocomaceae	Penicillium	0	0	0	0	0	0	2	0	0	2	3	0	7
Cluster1979	Ascomycota	Eurotiomycetes	Eurotiales	Trichocomaceae	Penicillium	0	0	0	0	0	0	0	2	0	1	1	3	7
Cluster1988	Ascomycota	Eurotiomycetes	Eurotiales	Trichocomaceae	Penicillium	0	0	0	0	0	0	0	1	0	1	0	0	2
Cluster2000	Ascomycota	Eurotiomycetes	Eurotiales	Trichocomaceae	Penicillium	0	0	0	0	0	0	1	3	1	2	2	9	18
Cluster2002	Ascomycota	Eurotiomycetes	Eurotiales	Trichocomaceae	Penicillium	0	0	0	0	0	0	0	0	0	1	0	0	1
Cluster2015	Ascomycota	Eurotiomycetes	Eurotiales	Trichocomaceae	Penicillium	0	0	0	0	0	0	1	0	1	1	1	7	11
Cluster2025	Ascomycota	Eurotiomycetes	Eurotiales	Trichocomaceae	Penicillium	0	0	0	0	0	0	0	0	0	1	0	1	2
Cluster2078	Ascomycota	Eurotiomycetes	Eurotiales	Trichocomaceae	Penicillium	0	0	0	0	0	0	0	0	0	0	1	1	2
Cluster2131	Ascomycota	Eurotiomycetes	Eurotiales	Trichocomaceae	Penicillium	0	0	0	0	0	0	2	0	0	0	0	1	3
Cluster214	Ascomycota	Eurotiomycetes	Eurotiales	Trichocomaceae	Penicillium	1	0	0	0	0	0	0	0	0	0	0	0	1
Cluster2176	Ascomycota	Eurotiomycetes	Eurotiales	Trichocomaceae	Penicillium	0	0	0	0	0	0	0	0	0	0	0	1	1
Cluster2182	Ascomycota	Eurotiomycetes	Eurotiales	Trichocomaceae	Penicillium	0	0	0	0	0	0	0	0	0	0	1	1	2
Cluster2257	Ascomycota	Eurotiomycetes	Eurotiales	Trichocomaceae	Penicillium	0	0	0	0	0	0	0	1	0	0	0	4	5
Cluster2275	Ascomycota	Eurotiomycetes	Eurotiales	Trichocomaceae	Penicillium	0	0	0	0	0	0	0	1	2	0	1	0	4
Cluster2322	Ascomycota	Eurotiomycetes	Eurotiales	Trichocomaceae	Penicillium	0	0	0	0	0	0	5	21	7	0	3	17	53
Cluster2364	Ascomycota	Eurotiomycetes	Eurotiales	Trichocomaceae	Penicillium	0	0	0	0	0	0	0	1	1	0	1	0	3
Cluster2373	Ascomycota	Eurotiomycetes	Eurotiales	Trichocomaceae	Penicillium	0	0	0	0	0	1	0	1	0	0	0	3	5
Cluster2422	Ascomycota	Eurotiomycetes	Eurotiales	Trichocomaceae	Penicillium	0	0	0	0	0	0	0	0	2	0	0	0	2
Cluster2470	Ascomycota	Eurotiomycetes	Eurotiales	Trichocomaceae	Penicillium	0	0	0	0	0	0	1	0	0	0	0	1	2
Cluster2502	Ascomycota	Eurotiomycetes	Eurotiales	Trichocomaceae	Penicillium	0	0	0	0	0	0	0	0	0	0	0	5	5
Cluster2509	Ascomycota	Eurotiomycetes	Eurotiales	Trichocomaceae	Penicillium	0	0	0	0	1	1	0	0	0	0	0	0	2
Cluster2516	Ascomycota	Eurotiomycetes	Eurotiales	Trichocomaceae	Penicillium	0	0	0	0	0	0	0	0	0	0	0	1	1
Cluster2531	Ascomycota	Eurotiomycetes	Eurotiales	Trichocomaceae	Penicillium	0	0	0	0	0	0	0	0	1	0	0	0	1
Cluster2587	Ascomycota	Eurotiomycetes	Eurotiales	Trichocomaceae	Penicillium	0	0	0	0	0	0	0	0	1	0	0	0	1
Cluster2588	Ascomycota	Eurotiomycetes	Eurotiales	Trichocomaceae	Penicillium	0	0	0	0	0	0	1	0	0	0	0	1	2
Cluster2611	Ascomycota	Eurotiomycetes	Eurotiales	Trichocomaceae	Penicillium	0	0	0	0	0	0	0	0	1	0	0	1	2
Cluster2672	Ascomycota	Eurotiomycetes	Eurotiales	Trichocomaceae	Penicillium	0	0	0	0	0	0	0	0	1	0	0	4	5
Cluster271	Ascomycota	Eurotiomycetes	Eurotiales	Trichocomaceae	Penicillium	3	6	0	1	1	0	0	0	0	0	0	0	11
Cluster2784	Ascomycota	Eurotiomycetes	Eurotiales	Trichocomaceae	Penicillium	0	0	0	0	0	0	0	1	0	0	0	0	1
Cluster2886	Ascomycota	Eurotiomycetes	Eurotiales	Trichocomaceae	Penicillium	0	0	0	0	0	0	0	0	2	0	0	0	2
Cluster2917	Ascomycota	Eurotiomycetes	Eurotiales	Trichocomaceae	Penicillium	0	0	0	0	1	0	0	0	0	0	0	0	1
Cluster3128	Ascomycota	Eurotiomycetes	Eurotiales	Trichocomaceae	Penicillium	0	0	0	0	0	0	0	0	1	0	0	0	1
Cluster3157	Ascomycota	Eurotiomycetes	Eurotiales	Trichocomaceae	Penicillium	0	0	0	0	0	0	1	0	1	0	0	0	2
Cluster344	Ascomycota	Eurotiomycetes	Eurotiales	Trichocomaceae	Penicillium	1	0	0	0	0	0	0	0	0	0	0	2	3
Cluster3522	Ascomycota	Eurotiomycetes	Eurotiales	Trichocomaceae	Penicillium	0	0	0	1	0	0	0	0	0	0	0	0	1
Cluster3531	Ascomycota	Eurotiomycetes	Eurotiales	Trichocomaceae	Penicillium	0	0	0	0	0	0	0	1	1	0	0	0	2
Cluster3896	Ascomycota	Eurotiomycetes	Eurotiales	Trichocomaceae	Penicillium	0	0	0	0	1	0	0	1	0	0	0	0	2
Cluster396	Ascomycota	Eurotiomycetes	Eurotiales	Trichocomaceae	Penicillium	1	16	0	2	0	3	0	0	0	0	0	0	22
Cluster4062	Ascomycota	Eurotiomycetes	Eurotiales	Trichocomaceae	Penicillium	0	0	0	0	0	0	0	0	6	0	0	0	6
Cluster414	Ascomycota	Eurotiomycetes	Eurotiales	Trichocomaceae	Penicillium	2	2	2	2	5	1	0	0	0	0	0	0	14
Cluster4364	Ascomycota	Eurotiomycetes	Eurotiales	Trichocomaceae	Penicillium	0	0	0	0	0	1	0	0	0	0	0	0	1
Cluster450	Ascomycota	Eurotiomycetes	Eurotiales	Trichocomaceae	Penicillium	2	0	1	0	0	1	0	0	0	0	0	0	4
Cluster454	Ascomycota	Eurotiomycetes	Eurotiales	Trichocomaceae	Penicillium	1	1	0	0	1	0	0	0	0	0	0	1	4
Cluster4552	Ascomycota	Eurotiomycetes	Eurotiales	Trichocomaceae	Penicillium	0	0	0	2	0	0	0	0	0	0	0	0	2
Cluster4814	Ascomycota	Eurotiomycetes	Eurotiales	Trichocomaceae	Penicillium	0	0	0	0	3	0	0	0	0	0	0	0	3
Cluster4815	Ascomycota	Eurotiomycetes	Eurotiales	Trichocomaceae	Penicillium	0	0	0	0	1	1	0	0	0	0	0	0	2
Cluster4882	Ascomycota	Eurotiomycetes	Eurotiales	Trichocomaceae	Penicillium	0	0	0	0	1	0	0	0	0	0	0	0	1
Cluster4976	Ascomycota	Eurotiomycetes	Eurotiales	Trichocomaceae	Penicillium	0	0	0	0	2	1	0	0	0	0	0	0	3
Cluster5012	Ascomycota	Eurotiomycetes	Eurotiales	Trichocomaceae	Penicillium	0	0	0	0	1	0	0	0	0	0	0	0	1
Cluster5098	Ascomycota	Eurotiomycetes	Eurotiales	Trichocomaceae	Penicillium	0	0	0	0	0	3	0	0	0	0	0	0	3
Cluster511	Ascomycota	Eurotiomycetes	Eurotiales	Trichocomaceae	Penicillium	1	0	0	0	0	1	0	0	0	0	1	0	3
Cluster527	Ascomycota	Eurotiomycetes	Eurotiales	Trichocomaceae	Penicillium	1	1	0	1	0	1	0	0	0	0	0	0	4
Cluster5293	Ascomycota	Eurotiomycetes	Eurotiales	Trichocomaceae	Penicillium	0	0	0	0	0	2	0	0	0	0	0	0	2
Cluster567	Ascomycota	Eurotiomycetes	Eurotiales	Trichocomaceae	Penicillium	0	0	0	0	1	0	0	0	0	0	0	0	1
Cluster594	Ascomycota	Eurotiomycetes	Eurotiales	Trichocomaceae	Penicillium	1	0	0	1	0	0	0	0	0	0	0	0	2
Cluster670	Ascomycota	Eurotiomycetes	Eurotiales	Trichocomaceae	Penicillium	0	0	0	0	0	1	0	0	0	0	0	0	1
Cluster715	Ascomycota	Eurotiomycetes	Eurotiales	Trichocomaceae	Penicillium	0	4	7	3	3	2	0	0	0	0	0	0	19
Cluster72	Ascomycota	Eurotiomycetes	Eurotiales	Trichocomaceae	Penicillium	7	3	1	1	5	1	15	16	20	23	16	593	701
Cluster723	Ascomycota	Eurotiomycetes	Eurotiales	Trichocomaceae	Penicillium	1	0	0	0	1	0	0	0	0	0	0	0	2
Cluster742	Ascomycota	Eurotiomycetes	Eurotiales	Trichocomaceae	Penicillium	1	0	0	0	1	0	0	0	0	0	0	0	2
Cluster788	Ascomycota	Eurotiomycetes	Eurotiales	Trichocomaceae	Penicillium	0	0	0	0	1	0	0	0	0	0	0	1	2
Cluster858	Ascomycota	Eurotiomycetes	Eurotiales	Trichocomaceae	Penicillium	0	35	20	15	17	20	0	0	0	0	0	0	107
Cluster926	Ascomycota	Eurotiomycetes	Eurotiales	Trichocomaceae	Penicillium	0	1	0	1	0	0	0	0	0	1	1	1	5
Cluster974	Ascomycota	Eurotiomycetes	Eurotiales	Trichocomaceae	Penicillium	0	2	0	0	0	0	0	0	0	0	0	0	2
Cluster987	Ascomycota	Eurotiomycetes	Eurotiales	Trichocomaceae	Penicillium	0	0	0	1	0	0	0	0	0	0	0	0	1
Cluster1448	Ascomycota	Eurotiomycetes	Eurotiales	Trichocomaceae	Talaromyces	0	0	1	0	0	0	0	0	0	0	0	0	1
Cluster5075	Ascomycota	Eurotiomycetes	Eurotiales	Trichocomaceae	Talaromyces	0	0	0	0	0	1	0	0	0	0	0	0	1
Cluster960	Ascomycota	Eurotiomycetes	Eurotiales	Trichocomaceae	Talaromyces	0	0	2	2	2	2	0	0	0	0	0	0	8
Cluster1765	Ascomycota	Eurotiomycetes	Eurotiales	Trichocomaceae	Undefined	0	0	0	0	0	0	2	0	2	6	3	1	14
Cluster1776	Ascomycota	Eurotiomycetes	Eurotiales	Trichocomaceae	Undefined	0	0	0	0	0	0	0	1	0	1	1	2	5
Cluster1907	Ascomycota	Eurotiomycetes	Eurotiales	Trichocomaceae	Undefined	0	0	0	0	0	0	0	0	0	1	0	0	1
Cluster2649	Ascomycota	Eurotiomycetes	Eurotiales	Trichocomaceae	Undefined	0	0	0	0	0	0	1	0	0	0	0	0	1
Cluster3891	Ascomycota	Eurotiomycetes	Eurotiales	Trichocomaceae	Undefined	0	0	0	0	0	0	0	1	0	0	0	0	1
Cluster856	Ascomycota	Eurotiomycetes	Eurotiales	Trichocomaceae	Undefined	0	2	0	0	0	0	0	0	0	0	0	0	2
Cluster90	Ascomycota	Eurotiomycetes	Eurotiales	Trichocomaceae	Undefined	1	0	2	1	3	2	0	0	0	0	0	0	9
Cluster1021	Ascomycota	Eurotiomycetes	Eurotiales	Trichocomaceae	Aspergillus	0	1	0	0	0	0	0	0	0	0	0	0	1
Cluster1068	Ascomycota	Eurotiomycetes	Eurotiales	Trichocomaceae	Aspergillus	0	0	0	0	2	1	0	0	0	0	0	1	4
Cluster1116	Ascomycota	Eurotiomycetes	Eurotiales	Trichocomaceae	Aspergillus	0	1	0	0	1	0	0	0	0	0	0	0	2
Cluster1120	Ascomycota	Eurotiomycetes	Eurotiales	Trichocomaceae	Aspergillus	0	0	1	0	0	0	0	0	0	0	0	0	1
Cluster1146	Ascomycota	Eurotiomycetes	Eurotiales	Trichocomaceae	Aspergillus	0	0	8	12	10	12	0	0	0	0	0	0	42
Cluster1248	Ascomycota	Eurotiomycetes	Eurotiales	Trichocomaceae	Aspergillus	0	0	0	1	4	3	0	0	0	0	0	0	8
Cluster130	Ascomycota	Eurotiomycetes	Eurotiales	Trichocomaceae	Aspergillus	1	3	0	0	1	2	0	0	0	0	0	0	7
Cluster1316	Ascomycota	Eurotiomycetes	Eurotiales	Trichocomaceae	Aspergillus	0	0	1	1	2	5	0	0	0	0	0	0	9
Cluster1330	Ascomycota	Eurotiomycetes	Eurotiales	Trichocomaceae	Aspergillus	0	0	0	0	4	0	0	0	0	0	0	0	4
Cluster1342	Ascomycota	Eurotiomycetes	Eurotiales	Trichocomaceae	Aspergillus	0	0	1	2	0	0	0	0	0	0	0	0	3
Cluster1352	Ascomycota	Eurotiomycetes	Eurotiales	Trichocomaceae	Aspergillus	0	0	0	0	1	0	0	1	0	1	0	0	3
Cluster1369	Ascomycota	Eurotiomycetes	Eurotiales	Trichocomaceae	Aspergillus	0	0	0	0	0	0	0	1	0	0	0	0	1
Cluster1375	Ascomycota	Eurotiomycetes	Eurotiales	Trichocomaceae	Aspergillus	0	0	0	0	1	0	0	0	0	0	0	0	1
Cluster138	Ascomycota	Eurotiomycetes	Eurotiales	Trichocomaceae	Aspergillus	5	3	0	3	1	2	0	0	0	0	0	0	14
Cluster1421	Ascomycota	Eurotiomycetes	Eurotiales	Trichocomaceae	Aspergillus	0	0	0	0	1	0	0	1	0	0	0	0	2
Cluster1458	Ascomycota	Eurotiomycetes	Eurotiales	Trichocomaceae	Aspergillus	0	0	0	0	1	1	0	0	0	1	0	0	3
Cluster1508	Ascomycota	Eurotiomycetes	Eurotiales	Trichocomaceae	Aspergillus	0	0	2	0	0	0	0	0	0	0	0	0	2
Cluster1630	Ascomycota	Eurotiomycetes	Eurotiales	Trichocomaceae	Aspergillus	0	0	1	0	0	0	0	0	0	0	0	0	1
Cluster1643	Ascomycota	Eurotiomycetes	Eurotiales	Trichocomaceae	Aspergillus	0	0	1	0	0	0	0	0	0	0	0	0	1
Cluster1874	Ascomycota	Eurotiomycetes	Eurotiales	Trichocomaceae	Aspergillus	0	0	0	0	0	0	0	0	1	1	0	0	2
Cluster1903	Ascomycota	Eurotiomycetes	Eurotiales	Trichocomaceae	Aspergillus	0	0	0	0	0	1	1	1	0	1	0	0	4
Cluster193	Ascomycota	Eurotiomycetes	Eurotiales	Trichocomaceae	Aspergillus	40	40	31	29	41	29	0	0	0	0	0	0	210
Cluster2006	Ascomycota	Eurotiomycetes	Eurotiales	Trichocomaceae	Aspergillus	0	0	0	0	0	0	0	0	0	1	0	0	1
Cluster2033	Ascomycota	Eurotiomycetes	Eurotiales	Trichocomaceae	Aspergillus	0	0	0	0	0	0	0	1	0	1	0	0	2
Cluster226	Ascomycota	Eurotiomycetes	Eurotiales	Trichocomaceae	Aspergillus	1	1	0	2	0	2	0	0	0	0	0	0	6
Cluster2314	Ascomycota	Eurotiomycetes	Eurotiales	Trichocomaceae	Aspergillus	0	0	0	0	0	0	0	0	1	0	1	0	2
Cluster2545	Ascomycota	Eurotiomycetes	Eurotiales	Trichocomaceae	Aspergillus	0	0	0	0	0	0	0	1	0	0	0	0	1
Cluster288	Ascomycota	Eurotiomycetes	Eurotiales	Trichocomaceae	Aspergillus	1	1	1	1	0	0	0	0	0	0	0	0	4
Cluster315	Ascomycota	Eurotiomycetes	Eurotiales	Trichocomaceae	Aspergillus	0	0	0	0	0	1	0	0	0	0	0	0	1
Cluster340	Ascomycota	Eurotiomycetes	Eurotiales	Trichocomaceae	Aspergillus	5	10	10	7	5	10	5	13	3	11	2	7	88
Cluster3499	Ascomycota	Eurotiomycetes	Eurotiales	Trichocomaceae	Aspergillus	0	0	0	1	3	3	0	7	12	0	0	0	26
Cluster37	Ascomycota	Eurotiomycetes	Eurotiales	Trichocomaceae	Aspergillus	1	0	0	0	0	0	0	0	0	0	0	0	1
Cluster395	Ascomycota	Eurotiomycetes	Eurotiales	Trichocomaceae	Aspergillus	2	2	1	0	3	0	0	0	0	0	0	0	8
Cluster418	Ascomycota	Eurotiomycetes	Eurotiales	Trichocomaceae	Aspergillus	0	3	1	1	1	0	9	4	5	21	6	10	61
Cluster46	Ascomycota	Eurotiomycetes	Eurotiales	Trichocomaceae	Aspergillus	1	1	0	1	1	0	0	0	0	0	0	0	4
Cluster4677	Ascomycota	Eurotiomycetes	Eurotiales	Trichocomaceae	Aspergillus	0	0	0	1	0	0	0	0	0	0	0	0	1
Cluster4740	Ascomycota	Eurotiomycetes	Eurotiales	Trichocomaceae	Aspergillus	0	0	0	1	0	0	0	0	0	0	0	0	1
Cluster48	Ascomycota	Eurotiomycetes	Eurotiales	Trichocomaceae	Aspergillus	34	107	29	34	43	20	2	2	0	0	5	2	278
Cluster4903	Ascomycota	Eurotiomycetes	Eurotiales	Trichocomaceae	Aspergillus	0	0	0	0	1	0	0	0	0	0	0	0	1
Cluster4967	Ascomycota	Eurotiomycetes	Eurotiales	Trichocomaceae	Aspergillus	0	0	0	0	1	1	0	0	0	0	0	0	2
Cluster5096	Ascomycota	Eurotiomycetes	Eurotiales	Trichocomaceae	Aspergillus	0	0	0	0	0	1	0	0	0	0	0	0	1
Cluster5249	Ascomycota	Eurotiomycetes	Eurotiales	Trichocomaceae	Aspergillus	0	0	0	0	0	1	0	0	0	0	0	0	1
Cluster550	Ascomycota	Eurotiomycetes	Eurotiales	Trichocomaceae	Aspergillus	2	9	1	1	3	5	0	0	0	0	0	0	21
Cluster570	Ascomycota	Eurotiomycetes	Eurotiales	Trichocomaceae	Aspergillus	1	2	0	0	2	0	0	0	2	2	1	0	10
Cluster637	Ascomycota	Eurotiomycetes	Eurotiales	Trichocomaceae	Aspergillus	2	0	0	0	0	1	0	0	0	1	1	0	5
Cluster690	Ascomycota	Eurotiomycetes	Eurotiales	Trichocomaceae	Aspergillus	0	0	1	0	0	0	0	0	0	0	0	0	1
Cluster692	Ascomycota	Eurotiomycetes	Eurotiales	Trichocomaceae	Aspergillus	0	1	2	0	2	0	0	0	0	0	0	0	5
Cluster713	Ascomycota	Eurotiomycetes	Eurotiales	Trichocomaceae	Aspergillus	1	22	1	0	0	0	0	0	0	0	0	0	24
Cluster741	Ascomycota	Eurotiomycetes	Eurotiales	Trichocomaceae	Aspergillus	1	0	1	0	0	1	0	0	0	0	0	0	3
Cluster789	Ascomycota	Eurotiomycetes	Eurotiales	Trichocomaceae	Aspergillus	1	1	1	2	1	2	0	0	0	0	0	0	8
Cluster963	Ascomycota	Eurotiomycetes	Eurotiales	Trichocomaceae	Aspergillus	0	1	0	1	1	0	0	0	0	0	0	0	3
Cluster1290	Ascomycota	Eurotiomycetes	Eurotiales	Undefined	Undefined	0	0	1	0	0	0	0	0	0	0	0	0	1
Cluster1520	Ascomycota	Eurotiomycetes	Eurotiales	Undefined	Undefined	0	0	1	0	0	1	0	0	0	0	0	0	2
Cluster2016	Ascomycota	Eurotiomycetes	Eurotiales	Undefined	Undefined	0	0	0	0	0	0	23	0	1	1	0	5	30
Cluster2698	Ascomycota	Eurotiomycetes	Eurotiales	Undefined	Undefined	0	0	0	0	0	0	0	0	0	0	0	1	1
Cluster280	Ascomycota	Eurotiomycetes	Eurotiales	Undefined	Undefined	1	2	2	2	0	1	0	0	0	0	0	0	8
Cluster4156	Ascomycota	Eurotiomycetes	Eurotiales	Undefined	Undefined	0	0	0	1	1	1	0	0	0	0	0	0	3
Cluster4931	Ascomycota	Eurotiomycetes	Eurotiales	Undefined	Undefined	0	0	0	0	1	1	0	0	0	0	0	0	2
Cluster880	Ascomycota	Eurotiomycetes	Eurotiales	Undefined	Undefined	0	2	0	0	0	0	0	0	0	0	0	0	2
Cluster1934	Ascomycota	Eurotiomycetes	Onygenales	Ajellomycetaceae	Spiromastix	0	0	0	0	0	0	0	1	0	0	0	2	3
Cluster739	Ascomycota	Eurotiomycetes	Onygenales	Gymnoascaceae	Gymnascella	0	5	1	2	0	2	0	0	0	0	0	0	10
Cluster1340	Ascomycota	Eurotiomycetes	Onygenales	Incertae sedis	Myceliophthora	0	0	2	1	0	0	0	0	0	0	0	0	3
Cluster4750	Ascomycota	Eurotiomycetes	Onygenales	Incertae sedis	Myceliophthora	0	0	0	1	1	0	0	0	0	0	0	0	2
Cluster5054	Ascomycota	Eurotiomycetes	Onygenales	Incertae sedis	Myceliophthora	0	0	0	0	0	1	0	0	0	0	0	0	1
Cluster818	Ascomycota	Eurotiomycetes	Onygenales	Incertae sedis	Myceliophthora	0	0	0	0	1	2	0	0	0	0	1	1	5
Cluster1014	Ascomycota	Eurotiomycetes	Onygenales	Onygenaceae	Chrysosporium	0	1	0	1	0	0	0	0	0	0	0	0	2
Cluster1136	Ascomycota	Eurotiomycetes	Onygenales	Onygenaceae	Chrysosporium	0	1	0	0	2	0	0	0	0	0	0	0	3
Cluster1489	Ascomycota	Eurotiomycetes	Onygenales	Onygenaceae	Chrysosporium	0	0	1	0	1	0	0	0	0	0	0	0	2
Cluster2290	Ascomycota	Eurotiomycetes	Onygenales	Onygenaceae	Chrysosporium	0	0	0	0	0	0	0	1	0	0	1	0	2
Cluster262	Ascomycota	Eurotiomycetes	Onygenales	Onygenaceae	Chrysosporium	1	0	0	1	0	0	0	0	0	0	0	0	2
Cluster2879	Ascomycota	Eurotiomycetes	Onygenales	Onygenaceae	Chrysosporium	0	0	0	1	0	0	0	0	3	0	0	0	4
Cluster382	Ascomycota	Eurotiomycetes	Onygenales	Onygenaceae	Chrysosporium	3	2	5	3	2	6	2	1	7	3	3	0	37
Cluster435	Ascomycota	Eurotiomycetes	Onygenales	Onygenaceae	Chrysosporium	1	0	0	5	2	1	0	0	0	0	0	0	9
Cluster4932	Ascomycota	Eurotiomycetes	Onygenales	Onygenaceae	Chrysosporium	0	0	0	0	1	0	0	0	0	0	0	0	1
Cluster881	Ascomycota	Eurotiomycetes	Onygenales	Onygenaceae	Chrysosporium	0	1	2	1	1	0	0	0	0	0	0	0	5
Cluster106	Ascomycota	Eurotiomycetes	Undefined	Undefined	Undefined	7	9	9	8	9	5	0	0	0	0	0	0	47
Cluster929	Ascomycota	Eurotiomycetes	Undefined	Undefined	Undefined	0	1	0	0	0	0	0	0	0	0	0	0	1
Cluster2074	Ascomycota	Incertae sedis	Incertae sedis	Incertae sedis	Chaetopyrena	0	0	0	0	0	0	0	0	0	0	1	0	1
Cluster124	Ascomycota	Incertae sedis	Incertae sedis	Incertae sedis	Chalara	2	0	0	0	0	0	0	1	0	0	0	0	3
Cluster1872	Ascomycota	Incertae sedis	Incertae sedis	Incertae sedis	Dokmaia	0	0	0	0	0	0	0	0	2	1	0	1	4
Cluster2160	Ascomycota	Incertae sedis	Incertae sedis	Incertae sedis	Dokmaia	0	0	0	0	0	0	0	0	0	0	2	0	2
Cluster2813	Ascomycota	Incertae sedis	Incertae sedis	Incertae sedis	Dokmaia	0	0	0	0	0	0	0	1	3	0	0	0	4
Cluster3936	Ascomycota	Incertae sedis	Incertae sedis	Incertae sedis	Dokmaia	0	0	0	0	0	0	0	0	1	0	0	0	1
Cluster3323	Ascomycota	Incertae sedis	Incertae sedis	Incertae sedis	Endophoma	0	0	0	0	0	0	1	0	0	0	0	0	1
Cluster697	Ascomycota	Incertae sedis	Incertae sedis	Incertae sedis	Myriodontium	1	2	0	1	0	0	0	0	0	0	0	0	4
Cluster1628	Ascomycota	Incertae sedis	Incertae sedis	Incertae sedis	Phaeoisaria	0	0	2	1	0	1	0	0	0	0	0	0	4
Cluster899	Ascomycota	Incertae sedis	Incertae sedis	Incertae sedis	Phaeoisaria	0	1	0	0	0	0	0	0	0	0	0	0	1
Cluster1924	Ascomycota	Incertae sedis	Incertae sedis	Incertae sedis	Pseudeurotium	0	0	0	0	0	0	4	0	0	2	0	2	8
Cluster209	Ascomycota	Incertae sedis	Incertae sedis	Incertae sedis	Retroconis	1	0	0	0	0	0	0	0	0	0	0	0	1
Cluster180	Ascomycota	Incertae sedis	Incertae sedis	Incertae sedis	Rhinocladium	1	0	0	0	0	3	0	0	0	0	0	0	4
Cluster176	Ascomycota	Incertae sedis	Incertae sedis	Incertae sedis	Scolecobasidium	2	0	0	0	0	0	0	0	0	0	0	0	2
Cluster1866	Ascomycota	Incertae sedis	Incertae sedis	Incertae sedis	Scolecobasidium	0	0	0	0	0	0	0	0	1	2	0	0	3
Cluster1693	Ascomycota	Incertae sedis	Incertae sedis	Incertae sedis	Torula	0	0	0	0	0	0	0	0	1	1	0	0	2
Cluster1829	Ascomycota	Incertae sedis	Incertae sedis	Incertae sedis	Torula	0	0	0	0	0	0	9	4	2	8	2	3	28
Cluster1909	Ascomycota	Incertae sedis	Incertae sedis	Incertae sedis	Torula	0	0	0	0	0	0	1	0	0	1	0	0	2
Cluster2273	Ascomycota	Incertae sedis	Incertae sedis	Incertae sedis	Torula	0	0	0	0	0	0	0	0	0	0	1	1	2
Cluster2286	Ascomycota	Incertae sedis	Incertae sedis	Incertae sedis	Torula	0	0	0	0	0	0	0	1	3	0	2	1	7
Cluster2291	Ascomycota	Incertae sedis	Incertae sedis	Incertae sedis	Torula	0	0	0	0	0	0	0	0	0	0	8	7	15
Cluster2548	Ascomycota	Incertae sedis	Incertae sedis	Incertae sedis	Torula	0	0	0	0	0	0	1	0	0	0	0	0	1
Cluster2686	Ascomycota	Incertae sedis	Incertae sedis	Incertae sedis	Torula	0	0	0	0	0	0	0	0	0	0	0	1	1
Cluster2770	Ascomycota	Incertae sedis	Incertae sedis	Incertae sedis	Torula	0	0	0	0	0	1	0	0	0	0	0	1	2
Cluster3319	Ascomycota	Incertae sedis	Incertae sedis	Incertae sedis	Torula	0	0	0	0	0	0	2	0	0	0	0	0	2
Cluster3333	Ascomycota	Incertae sedis	Incertae sedis	Incertae sedis	Torula	0	0	0	0	0	0	1	3	0	0	0	0	4
Cluster3552	Ascomycota	Incertae sedis	Incertae sedis	Incertae sedis	Torula	0	0	0	0	0	0	0	0	1	0	0	0	1
Cluster4143	Ascomycota	Incertae sedis	Incertae sedis	Incertae sedis	Torula	0	0	0	0	0	0	0	0	1	0	0	0	1
Cluster2334	Ascomycota	Incertae sedis	Incertae sedis	Incertae sedis	Vermispora	0	0	0	0	0	0	0	1	0	0	1	0	2
Cluster1757	Ascomycota	Lecanoromycetes	Agyriales	Trapeliaceae	Sarea	0	0	0	0	0	0	0	1	0	2	0	0	3
Cluster1517	Ascomycota	Lecanoromycetes	Undefined	Undefined	Undefined	0	0	1	0	1	0	0	0	0	0	0	0	2
Cluster431	Ascomycota	Lecanoromycetes	Undefined	Undefined	Undefined	1	0	0	0	0	0	0	0	0	0	0	0	1
Cluster1644	Ascomycota	Leotiomycetes	Heliotales	Incertae sedis	Cadophora	0	0	1	0	0	0	0	0	0	0	0	0	1
Cluster135	Ascomycota	Leotiomycetes	Helotiales	Hyaloscyphaceae	Lachnum	2	0	1	0	1	0	2	1	0	0	1	1	9
Cluster3524	Ascomycota	Leotiomycetes	Helotiales	Hyaloscyphaceae	Undefined	0	0	0	0	0	0	0	1	0	0	0	0	1
Cluster78	Ascomycota	Leotiomycetes	Helotiales	Hyaloscyphaceae	Undefined	0	0	0	1	0	0	1	0	0	0	0	0	2
Cluster187	Ascomycota	Leotiomycetes	Helotiales	Incertae sedis	Dactylaria	1	1	0	0	0	0	0	0	0	0	0	1	3
Cluster1093	Ascomycota	Leotiomycetes	Helotiales	Incertae sedis	Gloeotinia	0	1	0	0	1	0	0	1	0	3	0	0	6
Cluster60	Ascomycota	Leotiomycetes	Helotiales	Incertae sedis	Gloeotinia	2	6	0	0	0	0	1	2	0	1	0	1	13
Cluster1938	Ascomycota	Leotiomycetes	Helotiales	Incertae sedis	Scytalidium	0	0	0	0	0	0	0	0	0	1	0	0	1
Cluster1977	Ascomycota	Leotiomycetes	Helotiales	Incertae sedis	Scytalidium	0	0	0	0	0	0	1	1	1	2	0	0	5
Cluster2195	Ascomycota	Leotiomycetes	Helotiales	Incertae sedis	Scytalidium	0	0	0	0	0	0	0	0	1	0	0	1	2
Cluster2746	Ascomycota	Leotiomycetes	Helotiales	Incertae sedis	Scytalidium	0	0	0	0	0	0	0	0	0	0	0	1	1
Cluster2971	Ascomycota	Leotiomycetes	Helotiales	Incertae sedis	Scytalidium	0	0	0	0	0	0	0	1	0	0	0	0	1
Cluster330	Ascomycota	Leotiomycetes	Helotiales	Incertae sedis	Scytalidium	1	0	0	0	0	0	0	0	0	0	0	0	1
Cluster3405	Ascomycota	Leotiomycetes	Helotiales	Incertae sedis	Scytalidium	0	0	0	0	0	0	0	1	0	0	0	0	1
Cluster3462	Ascomycota	Leotiomycetes	Helotiales	Incertae sedis	Scytalidium	0	0	0	0	0	0	0	1	0	0	0	0	1
Cluster3464	Ascomycota	Leotiomycetes	Helotiales	Incertae sedis	Scytalidium	0	0	0	0	0	0	0	1	0	0	0	0	1
Cluster3496	Ascomycota	Leotiomycetes	Helotiales	Incertae sedis	Scytalidium	0	0	0	0	0	0	0	1	0	0	0	0	1
Cluster3508	Ascomycota	Leotiomycetes	Helotiales	Incertae sedis	Scytalidium	0	0	0	0	0	0	0	1	0	0	0	0	1
Cluster3527	Ascomycota	Leotiomycetes	Helotiales	Incertae sedis	Scytalidium	0	0	0	0	0	0	0	1	0	0	0	0	1
Cluster3529	Ascomycota	Leotiomycetes	Helotiales	Incertae sedis	Scytalidium	0	0	0	0	0	0	0	4	0	0	0	0	4
Cluster3674	Ascomycota	Leotiomycetes	Helotiales	Incertae sedis	Scytalidium	0	0	0	0	0	0	0	2	0	0	0	0	2
Cluster3745	Ascomycota	Leotiomycetes	Helotiales	Incertae sedis	Scytalidium	0	0	0	0	0	0	0	1	0	0	0	0	1
Cluster3811	Ascomycota	Leotiomycetes	Helotiales	Incertae sedis	Scytalidium	0	0	0	0	0	0	0	1	0	0	0	0	1
Cluster4791	Ascomycota	Leotiomycetes	Helotiales	Incertae sedis	Scytalidium	0	0	0	0	1	0	0	0	0	0	0	0	1
Cluster212	Ascomycota	Leotiomycetes	Helotiales	Incertae sedis	Tetracladium	2	0	0	0	0	0	1	3	0	0	0	0	6
Cluster223	Ascomycota	Leotiomycetes	Helotiales	Incertae sedis	Tetracladium	3	2	0	0	0	0	1	0	1	0	0	0	7
Cluster3861	Ascomycota	Leotiomycetes	Helotiales	Incertae sedis	Tetracladium	0	0	0	1	1	1	0	1	0	0	0	0	4
Cluster3922	Ascomycota	Leotiomycetes	Helotiales	Incertae sedis	Tetracladium	0	0	0	0	0	0	0	1	0	0	0	0	1
Cluster658	Ascomycota	Leotiomycetes	Helotiales	Incertae sedis	Tetracladium	0	0	0	1	0	0	1	0	0	0	0	0	2
Cluster702	Ascomycota	Leotiomycetes	Helotiales	Incertae sedis	Tetracladium	1	0	1	0	0	0	1	0	0	0	0	0	3
Cluster1510	Ascomycota	Leotiomycetes	Helotiales	Undefined	Undefined	0	0	1	0	0	0	0	0	0	0	0	0	1
Cluster185	Ascomycota	Leotiomycetes	Helotiales	Undefined	Undefined	8	2	2	0	0	0	6	13	0	1	4	1	37
Cluster3809	Ascomycota	Leotiomycetes	Helotiales	Undefined	Undefined	0	0	0	0	0	0	0	1	3	0	0	0	4
Cluster3083	Ascomycota	Leotiomycetes	Helotiales	Undefined	Undefined	0	0	0	0	0	0	2	0	0	0	0	0	2
Cluster373	Ascomycota	Leotiomycetes	Helotiales	Undefined	Undefined	0	0	0	0	0	0	1	2	2	0	0	0	5
Cluster700	Ascomycota	Leotiomycetes	Undefined	Undefined	Undefined	1	0	1	0	0	0	0	0	0	0	0	0	2
Cluster931	Ascomycota	Orbiliomycetes	Orbiliales	Orbiliaceae	Arthrobotrys	0	0	0	0	0	0	0	1	0	0	0	0	1
Cluster893	Ascomycota	Orbiliomycetes	Orbiliomycetes	Orbiliaceae	Arthrobotrys	0	1	1	0	0	0	0	0	0	0	0	0	2
Cluster1079	Ascomycota	Pezizomycetes	Pezizales	Pezizaceae	Undefined	0	5	14	37	10	25	0	0	0	0	0	0	91
Cluster29	Ascomycota	Pezizomycetes	Pezizales	Pezizaceae	Undefined	103	219	234	222	102	289	0	0	0	1	0	0	1170
Cluster3389	Ascomycota	Pezizomycetes	Pezizales	Pezizaceae	Undefined	0	0	0	0	9	25	1	0	0	0	0	0	35
Cluster1157	Ascomycota	Pezizomycetes	Pezizales	Pezizaceae	Undefined	0	2	16	4	4	13	0	0	0	0	0	0	39
Cluster1507	Ascomycota	Pezizomycetes	Pezizales	Pezizaceae	Undefined	0	0	2	0	1	0	0	0	0	0	0	0	3
Cluster1512	Ascomycota	Pezizomycetes	Pezizales	Pezizaceae	Undefined	0	0	1	2	0	0	0	0	0	0	0	0	3
Cluster1602	Ascomycota	Pezizomycetes	Pezizales	Pezizaceae	Undefined	0	0	1	0	0	0	0	0	0	0	0	0	1
Cluster2301	Ascomycota	Pezizomycetes	Pezizales	Pezizaceae	Undefined	0	0	0	0	0	0	0	0	0	0	2	0	2
Cluster428	Ascomycota	Pezizomycetes	Pezizales	Pezizaceae	Undefined	0	0	0	0	1	1	0	0	0	0	0	0	2
Cluster4721	Ascomycota	Pezizomycetes	Pezizales	Pezizaceae	Undefined	0	0	0	1	0	0	0	0	0	0	0	0	1
Cluster884	Ascomycota	Pezizomycetes	Pezizales	Pezizaceae	Undefined	0	1	0	1	0	0	0	0	0	0	0	0	2
Cluster1505	Ascomycota	Pezizomycetes	Pezizales	Pyronemataceae	Undefined	0	0	1	0	0	0	0	0	0	0	0	0	1
Cluster3171	Ascomycota	Pezizomycetes	Pezizales	Pyronemataceae	Undefined	0	0	0	0	0	0	3	18	1	0	0	0	22
Cluster798	Ascomycota	Pezizomycetes	Pezizales	Pyronemataceae	Undefined	0	0	2	0	0	1	0	0	0	0	1	0	4
Cluster1894	Ascomycota	Pezizomycetes	Pezizales	Undefined	Undefined	0	0	0	0	0	0	0	0	0	1	0	1	2
Cluster1528	Ascomycota	Pezizomycetes	Undefined	Undefined	Undefined	0	0	3	0	5	0	0	0	0	0	0	0	8
Cluster1096	Ascomycota	Saccharomycetes	Saccharomycetales	Incertae sedis	Candida	0	1	0	0	0	0	0	0	0	0	0	0	1
Cluster341	Ascomycota	Saccharomycetes	Saccharomycetales	Incertae sedis	Candida	1	1	0	0	0	0	0	0	0	0	0	0	2
Cluster814	Ascomycota	Saccharomycetes	Saccharomycetales	Incertae sedis	Candida	0	1	0	0	0	0	0	0	0	0	0	0	1
Cluster928	Ascomycota	Saccharomycetes	Saccharomycetales	Incertae sedis	Candida	0	1	0	0	0	0	0	0	0	0	0	0	1
Cluster810	Ascomycota	Saccharomycetes	Saccharomycetales	Trichomonascaceae	Blastobotrys	0	2	0	0	0	0	0	0	0	0	0	0	2
Cluster52	Ascomycota	Sordariomycetes	Chaetomiaceae	Undefined	Undefined	1	1	0	0	0	0	0	0	1	0	0	0	3
Cluster1854	Ascomycota	Sordariomycetes	Chaetosphaeriales	Chaetosphaeriaceae	Chaetosphaeria	0	0	0	0	1	0	0	0	2	1	1	0	5
Cluster4759	Ascomycota	Sordariomycetes	Chaetosphaeriales	Chaetosphaeriaceae	Undefined	0	0	0	0	4	0	0	0	0	0	0	0	4
Cluster4874	Ascomycota	Sordariomycetes	Chaetosphaeriales	Chaetosphaeriaceae	Undefined	0	0	0	0	1	0	0	0	0	0	0	0	1
Cluster1103	Ascomycota	Sordariomycetes	Coniochaetales	Coniochaetaceae	Lecythophora	0	1	2	0	0	0	0	0	0	0	0	0	3
Cluster2014	Ascomycota	Sordariomycetes	Hypocreales	Bionectriaceae	Hydropisphaera	0	0	0	0	0	0	0	0	0	1	0	0	1
Cluster2412	Ascomycota	Sordariomycetes	Hypocreales	Bionectriaceae	Hydropisphaera	0	0	0	0	0	0	0	0	0	0	0	1	1
Cluster4115	Ascomycota	Sordariomycetes	Hypocreales	Bionectriaceae	Hydropisphaera	0	0	0	0	0	0	0	0	1	0	0	0	1
Cluster1944	Ascomycota	Sordariomycetes	Hypocreales	Bionectriaceae	Stephanonectria	0	0	0	0	0	0	0	2	0	1	1	1	5
Cluster2200	Ascomycota	Sordariomycetes	Hypocreales	Bionectriaceae	Stephanonectria	0	0	0	0	0	0	0	0	0	0	1	0	1
Cluster655	Ascomycota	Sordariomycetes	Hypocreales	Bionectriaceae	Stephanonectria	1	0	0	0	0	1	1	1	0	0	19	1	24
Cluster1697	Ascomycota	Sordariomycetes	Hypocreales	Bionectriaceae	Bionectria	0	0	0	0	0	0	0	0	0	8	2	1	11
Cluster1801	Ascomycota	Sordariomycetes	Hypocreales	Bionectriaceae	Bionectria	0	0	0	0	0	0	0	0	0	1	0	0	1
Cluster1811	Ascomycota	Sordariomycetes	Hypocreales	Bionectriaceae	Bionectria	0	0	0	0	0	0	8	0	0	1	0	0	9
Cluster3211	Ascomycota	Sordariomycetes	Hypocreales	Bionectriaceae	Bionectria	0	0	0	0	0	0	1	0	0	0	0	0	1
Cluster3710	Ascomycota	Sordariomycetes	Hypocreales	Clavicipitaceae	Metarhizium	0	0	0	0	0	0	0	2	0	0	0	0	2
Cluster4024	Ascomycota	Sordariomycetes	Hypocreales	Clavicipitaceae	Metarhizium	0	0	0	0	0	0	0	0	1	0	0	0	1
Cluster1122	Ascomycota	Sordariomycetes	Hypocreales	Cordycipitaceae	Lecanicillium	0	1	0	0	0	0	2	0	1	9	0	0	13
Cluster1773	Ascomycota	Sordariomycetes	Hypocreales	Cordycipitaceae	Lecanicillium	0	0	0	0	0	0	1	1	3	9	3	5	22
Cluster2073	Ascomycota	Sordariomycetes	Hypocreales	Cordycipitaceae	Lecanicillium	0	0	0	0	0	0	2	3	5	0	5	1	16
Cluster2328	Ascomycota	Sordariomycetes	Hypocreales	Cordycipitaceae	Lecanicillium	0	0	0	0	0	0	0	0	0	0	1	0	1
Cluster2629	Ascomycota	Sordariomycetes	Hypocreales	Cordycipitaceae	Lecanicillium	0	0	0	0	0	0	1	0	0	0	0	1	2
Cluster2785	Ascomycota	Sordariomycetes	Hypocreales	Cordycipitaceae	Lecanicillium	0	0	0	0	0	0	0	0	0	0	0	1	1
Cluster441	Ascomycota	Sordariomycetes	Hypocreales	Cordycipitaceae	Undefined	1	0	0	1	1	0	0	0	0	0	0	0	3
Cluster1690	Ascomycota	Sordariomycetes	Hypocreales	Cordycipitaceae	Beauveria	0	0	0	0	1	1	4	13	7	28	9	3	66
Cluster1857	Ascomycota	Sordariomycetes	Hypocreales	Cordycipitaceae	Beauveria	0	0	0	0	0	0	1	0	0	1	0	0	2
Cluster2130	Ascomycota	Sordariomycetes	Hypocreales	Cordycipitaceae	Beauveria	0	0	0	0	0	0	2	1	1	0	0	0	4
Cluster2750	Ascomycota	Sordariomycetes	Hypocreales	Cordycipitaceae	Beauveria	0	0	0	0	0	0	0	0	0	0	0	1	1
Cluster3089	Ascomycota	Sordariomycetes	Hypocreales	Cordycipitaceae	Beauveria	0	0	0	0	0	0	1	0	0	0	0	0	1
Cluster3998	Ascomycota	Sordariomycetes	Hypocreales	Cordycipitaceae	Beauveria	0	0	0	0	0	0	0	0	1	0	0	0	1
Cluster4019	Ascomycota	Sordariomycetes	Hypocreales	Cordycipitaceae	Beauveria	0	0	0	0	0	0	0	0	1	0	0	0	1
Cluster1017	Ascomycota	Sordariomycetes	Hypocreales	Hypocreaceae	Acrostalagmus	0	0	0	3	1	0	1	0	0	1	1	0	7
Cluster2317	Ascomycota	Sordariomycetes	Hypocreales	Hypocreaceae	Hypomyces	0	0	0	0	0	0	0	0	1	0	1	0	2
Cluster1001	Ascomycota	Sordariomycetes	Hypocreales	Hypocreaceae	Trichoderma	0	2	0	1	1	0	0	0	0	0	0	0	4
Cluster1007	Ascomycota	Sordariomycetes	Hypocreales	Hypocreaceae	Trichoderma	0	1	3	0	0	0	0	0	0	0	0	0	4
Cluster1141	Ascomycota	Sordariomycetes	Hypocreales	Hypocreaceae	Trichoderma	0	1	0	0	1	0	0	0	0	0	0	0	2
Cluster116	Ascomycota	Sordariomycetes	Hypocreales	Hypocreaceae	Trichoderma	9	0	0	0	0	0	0	0	0	0	0	0	9
Cluster121	Ascomycota	Sordariomycetes	Hypocreales	Hypocreaceae	Trichoderma	4	0	1	3	2	1	0	0	0	0	0	0	11
Cluster1213	Ascomycota	Sordariomycetes	Hypocreales	Hypocreaceae	Trichoderma	0	0	1	0	0	0	0	0	0	0	0	0	1
Cluster1223	Ascomycota	Sordariomycetes	Hypocreales	Hypocreaceae	Trichoderma	0	0	0	0	0	1	0	0	0	0	0	0	1
Cluster1273	Ascomycota	Sordariomycetes	Hypocreales	Hypocreaceae	Trichoderma	0	0	1	1	1	0	0	0	0	0	0	0	3
Cluster1338	Ascomycota	Sordariomycetes	Hypocreales	Hypocreaceae	Trichoderma	0	0	0	0	1	0	0	0	0	0	0	0	1
Cluster1578	Ascomycota	Sordariomycetes	Hypocreales	Hypocreaceae	Trichoderma	0	0	1	0	0	0	0	0	0	0	0	0	1
Cluster1590	Ascomycota	Sordariomycetes	Hypocreales	Hypocreaceae	Trichoderma	0	0	2	0	0	0	0	0	0	0	0	0	2
Cluster1593	Ascomycota	Sordariomycetes	Hypocreales	Hypocreaceae	Trichoderma	0	0	3	6	6	3	0	0	0	0	0	0	18
Cluster16	Ascomycota	Sordariomycetes	Hypocreales	Hypocreaceae	Trichoderma	3	1	0	0	1	1	0	0	0	0	0	0	6
Cluster1632	Ascomycota	Sordariomycetes	Hypocreales	Hypocreaceae	Trichoderma	0	0	2	0	0	0	0	0	0	0	0	0	2
Cluster1659	Ascomycota	Sordariomycetes	Hypocreales	Hypocreaceae	Trichoderma	0	0	1	0	0	0	0	0	0	0	0	0	1
Cluster200	Ascomycota	Sordariomycetes	Hypocreales	Hypocreaceae	Trichoderma	4	0	1	0	1	1	0	0	0	0	0	0	7
Cluster25	Ascomycota	Sordariomycetes	Hypocreales	Hypocreaceae	Trichoderma	241	174	285	212	215	246	0	0	0	0	0	0	1373
Cluster253	Ascomycota	Sordariomycetes	Hypocreales	Hypocreaceae	Trichoderma	1	1	0	0	0	0	0	0	0	0	0	0	2
Cluster291	Ascomycota	Sordariomycetes	Hypocreales	Hypocreaceae	Trichoderma	1	0	1	0	2	0	0	0	0	0	0	0	4
Cluster323	Ascomycota	Sordariomycetes	Hypocreales	Hypocreaceae	Trichoderma	1	0	0	1	0	0	0	0	0	0	0	0	2
Cluster376	Ascomycota	Sordariomycetes	Hypocreales	Hypocreaceae	Trichoderma	1	0	0	0	0	0	0	0	0	0	0	1	2
Cluster410	Ascomycota	Sordariomycetes	Hypocreales	Hypocreaceae	Trichoderma	1	1	2	0	1	1	0	0	0	0	0	0	6
Cluster433	Ascomycota	Sordariomycetes	Hypocreales	Hypocreaceae	Trichoderma	2	0	4	3	1	0	0	0	1	0	0	0	11
Cluster4532	Ascomycota	Sordariomycetes	Hypocreales	Hypocreaceae	Trichoderma	0	0	0	1	0	0	0	0	0	0	0	0	1
Cluster4550	Ascomycota	Sordariomycetes	Hypocreales	Hypocreaceae	Trichoderma	0	0	0	1	0	0	0	0	0	0	0	0	1
Cluster4554	Ascomycota	Sordariomycetes	Hypocreales	Hypocreaceae	Trichoderma	0	0	0	1	0	0	0	0	0	0	0	0	1
Cluster4582	Ascomycota	Sordariomycetes	Hypocreales	Hypocreaceae	Trichoderma	0	0	0	1	0	0	0	0	0	0	0	0	1
Cluster4610	Ascomycota	Sordariomycetes	Hypocreales	Hypocreaceae	Trichoderma	0	0	0	2	3	5	0	0	0	0	0	0	10
Cluster4654	Ascomycota	Sordariomycetes	Hypocreales	Hypocreaceae	Trichoderma	0	0	0	1	0	1	0	0	0	0	0	0	2
Cluster466	Ascomycota	Sordariomycetes	Hypocreales	Hypocreaceae	Trichoderma	1	1	0	2	0	0	0	0	0	0	0	0	4
Cluster4773	Ascomycota	Sordariomycetes	Hypocreales	Hypocreaceae	Trichoderma	0	0	0	0	1	0	0	0	0	0	0	0	1
Cluster500	Ascomycota	Sordariomycetes	Hypocreales	Hypocreaceae	Trichoderma	1	0	0	0	0	0	0	0	0	0	0	0	1
Cluster5011	Ascomycota	Sordariomycetes	Hypocreales	Hypocreaceae	Trichoderma	0	0	0	0	1	0	0	0	0	0	0	0	1
Cluster5115	Ascomycota	Sordariomycetes	Hypocreales	Hypocreaceae	Trichoderma	0	0	0	0	0	10	0	0	0	0	0	0	10
Cluster515	Ascomycota	Sordariomycetes	Hypocreales	Hypocreaceae	Trichoderma	1	0	0	0	1	4	0	0	0	0	0	0	6
Cluster568	Ascomycota	Sordariomycetes	Hypocreales	Hypocreaceae	Trichoderma	1	1	2	2	1	3	0	1	3	1	0	0	15
Cluster575	Ascomycota	Sordariomycetes	Hypocreales	Hypocreaceae	Trichoderma	2	1	1	0	0	2	0	0	0	0	0	0	6
Cluster596	Ascomycota	Sordariomycetes	Hypocreales	Hypocreaceae	Trichoderma	0	0	2	0	0	0	0	0	0	0	0	0	2
Cluster712	Ascomycota	Sordariomycetes	Hypocreales	Hypocreaceae	Trichoderma	1	0	0	1	0	0	0	0	0	0	0	0	2
Cluster716	Ascomycota	Sordariomycetes	Hypocreales	Hypocreaceae	Trichoderma	2	0	0	0	0	0	0	0	0	0	0	0	2
Cluster74	Ascomycota	Sordariomycetes	Hypocreales	Hypocreaceae	Trichoderma	2	0	0	0	0	0	0	0	0	0	0	0	2
Cluster776	Ascomycota	Sordariomycetes	Hypocreales	Hypocreaceae	Trichoderma	0	0	0	0	1	0	0	0	0	0	0	0	1
Cluster783	Ascomycota	Sordariomycetes	Hypocreales	Hypocreaceae	Trichoderma	1	0	0	0	0	1	0	0	0	0	0	0	2
Cluster828	Ascomycota	Sordariomycetes	Hypocreales	Hypocreaceae	Trichoderma	0	0	1	0	0	0	0	0	0	0	0	0	1
Cluster900	Ascomycota	Sordariomycetes	Hypocreales	Hypocreaceae	Trichoderma	0	8	12	6	14	6	0	0	0	0	0	0	46
Cluster953	Ascomycota	Sordariomycetes	Hypocreales	Hypocreaceae	Trichoderma	0	0	2	0	1	0	0	0	0	0	0	0	3
Cluster128	Ascomycota	Sordariomycetes	Hypocreales	Incertae sedis	Acremonium	3	0	0	0	0	2	0	0	0	1	0	0	6
Cluster1678	Ascomycota	Sordariomycetes	Hypocreales	Incertae sedis	Acremonium	0	0	0	0	0	0	0	2	0	1	0	0	3
Cluster1774	Ascomycota	Sordariomycetes	Hypocreales	Incertae sedis	Acremonium	0	0	0	0	0	0	2	0	7	4	5	0	18
Cluster2021	Ascomycota	Sordariomycetes	Hypocreales	Incertae sedis	Acremonium	34	9	12	8	9	21	1	0	0	1	0	4	99
Cluster2057	Ascomycota	Sordariomycetes	Hypocreales	Incertae sedis	Acremonium	0	0	0	0	0	0	0	0	1	0	1	0	2
Cluster225	Ascomycota	Sordariomycetes	Hypocreales	Incertae sedis	Acremonium	0	0	0	0	0	0	0	0	0	1	0	0	1
Cluster2389	Ascomycota	Sordariomycetes	Hypocreales	Incertae sedis	Acremonium	0	0	0	0	0	0	0	1	0	0	0	1	2
Cluster2490	Ascomycota	Sordariomycetes	Hypocreales	Incertae sedis	Acremonium	0	0	0	0	0	0	0	1	0	0	0	1	2
Cluster3227	Ascomycota	Sordariomycetes	Hypocreales	Incertae sedis	Acremonium	0	0	0	1	0	0	0	0	0	0	0	0	1
Cluster3432	Ascomycota	Sordariomycetes	Hypocreales	Incertae sedis	Acremonium	0	0	0	0	0	0	0	3	4	0	0	0	7
Cluster3513	Ascomycota	Sordariomycetes	Hypocreales	Incertae sedis	Acremonium	0	0	0	0	0	0	0	1	0	0	0	0	1
Cluster3544	Ascomycota	Sordariomycetes	Hypocreales	Incertae sedis	Acremonium	0	0	0	1	0	2	0	0	0	0	0	0	3
Cluster4022	Ascomycota	Sordariomycetes	Hypocreales	Incertae sedis	Acremonium	0	0	0	0	0	0	0	0	3	0	0	0	3
Cluster4192	Ascomycota	Sordariomycetes	Hypocreales	Incertae sedis	Acremonium	0	0	0	0	0	0	0	0	1	0	0	0	1
Cluster816	Ascomycota	Sordariomycetes	Hypocreales	Incertae sedis	Acremonium	0	0	2	0	0	1	0	0	0	0	0	0	3
Cluster1005	Ascomycota	Sordariomycetes	Hypocreales	Incertae sedis	Emericellopsis	0	1	0	0	0	0	0	0	0	0	0	0	1
Cluster1089	Ascomycota	Sordariomycetes	Hypocreales	Incertae sedis	Emericellopsis	0	1	0	1	0	1	0	0	0	0	0	0	3
Cluster1495	Ascomycota	Sordariomycetes	Hypocreales	Incertae sedis	Emericellopsis	0	0	5	13	6	5	0	1	0	1	0	0	31
Cluster199	Ascomycota	Sordariomycetes	Hypocreales	Incertae sedis	Emericellopsis	4	1	0	4	2	1	0	0	0	0	0	0	12
Cluster228	Ascomycota	Sordariomycetes	Hypocreales	Incertae sedis	Emericellopsis	8	11	4	4	3	2	0	0	0	0	0	0	32
Cluster4614	Ascomycota	Sordariomycetes	Hypocreales	Incertae sedis	Emericellopsis	0	0	0	2	0	0	0	0	0	0	0	0	2
Cluster4657	Ascomycota	Sordariomycetes	Hypocreales	Incertae sedis	Emericellopsis	0	0	0	2	0	1	0	0	0	0	0	0	3
Cluster4768	Ascomycota	Sordariomycetes	Hypocreales	Incertae sedis	Emericellopsis	0	0	0	0	1	0	0	0	0	0	0	0	1
Cluster4887	Ascomycota	Sordariomycetes	Hypocreales	Incertae sedis	Emericellopsis	0	0	0	0	1	0	0	0	0	0	0	0	1
Cluster513	Ascomycota	Sordariomycetes	Hypocreales	Incertae sedis	Emericellopsis	1	0	0	0	0	0	0	0	0	0	0	0	1
Cluster633	Ascomycota	Sordariomycetes	Hypocreales	Incertae sedis	Emericellopsis	1	0	0	0	0	0	0	0	0	0	0	0	1
Cluster66	Ascomycota	Sordariomycetes	Hypocreales	Incertae sedis	Emericellopsis	6	4	7	3	5	1	1	0	3	3	4	2	39
Cluster1766	Ascomycota	Sordariomycetes	Hypocreales	Incertae sedis	Geosmithia	0	0	0	0	0	0	0	0	0	1	0	0	1
Cluster1802	Ascomycota	Sordariomycetes	Hypocreales	Incertae sedis	Geosmithia	0	0	0	0	0	0	0	0	0	1	0	0	1
Cluster2076	Ascomycota	Sordariomycetes	Hypocreales	Incertae sedis	Geosmithia	0	0	0	0	0	0	3	0	4	0	5	3	15
Cluster2354	Ascomycota	Sordariomycetes	Hypocreales	Incertae sedis	Geosmithia	0	0	0	0	0	0	1	0	0	0	1	0	2
Cluster2977	Ascomycota	Sordariomycetes	Hypocreales	Incertae sedis	Geosmithia	0	0	0	0	0	0	0	1	2	0	0	0	3
Cluster3061	Ascomycota	Sordariomycetes	Hypocreales	Incertae sedis	Geosmithia	0	0	0	0	0	0	0	0	1	0	0	0	1
Cluster3336	Ascomycota	Sordariomycetes	Hypocreales	Incertae sedis	Geosmithia	0	0	0	0	0	0	0	1	0	0	0	0	1
Cluster3415	Ascomycota	Sordariomycetes	Hypocreales	Incertae sedis	Geosmithia	0	0	0	0	0	0	0	1	0	0	0	0	1
Cluster4065	Ascomycota	Sordariomycetes	Hypocreales	Incertae sedis	Geosmithia	0	0	0	0	0	0	0	0	1	0	0	0	1
Cluster1129	Ascomycota	Sordariomycetes	Hypocreales	Incertae sedis	Gliomastix	0	1	0	0	0	0	0	0	0	0	2	0	3
Cluster1718	Ascomycota	Sordariomycetes	Hypocreales	Incertae sedis	Gliomastix	0	0	0	1	1	0	4	4	3	3	3	3	22
Cluster2113	Ascomycota	Sordariomycetes	Hypocreales	Incertae sedis	Ilyonectria	0	0	0	0	0	0	1	1	0	0	0	3	5
Cluster101	Ascomycota	Sordariomycetes	Hypocreales	Incertae sedis	Myrothecium	11	5	0	3	6	6	33	44	36	55	30	48	277
Cluster1018	Ascomycota	Sordariomycetes	Hypocreales	Incertae sedis	Myrothecium	0	1	0	0	0	1	0	0	0	0	0	0	2
Cluster1038	Ascomycota	Sordariomycetes	Hypocreales	Incertae sedis	Myrothecium	0	1	0	0	0	0	0	0	0	0	0	0	1
Cluster1043	Ascomycota	Sordariomycetes	Hypocreales	Incertae sedis	Myrothecium	0	1	0	0	1	0	0	0	0	0	0	0	2
Cluster1111	Ascomycota	Sordariomycetes	Hypocreales	Incertae sedis	Myrothecium	0	0	0	0	1	0	0	0	0	0	0	0	1
Cluster1173	Ascomycota	Sordariomycetes	Hypocreales	Incertae sedis	Myrothecium	0	0	3	1	1	1	0	0	0	0	0	0	6
Cluster1211	Ascomycota	Sordariomycetes	Hypocreales	Incertae sedis	Myrothecium	0	0	1	0	0	0	0	0	0	0	0	0	1
Cluster1276	Ascomycota	Sordariomycetes	Hypocreales	Incertae sedis	Myrothecium	0	0	3	1	2	1	0	0	0	0	0	0	7
Cluster157	Ascomycota	Sordariomycetes	Hypocreales	Incertae sedis	Myrothecium	2	0	0	0	0	0	0	0	0	0	1	0	3
Cluster159	Ascomycota	Sordariomycetes	Hypocreales	Incertae sedis	Myrothecium	0	0	1	1	0	0	0	0	0	0	0	0	2
Cluster1641	Ascomycota	Sordariomycetes	Hypocreales	Incertae sedis	Myrothecium	0	0	1	0	0	0	0	0	0	0	0	0	1
Cluster1716	Ascomycota	Sordariomycetes	Hypocreales	Incertae sedis	Myrothecium	0	0	0	0	0	0	8	69	17	7	25	7	133
Cluster174	Ascomycota	Sordariomycetes	Hypocreales	Incertae sedis	Myrothecium	1	0	0	0	0	0	0	0	0	0	0	0	1
Cluster1820	Ascomycota	Sordariomycetes	Hypocreales	Incertae sedis	Myrothecium	0	0	0	0	0	0	0	0	0	1	0	0	1
Cluster2151	Ascomycota	Sordariomycetes	Hypocreales	Incertae sedis	Myrothecium	0	0	0	0	0	0	0	0	0	0	2	0	2
Cluster2385	Ascomycota	Sordariomycetes	Hypocreales	Incertae sedis	Myrothecium	0	0	0	0	0	0	0	0	0	0	1	0	1
Cluster249	Ascomycota	Sordariomycetes	Hypocreales	Incertae sedis	Myrothecium	0	1	0	1	2	0	0	0	1	0	0	0	5
Cluster2505	Ascomycota	Sordariomycetes	Hypocreales	Incertae sedis	Myrothecium	0	0	0	0	0	0	1	3	1	0	0	2	7
Cluster259	Ascomycota	Sordariomycetes	Hypocreales	Incertae sedis	Myrothecium	2	1	0	0	0	0	0	0	0	0	0	0	3
Cluster2609	Ascomycota	Sordariomycetes	Hypocreales	Incertae sedis	Myrothecium	0	0	0	0	0	0	0	1	0	0	0	0	1
Cluster2849	Ascomycota	Sordariomycetes	Hypocreales	Incertae sedis	Myrothecium	0	0	0	0	0	0	0	5	1	0	0	0	6
Cluster3207	Ascomycota	Sordariomycetes	Hypocreales	Incertae sedis	Myrothecium	0	0	0	0	0	0	1	0	0	0	0	0	1
Cluster322	Ascomycota	Sordariomycetes	Hypocreales	Incertae sedis	Myrothecium	1	0	0	0	0	0	0	0	0	0	0	0	1
Cluster34	Ascomycota	Sordariomycetes	Hypocreales	Incertae sedis	Myrothecium	104	94	101	55	58	57	2	1	6	3	2	3	486
Cluster3425	Ascomycota	Sordariomycetes	Hypocreales	Incertae sedis	Myrothecium	0	0	0	0	0	0	0	2	0	0	0	0	2
Cluster354	Ascomycota	Sordariomycetes	Hypocreales	Incertae sedis	Myrothecium	0	0	1	0	0	0	0	0	0	0	0	0	1
Cluster3636	Ascomycota	Sordariomycetes	Hypocreales	Incertae sedis	Myrothecium	0	0	0	0	0	0	0	1	0	0	0	0	1
Cluster4091	Ascomycota	Sordariomycetes	Hypocreales	Incertae sedis	Myrothecium	0	0	0	0	0	0	0	0	1	0	0	0	1
Cluster4212	Ascomycota	Sordariomycetes	Hypocreales	Incertae sedis	Myrothecium	0	0	0	0	1	0	0	0	1	0	0	0	2
Cluster423	Ascomycota	Sordariomycetes	Hypocreales	Incertae sedis	Myrothecium	0	2	0	0	1	0	0	0	0	0	0	0	3
Cluster442	Ascomycota	Sordariomycetes	Hypocreales	Incertae sedis	Myrothecium	1	0	0	0	0	0	0	0	0	0	0	0	1
Cluster4566	Ascomycota	Sordariomycetes	Hypocreales	Incertae sedis	Myrothecium	0	0	0	1	1	0	0	0	0	0	0	0	2
Cluster4581	Ascomycota	Sordariomycetes	Hypocreales	Incertae sedis	Myrothecium	0	0	0	1	0	0	0	0	0	0	0	0	1
Cluster4716	Ascomycota	Sordariomycetes	Hypocreales	Incertae sedis	Myrothecium	0	0	0	1	0	3	0	0	0	0	0	0	4
Cluster4754	Ascomycota	Sordariomycetes	Hypocreales	Incertae sedis	Myrothecium	0	0	0	0	1	0	0	0	0	0	0	0	1
Cluster4899	Ascomycota	Sordariomycetes	Hypocreales	Incertae sedis	Myrothecium	0	0	0	0	1	0	0	0	0	0	0	0	1
Cluster53	Ascomycota	Sordariomycetes	Hypocreales	Incertae sedis	Myrothecium	4	0	0	0	1	0	0	0	0	0	0	0	5
Cluster641	Ascomycota	Sordariomycetes	Hypocreales	Incertae sedis	Myrothecium	0	0	0	1	0	0	0	0	0	0	0	0	1
Cluster654	Ascomycota	Sordariomycetes	Hypocreales	Incertae sedis	Myrothecium	0	2	3	0	1	1	0	0	0	0	0	0	7
Cluster834	Ascomycota	Sordariomycetes	Hypocreales	Incertae sedis	Myrothecium	0	2	0	0	0	0	0	0	0	0	0	0	2
Cluster927	Ascomycota	Sordariomycetes	Hypocreales	Incertae sedis	Myrothecium	0	0	0	1	0	0	0	0	0	0	0	0	1
Cluster945	Ascomycota	Sordariomycetes	Hypocreales	Incertae sedis	Myrothecium	0	1	0	1	0	0	0	0	0	0	0	0	2
Cluster1056	Ascomycota	Sordariomycetes	Hypocreales	Incertae sedis	Sarocladium	0	1	0	1	0	0	0	1	0	0	0	0	3
Cluster1259	Ascomycota	Sordariomycetes	Hypocreales	Incertae sedis	Sarocladium	0	0	0	0	0	3	0	0	1	0	0	0	4
Cluster1514	Ascomycota	Sordariomycetes	Hypocreales	Incertae sedis	Sarocladium	0	0	1	0	1	0	0	0	0	1	0	2	5
Cluster1668	Ascomycota	Sordariomycetes	Hypocreales	Incertae sedis	Sarocladium	0	0	1	0	0	0	0	0	0	0	0	0	1
Cluster1704	Ascomycota	Sordariomycetes	Hypocreales	Incertae sedis	Sarocladium	0	0	0	0	0	0	0	0	0	1	0	0	1
Cluster1824	Ascomycota	Sordariomycetes	Hypocreales	Incertae sedis	Sarocladium	0	0	0	0	0	0	0	0	0	1	0	0	1
Cluster1943	Ascomycota	Sordariomycetes	Hypocreales	Incertae sedis	Sarocladium	0	0	0	0	0	0	0	0	0	0	1	6	7
Cluster2249	Ascomycota	Sordariomycetes	Hypocreales	Incertae sedis	Sarocladium	0	0	0	0	0	0	0	0	0	0	2	0	2
Cluster255	Ascomycota	Sordariomycetes	Hypocreales	Incertae sedis	Sarocladium	1	0	0	0	0	0	0	0	0	0	0	0	1
Cluster3137	Ascomycota	Sordariomycetes	Hypocreales	Incertae sedis	Sarocladium	0	0	0	0	0	1	0	0	0	0	0	0	1
Cluster3795	Ascomycota	Sordariomycetes	Hypocreales	Incertae sedis	Sarocladium	0	0	0	0	0	0	0	1	0	0	0	0	1
Cluster451	Ascomycota	Sordariomycetes	Hypocreales	Incertae sedis	Sarocladium	0	0	0	0	0	1	0	0	0	0	1	0	2
Cluster781	Ascomycota	Sordariomycetes	Hypocreales	Incertae sedis	Sarocladium	1	0	0	0	0	1	0	0	0	0	0	0	2
Cluster806	Ascomycota	Sordariomycetes	Hypocreales	Incertae sedis	Sarocladium	0	0	0	0	0	0	0	0	0	1	0	0	1
Cluster85	Ascomycota	Sordariomycetes	Hypocreales	Incertae sedis	Sarocladium	1	0	0	0	0	0	0	2	0	0	0	0	3
Cluster1039	Ascomycota	Sordariomycetes	Hypocreales	Incertae sedis	Stachybotrys	0	1	2	1	1	0	0	0	0	0	0	0	5
Cluster1196	Ascomycota	Sordariomycetes	Hypocreales	Incertae sedis	Stachybotrys	0	0	0	0	1	0	0	0	0	0	0	0	1
Cluster1267	Ascomycota	Sordariomycetes	Hypocreales	Incertae sedis	Stachybotrys	0	0	0	0	0	0	0	0	1	0	0	0	1
Cluster143	Ascomycota	Sordariomycetes	Hypocreales	Incertae sedis	Stachybotrys	0	0	1	0	0	0	0	0	0	0	0	0	1
Cluster1446	Ascomycota	Sordariomycetes	Hypocreales	Incertae sedis	Stachybotrys	0	0	2	0	1	0	0	0	0	0	0	1	4
Cluster1481	Ascomycota	Sordariomycetes	Hypocreales	Incertae sedis	Stachybotrys	0	0	0	0	0	0	0	1	0	0	0	0	1
Cluster1506	Ascomycota	Sordariomycetes	Hypocreales	Incertae sedis	Stachybotrys	0	0	1	0	0	1	0	0	0	0	0	0	2
Cluster1782	Ascomycota	Sordariomycetes	Hypocreales	Incertae sedis	Stachybotrys	0	0	0	0	0	0	0	0	1	1	1	0	3
Cluster1785	Ascomycota	Sordariomycetes	Hypocreales	Incertae sedis	Stachybotrys	0	0	0	0	0	0	0	0	0	1	0	0	1
Cluster1786	Ascomycota	Sordariomycetes	Hypocreales	Incertae sedis	Stachybotrys	0	0	0	0	0	0	2	1	1	2	0	1	7
Cluster188	Ascomycota	Sordariomycetes	Hypocreales	Incertae sedis	Stachybotrys	0	0	0	0	1	0	0	0	0	0	0	0	1
Cluster19	Ascomycota	Sordariomycetes	Hypocreales	Incertae sedis	Stachybotrys	1	6	5	4	5	2	1	0	0	2	0	0	26
Cluster1908	Ascomycota	Sordariomycetes	Hypocreales	Incertae sedis	Stachybotrys	0	0	0	0	0	0	0	3	1	1	2	0	7
Cluster192	Ascomycota	Sordariomycetes	Hypocreales	Incertae sedis	Stachybotrys	1	0	0	0	0	0	0	0	0	0	0	0	1
Cluster2674	Ascomycota	Sordariomycetes	Hypocreales	Incertae sedis	Stachybotrys	0	0	0	1	0	0	0	0	0	0	0	1	2
Cluster299	Ascomycota	Sordariomycetes	Hypocreales	Incertae sedis	Stachybotrys	0	0	0	1	0	0	0	0	0	0	0	0	1
Cluster452	Ascomycota	Sordariomycetes	Hypocreales	Incertae sedis	Stachybotrys	1	0	0	0	0	0	0	0	0	0	0	0	1
Cluster468	Ascomycota	Sordariomycetes	Hypocreales	Incertae sedis	Stachybotrys	0	1	0	0	0	0	0	0	0	0	0	0	1
Cluster471	Ascomycota	Sordariomycetes	Hypocreales	Incertae sedis	Stachybotrys	1	0	2	0	0	0	0	0	0	0	0	0	3
Cluster4774	Ascomycota	Sordariomycetes	Hypocreales	Incertae sedis	Stachybotrys	0	0	0	0	1	0	0	0	0	0	0	0	1
Cluster552	Ascomycota	Sordariomycetes	Hypocreales	Incertae sedis	Stachybotrys	0	0	2	0	0	0	0	0	0	0	0	0	2
Cluster647	Ascomycota	Sordariomycetes	Hypocreales	Incertae sedis	Stachybotrys	1	0	0	0	1	0	0	0	0	0	0	0	2
Cluster662	Ascomycota	Sordariomycetes	Hypocreales	Incertae sedis	Stachybotrys	1	0	0	0	0	0	0	0	0	0	0	0	1
Cluster71	Ascomycota	Sordariomycetes	Hypocreales	Incertae sedis	Stachybotrys	31	29	18	20	12	11	1	0	2	1	2	5	132
Cluster77	Ascomycota	Sordariomycetes	Hypocreales	Incertae sedis	Stachybotrys	1	0	0	0	1	0	0	0	0	0	0	0	2
Cluster871	Ascomycota	Sordariomycetes	Hypocreales	Incertae sedis	Stachybotrys	0	1	0	0	0	0	0	0	0	0	0	0	1
Cluster882	Ascomycota	Sordariomycetes	Hypocreales	Incertae sedis	Stachybotrys	0	1	0	1	0	0	0	0	0	0	0	0	2
Cluster958	Ascomycota	Sordariomycetes	Hypocreales	Incertae sedis	Stachybotrys	0	1	0	0	0	0	0	0	0	0	0	0	1
Cluster999	Ascomycota	Sordariomycetes	Hypocreales	Incertae sedis	Stachybotrys	0	1	0	0	1	0	0	0	0	0	0	0	2
Cluster1726	Ascomycota	Sordariomycetes	Hypocreales	Nectriaceae	Cylindrocarpon	0	0	0	0	0	0	5	0	3	4	1	3	16
Cluster1743	Ascomycota	Sordariomycetes	Hypocreales	Nectriaceae	Cylindrocarpon	0	0	0	0	0	0	0	0	0	2	0	1	3
Cluster1844	Ascomycota	Sordariomycetes	Hypocreales	Nectriaceae	Cylindrocarpon	0	0	0	0	0	0	1	0	1	1	1	0	4
Cluster1065	Ascomycota	Sordariomycetes	Hypocreales	Nectriaceae	Fusarium	0	1	3	1	0	0	0	0	0	0	0	0	5
Cluster1076	Ascomycota	Sordariomycetes	Hypocreales	Nectriaceae	Fusarium	0	1	0	0	0	0	0	0	0	0	0	0	1
Cluster1098	Ascomycota	Sordariomycetes	Hypocreales	Nectriaceae	Fusarium	0	0	0	0	0	1	0	0	0	0	0	0	1
Cluster112	Ascomycota	Sordariomycetes	Hypocreales	Nectriaceae	Fusarium	33	6	7	4	6	5	0	0	0	0	0	0	61
Cluster1132	Ascomycota	Sordariomycetes	Hypocreales	Nectriaceae	Fusarium	0	1	0	0	0	1	0	0	0	0	0	0	2
Cluster1134	Ascomycota	Sordariomycetes	Hypocreales	Nectriaceae	Fusarium	0	1	1	2	1	1	0	0	0	0	0	0	6
Cluster1138	Ascomycota	Sordariomycetes	Hypocreales	Nectriaceae	Fusarium	0	3	0	1	0	0	0	0	0	0	0	0	4
Cluster1144	Ascomycota	Sordariomycetes	Hypocreales	Nectriaceae	Fusarium	0	0	0	0	0	1	0	1	0	0	0	0	2
Cluster1147	Ascomycota	Sordariomycetes	Hypocreales	Nectriaceae	Fusarium	0	0	1	4	1	1	1	0	2	2	0	1	13
Cluster1178	Ascomycota	Sordariomycetes	Hypocreales	Nectriaceae	Fusarium	0	0	0	0	1	0	0	1	1	1	0	0	4
Cluster119	Ascomycota	Sordariomycetes	Hypocreales	Nectriaceae	Fusarium	1	0	0	0	0	0	0	0	0	0	0	0	1
Cluster126	Ascomycota	Sordariomycetes	Hypocreales	Nectriaceae	Fusarium	0	0	1	0	0	0	0	0	0	0	0	0	1
Cluster1260	Ascomycota	Sordariomycetes	Hypocreales	Nectriaceae	Fusarium	0	0	0	0	0	0	0	2	0	0	0	0	2
Cluster1261	Ascomycota	Sordariomycetes	Hypocreales	Nectriaceae	Fusarium	0	0	2	2	1	2	0	1	1	3	0	0	12
Cluster13	Ascomycota	Sordariomycetes	Hypocreales	Nectriaceae	Fusarium	91	79	84	70	76	74	40	45	60	63	63	44	789
Cluster1310	Ascomycota	Sordariomycetes	Hypocreales	Nectriaceae	Fusarium	0	0	1	1	1	1	2	3	1	1	1	0	12
Cluster132	Ascomycota	Sordariomycetes	Hypocreales	Nectriaceae	Fusarium	3	0	0	1	1	3	0	0	0	0	0	0	8
Cluster137	Ascomycota	Sordariomycetes	Hypocreales	Nectriaceae	Fusarium	2	0	0	0	0	1	0	0	0	0	0	0	3
Cluster1379	Ascomycota	Sordariomycetes	Hypocreales	Nectriaceae	Fusarium	0	0	0	0	0	0	1	1	0	1	0	0	3
Cluster1404	Ascomycota	Sordariomycetes	Hypocreales	Nectriaceae	Fusarium	0	0	2	1	0	2	0	0	0	0	0	0	5
Cluster1420	Ascomycota	Sordariomycetes	Hypocreales	Nectriaceae	Fusarium	0	0	0	0	0	1	0	0	0	0	0	0	1
Cluster1441	Ascomycota	Sordariomycetes	Hypocreales	Nectriaceae	Fusarium	0	0	0	0	0	0	0	0	0	0	1	0	1
Cluster1463	Ascomycota	Sordariomycetes	Hypocreales	Nectriaceae	Fusarium	0	0	0	4	0	0	10	6	0	1	2	2	25
Cluster1464	Ascomycota	Sordariomycetes	Hypocreales	Nectriaceae	Fusarium	0	0	0	0	1	0	0	2	0	0	0	0	3
Cluster1468	Ascomycota	Sordariomycetes	Hypocreales	Nectriaceae	Fusarium	0	0	0	1	0	0	0	0	0	0	0	0	1
Cluster149	Ascomycota	Sordariomycetes	Hypocreales	Nectriaceae	Fusarium	5	0	4	4	0	2	1	0	1	0	0	1	18
Cluster1538	Ascomycota	Sordariomycetes	Hypocreales	Nectriaceae	Fusarium	0	0	1	0	0	0	0	0	0	0	0	0	1
Cluster1553	Ascomycota	Sordariomycetes	Hypocreales	Nectriaceae	Fusarium	0	0	1	0	0	0	0	0	0	0	0	0	1
Cluster1612	Ascomycota	Sordariomycetes	Hypocreales	Nectriaceae	Fusarium	0	0	1	0	1	0	0	0	0	0	0	0	2
Cluster1662	Ascomycota	Sordariomycetes	Hypocreales	Nectriaceae	Fusarium	0	0	4	13	11	18	1	0	0	0	1	2	50
Cluster1687	Ascomycota	Sordariomycetes	Hypocreales	Nectriaceae	Fusarium	0	0	0	0	0	0	0	0	0	9	1	0	10
Cluster1698	Ascomycota	Sordariomycetes	Hypocreales	Nectriaceae	Fusarium	0	0	0	0	0	1	2	2	2	23	1	8	39
Cluster1707	Ascomycota	Sordariomycetes	Hypocreales	Nectriaceae	Fusarium	0	0	0	0	0	0	0	0	2	1	3	1	7
Cluster1727	Ascomycota	Sordariomycetes	Hypocreales	Nectriaceae	Fusarium	0	0	0	0	0	0	0	0	0	1	8	1	10
Cluster1730	Ascomycota	Sordariomycetes	Hypocreales	Nectriaceae	Fusarium	0	0	0	1	0	0	0	0	1	3	0	0	5
Cluster1748	Ascomycota	Sordariomycetes	Hypocreales	Nectriaceae	Fusarium	0	0	0	0	0	0	0	0	0	1	0	1	2
Cluster175	Ascomycota	Sordariomycetes	Hypocreales	Nectriaceae	Fusarium	2	5	3	2	4	2	1	0	1	2	0	0	22
Cluster1760	Ascomycota	Sordariomycetes	Hypocreales	Nectriaceae	Fusarium	0	0	0	0	0	0	0	0	0	1	0	0	1
Cluster1790	Ascomycota	Sordariomycetes	Hypocreales	Nectriaceae	Fusarium	0	0	0	0	0	0	0	0	1	1	0	0	2
Cluster1792	Ascomycota	Sordariomycetes	Hypocreales	Nectriaceae	Fusarium	0	0	0	0	0	0	0	0	0	1	0	0	1
Cluster1798	Ascomycota	Sordariomycetes	Hypocreales	Nectriaceae	Fusarium	0	0	0	1	0	0	0	0	0	1	0	0	2
Cluster181	Ascomycota	Sordariomycetes	Hypocreales	Nectriaceae	Fusarium	0	0	1	1	0	0	1	0	0	0	1	0	4
Cluster1880	Ascomycota	Sordariomycetes	Hypocreales	Nectriaceae	Fusarium	0	0	0	0	0	1	0	0	0	1	0	0	2
Cluster1893	Ascomycota	Sordariomycetes	Hypocreales	Nectriaceae	Fusarium	0	0	0	0	0	0	0	0	0	0	0	1	1
Cluster1911	Ascomycota	Sordariomycetes	Hypocreales	Nectriaceae	Fusarium	0	0	0	6	1	3	2	0	2	0	4	6	24
Cluster1913	Ascomycota	Sordariomycetes	Hypocreales	Nectriaceae	Fusarium	0	0	0	0	0	0	0	0	0	2	0	0	2
Cluster194	Ascomycota	Sordariomycetes	Hypocreales	Nectriaceae	Fusarium	0	0	0	1	0	0	0	0	0	0	0	0	1
Cluster2	Ascomycota	Sordariomycetes	Hypocreales	Nectriaceae	Fusarium	179	105	94	117	140	92	0	0	2	0	0	1	730
Cluster2007	Ascomycota	Sordariomycetes	Hypocreales	Nectriaceae	Fusarium	0	0	0	0	0	0	0	0	0	1	0	1	2
Cluster201	Ascomycota	Sordariomycetes	Hypocreales	Nectriaceae	Fusarium	1	0	0	1	0	0	0	0	0	1	0	0	3
Cluster2026	Ascomycota	Sordariomycetes	Hypocreales	Nectriaceae	Fusarium	0	0	0	1	0	0	0	1	2	2	3	9	18
Cluster204	Ascomycota	Sordariomycetes	Hypocreales	Nectriaceae	Fusarium	3	0	1	1	1	2	0	1	0	0	0	0	9
Cluster2050	Ascomycota	Sordariomycetes	Hypocreales	Nectriaceae	Fusarium	0	0	0	0	0	0	0	0	0	1	0	0	1
Cluster206	Ascomycota	Sordariomycetes	Hypocreales	Nectriaceae	Fusarium	1	1	2	0	0	1	0	0	0	1	0	0	6
Cluster2063	Ascomycota	Sordariomycetes	Hypocreales	Nectriaceae	Fusarium	0	0	0	6	2	1	4	4	2	0	8	2	29
Cluster2084	Ascomycota	Sordariomycetes	Hypocreales	Nectriaceae	Fusarium	0	0	0	0	0	1	0	0	2	0	1	0	4
Cluster21	Ascomycota	Sordariomycetes	Hypocreales	Nectriaceae	Fusarium	8	0	4	7	7	4	1	1	3	1	2	0	38
Cluster210	Ascomycota	Sordariomycetes	Hypocreales	Nectriaceae	Fusarium	4	1	2	1	0	0	0	0	0	0	0	0	8
Cluster2115	Ascomycota	Sordariomycetes	Hypocreales	Nectriaceae	Fusarium	0	0	0	0	0	0	9	4	3	0	9	3	28
Cluster2153	Ascomycota	Sordariomycetes	Hypocreales	Nectriaceae	Fusarium	0	0	0	0	0	0	0	0	0	0	0	1	1
Cluster2158	Ascomycota	Sordariomycetes	Hypocreales	Nectriaceae	Fusarium	0	0	0	0	0	0	0	1	0	0	1	0	2
Cluster2197	Ascomycota	Sordariomycetes	Hypocreales	Nectriaceae	Fusarium	0	0	0	0	1	0	1	0	3	0	37	2	44
Cluster221	Ascomycota	Sordariomycetes	Hypocreales	Nectriaceae	Fusarium	30	1	0	4	0	0	4	3	0	3	2	2	49
Cluster2230	Ascomycota	Sordariomycetes	Hypocreales	Nectriaceae	Fusarium	0	0	0	0	1	1	0	1	0	0	0	0	3
Cluster2240	Ascomycota	Sordariomycetes	Hypocreales	Nectriaceae	Fusarium	0	0	0	0	0	0	0	0	0	0	2	0	2
Cluster2247	Ascomycota	Sordariomycetes	Hypocreales	Nectriaceae	Fusarium	0	0	0	0	0	0	0	1	0	0	0	0	1
Cluster2260	Ascomycota	Sordariomycetes	Hypocreales	Nectriaceae	Fusarium	0	0	0	1	0	0	0	0	0	0	1	0	2
Cluster2264	Ascomycota	Sordariomycetes	Hypocreales	Nectriaceae	Fusarium	0	0	0	0	1	0	0	0	0	0	0	0	1
Cluster227	Ascomycota	Sordariomycetes	Hypocreales	Nectriaceae	Fusarium	1	1	0	0	0	0	0	0	0	0	1	0	3
Cluster2293	Ascomycota	Sordariomycetes	Hypocreales	Nectriaceae	Fusarium	0	0	0	0	0	0	0	1	0	0	1	0	2
Cluster23	Ascomycota	Sordariomycetes	Hypocreales	Nectriaceae	Fusarium	28	0	0	2	0	1	0	0	0	0	0	0	31
Cluster2348	Ascomycota	Sordariomycetes	Hypocreales	Nectriaceae	Fusarium	0	0	0	106	72	72	82	71	117	0	14	67	601
Cluster235	Ascomycota	Sordariomycetes	Hypocreales	Nectriaceae	Fusarium	54	17	3	0	4	0	0	0	0	0	0	0	78
Cluster2370	Ascomycota	Sordariomycetes	Hypocreales	Nectriaceae	Fusarium	0	0	0	1	0	0	0	0	0	0	1	0	2
Cluster2374	Ascomycota	Sordariomycetes	Hypocreales	Nectriaceae	Fusarium	0	0	0	0	1	0	1	1	0	0	0	2	5
Cluster2408	Ascomycota	Sordariomycetes	Hypocreales	Nectriaceae	Fusarium	0	0	0	0	0	0	1	0	0	0	0	0	1
Cluster2409	Ascomycota	Sordariomycetes	Hypocreales	Nectriaceae	Fusarium	0	0	0	5	3	6	3	3	4	0	0	3	27
Cluster2424	Ascomycota	Sordariomycetes	Hypocreales	Nectriaceae	Fusarium	0	0	0	0	0	0	0	1	0	0	0	0	1
Cluster2426	Ascomycota	Sordariomycetes	Hypocreales	Nectriaceae	Fusarium	0	0	0	0	0	0	0	0	1	0	0	0	1
Cluster243	Ascomycota	Sordariomycetes	Hypocreales	Nectriaceae	Fusarium	1	2	0	0	0	0	0	0	1	0	0	0	4
Cluster2462	Ascomycota	Sordariomycetes	Hypocreales	Nectriaceae	Fusarium	0	0	0	0	0	0	0	0	0	0	0	1	1
Cluster2521	Ascomycota	Sordariomycetes	Hypocreales	Nectriaceae	Fusarium	0	0	0	0	0	0	1	0	0	0	0	1	2
Cluster2533	Ascomycota	Sordariomycetes	Hypocreales	Nectriaceae	Fusarium	0	0	0	10	3	1	0	0	0	0	0	1	15
Cluster254	Ascomycota	Sordariomycetes	Hypocreales	Nectriaceae	Fusarium	0	0	0	1	0	0	0	0	0	0	0	0	1
Cluster2541	Ascomycota	Sordariomycetes	Hypocreales	Nectriaceae	Fusarium	0	0	0	0	0	1	0	3	0	0	0	1	5
Cluster256	Ascomycota	Sordariomycetes	Hypocreales	Nectriaceae	Fusarium	1	0	0	0	0	1	2	0	4	1	0	0	9
Cluster2583	Ascomycota	Sordariomycetes	Hypocreales	Nectriaceae	Fusarium	0	0	0	0	0	1	0	0	0	0	0	0	1
Cluster2604	Ascomycota	Sordariomycetes	Hypocreales	Nectriaceae	Fusarium	0	0	0	0	0	0	1	0	0	0	0	0	1
Cluster2651	Ascomycota	Sordariomycetes	Hypocreales	Nectriaceae	Fusarium	0	0	0	0	0	0	0	0	0	0	0	1	1
Cluster2681	Ascomycota	Sordariomycetes	Hypocreales	Nectriaceae	Fusarium	0	0	0	0	0	0	1	0	0	0	0	0	1
Cluster27	Ascomycota	Sordariomycetes	Hypocreales	Nectriaceae	Fusarium	1	1	1	1	2	0	0	0	0	0	0	0	6
Cluster272	Ascomycota	Sordariomycetes	Hypocreales	Nectriaceae	Fusarium	1	0	0	2	1	0	0	0	0	0	0	0	4
Cluster2720	Ascomycota	Sordariomycetes	Hypocreales	Nectriaceae	Fusarium	0	0	0	0	0	0	0	0	0	0	0	1	1
Cluster2740	Ascomycota	Sordariomycetes	Hypocreales	Nectriaceae	Fusarium	0	0	0	0	0	0	0	0	0	0	0	1	1
Cluster2747	Ascomycota	Sordariomycetes	Hypocreales	Nectriaceae	Fusarium	0	0	0	0	0	0	0	1	0	0	0	0	1
Cluster2754	Ascomycota	Sordariomycetes	Hypocreales	Nectriaceae	Fusarium	0	0	0	5	0	0	2	3	3	0	0	1	14
Cluster2762	Ascomycota	Sordariomycetes	Hypocreales	Nectriaceae	Fusarium	0	0	0	0	0	0	0	0	1	0	0	0	1
Cluster277	Ascomycota	Sordariomycetes	Hypocreales	Nectriaceae	Fusarium	0	0	0	0	1	0	0	0	0	0	0	0	1
Cluster278	Ascomycota	Sordariomycetes	Hypocreales	Nectriaceae	Fusarium	0	0	1	0	0	0	0	0	0	0	0	0	1
Cluster2791	Ascomycota	Sordariomycetes	Hypocreales	Nectriaceae	Fusarium	0	0	0	1	0	0	1	0	0	0	0	1	3
Cluster28	Ascomycota	Sordariomycetes	Hypocreales	Nectriaceae	Fusarium	0	0	0	1	1	0	0	0	0	0	1	0	3
Cluster287	Ascomycota	Sordariomycetes	Hypocreales	Nectriaceae	Fusarium	4	0	2	0	0	0	1	0	0	1	1	0	9
Cluster2873	Ascomycota	Sordariomycetes	Hypocreales	Nectriaceae	Fusarium	0	0	0	0	0	0	0	0	1	0	0	0	1
Cluster289	Ascomycota	Sordariomycetes	Hypocreales	Nectriaceae	Fusarium	1	0	1	2	0	0	0	0	0	0	0	1	5
Cluster2895	Ascomycota	Sordariomycetes	Hypocreales	Nectriaceae	Fusarium	0	0	0	1	1	0	1	2	2	0	0	0	7
Cluster2915	Ascomycota	Sordariomycetes	Hypocreales	Nectriaceae	Fusarium	0	0	0	0	0	1	0	0	0	0	0	0	1
Cluster2962	Ascomycota	Sordariomycetes	Hypocreales	Nectriaceae	Fusarium	0	0	0	0	2	0	0	0	0	0	0	0	2
Cluster2965	Ascomycota	Sordariomycetes	Hypocreales	Nectriaceae	Fusarium	0	0	0	0	0	0	0	1	0	0	0	0	1
Cluster2968	Ascomycota	Sordariomycetes	Hypocreales	Nectriaceae	Fusarium	0	0	0	1	0	0	1	0	2	0	0	0	4
Cluster2969	Ascomycota	Sordariomycetes	Hypocreales	Nectriaceae	Fusarium	0	0	0	0	0	0	0	0	2	0	0	0	2
Cluster298	Ascomycota	Sordariomycetes	Hypocreales	Nectriaceae	Fusarium	1	0	0	0	1	0	0	0	0	0	0	0	2
Cluster2991	Ascomycota	Sordariomycetes	Hypocreales	Nectriaceae	Fusarium	0	0	0	0	0	0	2	1	1	0	0	0	4
Cluster3010	Ascomycota	Sordariomycetes	Hypocreales	Nectriaceae	Fusarium	0	0	0	1	0	0	0	0	0	0	0	0	1
Cluster305	Ascomycota	Sordariomycetes	Hypocreales	Nectriaceae	Fusarium	4	1	1	0	2	1	0	0	0	2	0	0	11
Cluster3051	Ascomycota	Sordariomycetes	Hypocreales	Nectriaceae	Fusarium	0	0	0	1	1	0	0	0	0	0	0	0	2
Cluster3062	Ascomycota	Sordariomycetes	Hypocreales	Nectriaceae	Fusarium	0	0	0	13	10	3	3	0	4	0	0	0	33
Cluster311	Ascomycota	Sordariomycetes	Hypocreales	Nectriaceae	Fusarium	1	1	3	2	0	1	1	3	0	3	1	3	19
Cluster313	Ascomycota	Sordariomycetes	Hypocreales	Nectriaceae	Fusarium	1	0	0	0	0	0	0	0	0	0	0	0	1
Cluster3162	Ascomycota	Sordariomycetes	Hypocreales	Nectriaceae	Fusarium	0	0	0	0	0	0	1	0	0	0	0	0	1
Cluster3176	Ascomycota	Sordariomycetes	Hypocreales	Nectriaceae	Fusarium	0	0	0	1	1	2	1	0	0	0	0	0	5
Cluster3214	Ascomycota	Sordariomycetes	Hypocreales	Nectriaceae	Fusarium	0	0	0	0	1	0	0	0	0	0	0	0	1
Cluster3254	Ascomycota	Sordariomycetes	Hypocreales	Nectriaceae	Fusarium	0	0	0	1	0	1	0	0	0	0	0	0	2
Cluster328	Ascomycota	Sordariomycetes	Hypocreales	Nectriaceae	Fusarium	2	0	0	1	0	1	0	0	0	0	0	0	4
Cluster3284	Ascomycota	Sordariomycetes	Hypocreales	Nectriaceae	Fusarium	0	0	0	0	0	0	1	0	0	0	0	0	1
Cluster33	Ascomycota	Sordariomycetes	Hypocreales	Nectriaceae	Fusarium	1	0	0	0	0	0	0	0	0	0	0	0	1
Cluster3306	Ascomycota	Sordariomycetes	Hypocreales	Nectriaceae	Fusarium	0	0	0	0	0	0	1	0	0	0	0	0	1
Cluster3313	Ascomycota	Sordariomycetes	Hypocreales	Nectriaceae	Fusarium	0	0	0	0	0	0	0	1	0	0	0	0	1
Cluster3316	Ascomycota	Sordariomycetes	Hypocreales	Nectriaceae	Fusarium	0	0	0	3	0	2	0	2	2	0	0	0	9
Cluster334	Ascomycota	Sordariomycetes	Hypocreales	Nectriaceae	Fusarium	0	3	2	0	0	0	1	1	0	3	1	2	13
Cluster336	Ascomycota	Sordariomycetes	Hypocreales	Nectriaceae	Fusarium	0	0	1	0	2	0	1	0	0	0	1	0	5
Cluster3476	Ascomycota	Sordariomycetes	Hypocreales	Nectriaceae	Fusarium	0	0	0	0	0	0	0	0	1	0	0	0	1
Cluster3494	Ascomycota	Sordariomycetes	Hypocreales	Nectriaceae	Fusarium	0	0	0	0	0	0	0	1	0	0	0	0	1
Cluster3497	Ascomycota	Sordariomycetes	Hypocreales	Nectriaceae	Fusarium	0	0	0	0	1	0	0	1	0	0	0	0	2
Cluster3584	Ascomycota	Sordariomycetes	Hypocreales	Nectriaceae	Fusarium	0	0	0	0	0	0	0	1	0	0	0	0	1
Cluster3594	Ascomycota	Sordariomycetes	Hypocreales	Nectriaceae	Fusarium	0	0	0	0	0	0	0	1	0	0	0	0	1
Cluster36	Ascomycota	Sordariomycetes	Hypocreales	Nectriaceae	Fusarium	1	2	4	0	2	2	0	0	0	1	2	0	14
Cluster3615	Ascomycota	Sordariomycetes	Hypocreales	Nectriaceae	Fusarium	0	0	0	0	0	0	0	1	0	0	0	0	1
Cluster3623	Ascomycota	Sordariomycetes	Hypocreales	Nectriaceae	Fusarium	0	0	0	0	0	0	0	1	0	0	0	0	1
Cluster3629	Ascomycota	Sordariomycetes	Hypocreales	Nectriaceae	Fusarium	0	0	0	0	1	0	0	0	1	0	0	0	2
Cluster3711	Ascomycota	Sordariomycetes	Hypocreales	Nectriaceae	Fusarium	0	0	0	0	0	0	0	1	0	0	0	0	1
Cluster3750	Ascomycota	Sordariomycetes	Hypocreales	Nectriaceae	Fusarium	0	0	0	0	1	1	0	0	2	0	0	0	4
Cluster3771	Ascomycota	Sordariomycetes	Hypocreales	Nectriaceae	Fusarium	0	0	0	0	0	0	0	1	0	0	0	0	1
Cluster3774	Ascomycota	Sordariomycetes	Hypocreales	Nectriaceae	Fusarium	0	0	0	1	0	0	0	0	0	0	0	0	1
Cluster38	Ascomycota	Sordariomycetes	Hypocreales	Nectriaceae	Fusarium	9	12	4	4	5	3	1	4	7	5	5	4	63
Cluster3845	Ascomycota	Sordariomycetes	Hypocreales	Nectriaceae	Fusarium	0	0	0	0	0	1	0	1	1	0	0	0	3
Cluster3909	Ascomycota	Sordariomycetes	Hypocreales	Nectriaceae	Fusarium	0	0	0	1	2	2	0	0	1	0	0	0	6
Cluster3950	Ascomycota	Sordariomycetes	Hypocreales	Nectriaceae	Fusarium	0	0	0	1	2	0	0	0	14	0	0	0	17
Cluster3966	Ascomycota	Sordariomycetes	Hypocreales	Nectriaceae	Fusarium	0	0	0	0	0	0	0	0	1	0	0	0	1
Cluster3996	Ascomycota	Sordariomycetes	Hypocreales	Nectriaceae	Fusarium	0	0	0	0	3	0	0	0	5	0	0	0	8
Cluster4	Ascomycota	Sordariomycetes	Hypocreales	Nectriaceae	Fusarium	0	0	0	0	0	0	0	0	0	0	1	0	1
Cluster4014	Ascomycota	Sordariomycetes	Hypocreales	Nectriaceae	Fusarium	0	0	0	0	1	0	0	0	0	0	0	0	1
Cluster402	Ascomycota	Sordariomycetes	Hypocreales	Nectriaceae	Fusarium	2	0	0	0	0	0	0	0	0	0	0	0	2
Cluster404	Ascomycota	Sordariomycetes	Hypocreales	Nectriaceae	Fusarium	2	1	5	1	1	4	0	1	1	4	1	0	21
Cluster4068	Ascomycota	Sordariomycetes	Hypocreales	Nectriaceae	Fusarium	0	0	0	0	0	0	0	0	1	0	0	0	1
Cluster413	Ascomycota	Sordariomycetes	Hypocreales	Nectriaceae	Fusarium	21	0	0	0	0	0	0	0	0	0	0	1	22
Cluster4140	Ascomycota	Sordariomycetes	Hypocreales	Nectriaceae	Fusarium	0	0	0	0	0	1	0	0	1	0	0	0	2
Cluster4144	Ascomycota	Sordariomycetes	Hypocreales	Nectriaceae	Fusarium	0	0	0	0	0	0	0	0	1	0	0	0	1
Cluster422	Ascomycota	Sordariomycetes	Hypocreales	Nectriaceae	Fusarium	1	0	0	0	0	0	0	0	0	0	0	0	1
Cluster424	Ascomycota	Sordariomycetes	Hypocreales	Nectriaceae	Fusarium	0	0	0	1	0	0	0	0	0	1	0	1	3
Cluster4369	Ascomycota	Sordariomycetes	Hypocreales	Nectriaceae	Fusarium	0	0	0	1	0	0	0	0	0	0	0	0	1
Cluster4534	Ascomycota	Sordariomycetes	Hypocreales	Nectriaceae	Fusarium	0	0	0	1	0	0	0	0	0	0	0	0	1
Cluster4544	Ascomycota	Sordariomycetes	Hypocreales	Nectriaceae	Fusarium	0	0	0	1	0	1	0	0	0	0	0	0	2
Cluster4556	Ascomycota	Sordariomycetes	Hypocreales	Nectriaceae	Fusarium	0	0	0	1	0	1	0	0	0	0	0	0	2
Cluster4560	Ascomycota	Sordariomycetes	Hypocreales	Nectriaceae	Fusarium	0	0	0	42	52	44	0	0	0	0	0	0	138
Cluster4561	Ascomycota	Sordariomycetes	Hypocreales	Nectriaceae	Fusarium	0	0	0	1	0	0	0	0	0	0	0	0	1
Cluster457	Ascomycota	Sordariomycetes	Hypocreales	Nectriaceae	Fusarium	1	0	0	0	0	0	0	0	0	0	0	0	1
Cluster4576	Ascomycota	Sordariomycetes	Hypocreales	Nectriaceae	Fusarium	0	0	0	1	0	1	0	0	0	0	0	0	2
Cluster4593	Ascomycota	Sordariomycetes	Hypocreales	Nectriaceae	Fusarium	0	0	0	2	0	0	0	0	0	0	0	0	2
Cluster4625	Ascomycota	Sordariomycetes	Hypocreales	Nectriaceae	Fusarium	0	0	0	1	1	0	0	0	0	0	0	0	2
Cluster4630	Ascomycota	Sordariomycetes	Hypocreales	Nectriaceae	Fusarium	0	0	0	0	0	1	0	0	0	0	0	0	1
Cluster465	Ascomycota	Sordariomycetes	Hypocreales	Nectriaceae	Fusarium	2	1	0	0	2	0	0	0	0	0	0	0	5
Cluster4674	Ascomycota	Sordariomycetes	Hypocreales	Nectriaceae	Fusarium	0	0	0	1	1	0	0	0	0	0	0	0	2
Cluster4728	Ascomycota	Sordariomycetes	Hypocreales	Nectriaceae	Fusarium	0	0	0	0	1	0	0	0	0	0	0	0	1
Cluster476	Ascomycota	Sordariomycetes	Hypocreales	Nectriaceae	Fusarium	1	0	0	0	0	0	0	0	1	0	0	0	2
Cluster4769	Ascomycota	Sordariomycetes	Hypocreales	Nectriaceae	Fusarium	0	0	0	0	1	2	0	0	0	0	0	0	3
Cluster477	Ascomycota	Sordariomycetes	Hypocreales	Nectriaceae	Fusarium	1	1	0	1	0	0	0	0	0	0	0	0	3
Cluster4770	Ascomycota	Sordariomycetes	Hypocreales	Nectriaceae	Fusarium	0	0	0	0	2	0	0	0	0	0	0	0	2
Cluster4778	Ascomycota	Sordariomycetes	Hypocreales	Nectriaceae	Fusarium	0	0	0	0	4	3	0	0	0	0	0	0	7
Cluster4824	Ascomycota	Sordariomycetes	Hypocreales	Nectriaceae	Fusarium	0	0	0	0	2	0	0	0	0	0	0	0	2
Cluster4854	Ascomycota	Sordariomycetes	Hypocreales	Nectriaceae	Fusarium	0	0	0	0	1	0	0	0	0	0	0	0	1
Cluster486	Ascomycota	Sordariomycetes	Hypocreales	Nectriaceae	Fusarium	4	1	0	0	0	0	0	0	0	1	0	0	6
Cluster4861	Ascomycota	Sordariomycetes	Hypocreales	Nectriaceae	Fusarium	0	0	0	0	1	0	0	0	0	0	0	0	1
Cluster488	Ascomycota	Sordariomycetes	Hypocreales	Nectriaceae	Fusarium	7	2	1	1	0	0	0	0	0	0	0	0	11
Cluster4885	Ascomycota	Sordariomycetes	Hypocreales	Nectriaceae	Fusarium	0	0	0	0	2	0	0	0	0	0	0	0	2
Cluster49	Ascomycota	Sordariomycetes	Hypocreales	Nectriaceae	Fusarium	7	9	7	13	2	2	0	0	0	1	1	0	42
Cluster4936	Ascomycota	Sordariomycetes	Hypocreales	Nectriaceae	Fusarium	0	0	0	0	1	1	0	0	0	0	0	0	2
Cluster4944	Ascomycota	Sordariomycetes	Hypocreales	Nectriaceae	Fusarium	0	0	0	0	1	0	0	0	0	0	0	0	1
Cluster4958	Ascomycota	Sordariomycetes	Hypocreales	Nectriaceae	Fusarium	0	0	0	0	2	2	0	0	0	0	0	0	4
Cluster4959	Ascomycota	Sordariomycetes	Hypocreales	Nectriaceae	Fusarium	0	0	0	0	1	0	0	0	0	0	0	0	1
Cluster4970	Ascomycota	Sordariomycetes	Hypocreales	Nectriaceae	Fusarium	0	0	0	0	1	0	0	0	0	0	0	0	1
Cluster4971	Ascomycota	Sordariomycetes	Hypocreales	Nectriaceae	Fusarium	0	0	0	0	0	1	0	0	0	0	0	0	1
Cluster499	Ascomycota	Sordariomycetes	Hypocreales	Nectriaceae	Fusarium	0	0	0	0	0	0	0	0	3	1	0	1	5
Cluster5	Ascomycota	Sordariomycetes	Hypocreales	Nectriaceae	Fusarium	10	0	4	4	3	2	1	0	0	0	0	0	24
Cluster5018	Ascomycota	Sordariomycetes	Hypocreales	Nectriaceae	Fusarium	0	0	0	0	2	1	0	0	0	0	0	0	3
Cluster5022	Ascomycota	Sordariomycetes	Hypocreales	Nectriaceae	Fusarium	0	0	0	0	0	14	0	0	0	0	0	0	14
Cluster506	Ascomycota	Sordariomycetes	Hypocreales	Nectriaceae	Fusarium	0	0	0	0	0	1	1	0	0	0	0	0	2
Cluster5103	Ascomycota	Sordariomycetes	Hypocreales	Nectriaceae	Fusarium	0	0	0	0	0	2	0	0	0	0	0	0	2
Cluster5239	Ascomycota	Sordariomycetes	Hypocreales	Nectriaceae	Fusarium	0	0	0	0	0	2	0	0	0	0	0	0	2
Cluster539	Ascomycota	Sordariomycetes	Hypocreales	Nectriaceae	Fusarium	0	0	0	0	0	0	0	2	0	0	0	0	2
Cluster548	Ascomycota	Sordariomycetes	Hypocreales	Nectriaceae	Fusarium	1	0	1	0	0	1	0	0	1	0	0	0	4
Cluster55	Ascomycota	Sordariomycetes	Hypocreales	Nectriaceae	Fusarium	1	0	0	0	0	0	1	0	1	1	1	0	5
Cluster551	Ascomycota	Sordariomycetes	Hypocreales	Nectriaceae	Fusarium	1	0	0	0	0	0	0	1	0	0	0	0	2
Cluster56	Ascomycota	Sordariomycetes	Hypocreales	Nectriaceae	Fusarium	13	14	10	10	6	10	38	60	103	59	59	140	522
Cluster563	Ascomycota	Sordariomycetes	Hypocreales	Nectriaceae	Fusarium	1	0	1	0	0	0	0	0	0	0	0	0	2
Cluster58	Ascomycota	Sordariomycetes	Hypocreales	Nectriaceae	Fusarium	377	180	15	12	7	8	2	0	3	2	0	2	608
Cluster59	Ascomycota	Sordariomycetes	Hypocreales	Nectriaceae	Fusarium	2	1	1	1	0	0	3	6	8	10	5	3	40
Cluster6	Ascomycota	Sordariomycetes	Hypocreales	Nectriaceae	Fusarium	15	2	0	0	0	0	0	0	0	0	0	0	17
Cluster605	Ascomycota	Sordariomycetes	Hypocreales	Nectriaceae	Fusarium	0	0	2	3	1	0	0	0	1	1	0	0	8
Cluster61	Ascomycota	Sordariomycetes	Hypocreales	Nectriaceae	Fusarium	1	0	0	0	0	0	0	0	0	0	0	0	1
Cluster612	Ascomycota	Sordariomycetes	Hypocreales	Nectriaceae	Fusarium	0	2	7	1	5	0	0	1	0	2	0	1	19
Cluster614	Ascomycota	Sordariomycetes	Hypocreales	Nectriaceae	Fusarium	10	0	0	1	0	1	0	2	0	0	0	2	16
Cluster622	Ascomycota	Sordariomycetes	Hypocreales	Nectriaceae	Fusarium	0	0	1	0	0	0	0	0	0	0	0	0	1
Cluster642	Ascomycota	Sordariomycetes	Hypocreales	Nectriaceae	Fusarium	1	0	0	2	0	1	0	0	0	0	0	1	5
Cluster65	Ascomycota	Sordariomycetes	Hypocreales	Nectriaceae	Fusarium	14	3	3	2	0	0	1	0	0	2	0	0	25
Cluster659	Ascomycota	Sordariomycetes	Hypocreales	Nectriaceae	Fusarium	1	0	0	0	0	0	0	0	0	0	0	0	1
Cluster661	Ascomycota	Sordariomycetes	Hypocreales	Nectriaceae	Fusarium	1	1	0	0	0	0	2	1	1	3	2	1	12
Cluster67	Ascomycota	Sordariomycetes	Hypocreales	Nectriaceae	Fusarium	25	23	2	3	5	2	1	0	0	0	0	0	61
Cluster678	Ascomycota	Sordariomycetes	Hypocreales	Nectriaceae	Fusarium	0	1	0	0	0	0	0	0	0	0	0	0	1
Cluster686	Ascomycota	Sordariomycetes	Hypocreales	Nectriaceae	Fusarium	1	0	0	2	0	1	0	1	1	1	1	1	9
Cluster688	Ascomycota	Sordariomycetes	Hypocreales	Nectriaceae	Fusarium	0	2	1	1	0	0	0	0	0	0	0	0	4
Cluster749	Ascomycota	Sordariomycetes	Hypocreales	Nectriaceae	Fusarium	1	0	0	0	0	0	0	0	0	0	0	0	1
Cluster79	Ascomycota	Sordariomycetes	Hypocreales	Nectriaceae	Fusarium	80	96	95	27	40	30	54	56	57	201	125	64	925
Cluster800	Ascomycota	Sordariomycetes	Hypocreales	Nectriaceae	Fusarium	1	0	0	0	0	0	0	0	0	0	0	0	1
Cluster805	Ascomycota	Sordariomycetes	Hypocreales	Nectriaceae	Fusarium	0	14	13	3	2	4	0	0	1	1	0	2	40
Cluster807	Ascomycota	Sordariomycetes	Hypocreales	Nectriaceae	Fusarium	0	4	0	0	0	0	0	0	0	0	0	0	4
Cluster817	Ascomycota	Sordariomycetes	Hypocreales	Nectriaceae	Fusarium	0	11	9	11	11	9	1	4	4	1	0	0	61
Cluster82	Ascomycota	Sordariomycetes	Hypocreales	Nectriaceae	Fusarium	4	3	2	2	2	4	0	0	0	0	0	0	17
Cluster826	Ascomycota	Sordariomycetes	Hypocreales	Nectriaceae	Fusarium	0	1	0	0	0	0	0	0	0	0	0	0	1
Cluster867	Ascomycota	Sordariomycetes	Hypocreales	Nectriaceae	Fusarium	0	1	0	1	1	1	0	0	0	0	0	0	4
Cluster873	Ascomycota	Sordariomycetes	Hypocreales	Nectriaceae	Fusarium	0	3	1	0	0	1	0	0	0	0	4	0	9
Cluster88	Ascomycota	Sordariomycetes	Hypocreales	Nectriaceae	Fusarium	3	0	0	1	0	0	0	0	0	0	0	0	4
Cluster883	Ascomycota	Sordariomycetes	Hypocreales	Nectriaceae	Fusarium	0	1	2	1	0	0	0	0	0	0	0	0	4
Cluster898	Ascomycota	Sordariomycetes	Hypocreales	Nectriaceae	Fusarium	0	0	0	2	0	0	0	0	0	0	0	0	2
Cluster916	Ascomycota	Sordariomycetes	Hypocreales	Nectriaceae	Fusarium	0	0	0	0	0	0	0	1	0	0	0	1	2
Cluster933	Ascomycota	Sordariomycetes	Hypocreales	Nectriaceae	Fusarium	0	0	0	1	0	0	0	0	0	0	0	0	1
Cluster934	Ascomycota	Sordariomycetes	Hypocreales	Nectriaceae	Fusarium	0	19	48	8	8	7	0	0	0	0	0	0	90
Cluster949	Ascomycota	Sordariomycetes	Hypocreales	Nectriaceae	Fusarium	0	1	1	1	0	1	0	0	0	0	0	0	4
Cluster964	Ascomycota	Sordariomycetes	Hypocreales	Nectriaceae	Fusarium	0	0	0	1	0	0	0	0	0	0	0	0	1
Cluster969	Ascomycota	Sordariomycetes	Hypocreales	Nectriaceae	Fusarium	0	2	0	0	0	0	0	1	0	1	0	0	4
Cluster993	Ascomycota	Sordariomycetes	Hypocreales	Nectriaceae	Fusarium	0	143	321	464	401	418	14	13	37	45	29	35	1920
Cluster621	Ascomycota	Sordariomycetes	Hypocreales	Nectriaceae	Fusidium	1	0	0	0	1	0	0	0	0	0	0	0	2
Cluster1962	Ascomycota	Sordariomycetes	Hypocreales	Nectriaceae	Geejayessia	0	0	0	0	0	0	0	0	0	1	0	0	1
Cluster532	Ascomycota	Sordariomycetes	Hypocreales	Nectriaceae	Nectria	1	9	1	2	1	3	0	0	0	0	0	0	17
Cluster3519	Ascomycota	Sordariomycetes	Hypocreales	Nectriaceae	Undefined	0	0	0	0	0	0	0	2	0	0	0	0	2
Cluster2040	Ascomycota	Sordariomycetes	Hypocreales	Ophiocordycipitaceae	Hirsutella	0	0	0	0	0	0	1	0	0	1	0	1	3
Cluster425	Ascomycota	Sordariomycetes	Hypocreales	Ophiocordycipitaceae	Hirsutella	3	0	1	1	2	0	0	0	0	0	1	0	8
Cluster4858	Ascomycota	Sordariomycetes	Hypocreales	Ophiocordycipitaceae	Ophiocordyceps	0	0	0	0	1	0	0	0	0	0	0	0	1
Cluster1816	Ascomycota	Sordariomycetes	Hypocreales	Ophiocordycipitaceae	Purpureocillium	0	0	0	0	0	0	0	0	0	1	0	0	1
Cluster2511	Ascomycota	Sordariomycetes	Hypocreales	Ophiocordycipitaceae	Purpureocillium	0	0	0	0	0	0	0	0	1	0	0	1	2
Cluster2612	Ascomycota	Sordariomycetes	Hypocreales	Ophiocordycipitaceae	Purpureocillium	0	0	0	0	0	0	0	1	0	0	0	2	3
Cluster2634	Ascomycota	Sordariomycetes	Hypocreales	Ophiocordycipitaceae	Purpureocillium	0	0	0	0	0	0	0	0	0	0	0	1	1
Cluster2718	Ascomycota	Sordariomycetes	Hypocreales	Ophiocordycipitaceae	Purpureocillium	0	0	0	0	0	0	0	0	0	0	0	1	1
Cluster3482	Ascomycota	Sordariomycetes	Hypocreales	Ophiocordycipitaceae	Purpureocillium	0	0	0	0	0	0	0	13	4	0	0	0	17
Cluster3800	Ascomycota	Sordariomycetes	Hypocreales	Ophiocordycipitaceae	Purpureocillium	0	0	0	0	0	0	0	1	0	0	0	0	1
Cluster110	Ascomycota	Sordariomycetes	Hypocreales	Undefined	Undefined	1	2	0	0	3	1	1	51	0	0	0	2	61
Cluster134	Ascomycota	Sordariomycetes	Hypocreales	Undefined	Undefined	2	1	1	1	0	2	0	0	0	0	0	0	7
Cluster1413	Ascomycota	Sordariomycetes	Hypocreales	Undefined	Undefined	0	0	0	0	0	1	0	0	1	0	1	0	3
Cluster1487	Ascomycota	Sordariomycetes	Hypocreales	Undefined	Undefined	0	0	1	0	0	0	0	1	0	0	0	0	2
Cluster1490	Ascomycota	Sordariomycetes	Hypocreales	Undefined	Undefined	0	0	0	0	0	0	0	1	0	0	1	0	2
Cluster160	Ascomycota	Sordariomycetes	Hypocreales	Undefined	Undefined	1	0	1	0	1	0	0	0	0	0	0	0	3
Cluster1615	Ascomycota	Sordariomycetes	Hypocreales	Undefined	Undefined	0	0	1	0	0	0	0	0	0	0	0	0	1
Cluster1640	Ascomycota	Sordariomycetes	Hypocreales	Undefined	Undefined	0	0	1	0	0	0	0	0	0	0	0	0	1
Cluster1680	Ascomycota	Sordariomycetes	Hypocreales	Undefined	Undefined	0	0	0	0	0	0	0	0	0	1	0	0	1
Cluster1706	Ascomycota	Sordariomycetes	Hypocreales	Undefined	Undefined	0	0	0	0	0	0	0	0	0	1	2	2	5
Cluster173	Ascomycota	Sordariomycetes	Hypocreales	Undefined	Undefined	2	1	0	0	0	0	2	0	8	3	4	2	22
Cluster1732	Ascomycota	Sordariomycetes	Hypocreales	Undefined	Undefined	0	0	0	0	0	0	26	1	1	5	9	2	44
Cluster1810	Ascomycota	Sordariomycetes	Hypocreales	Undefined	Undefined	0	0	0	0	0	0	0	0	0	0	1	0	1
Cluster1827	Ascomycota	Sordariomycetes	Hypocreales	Undefined	Undefined	0	0	0	0	0	0	1	0	0	2	0	1	4
Cluster1862	Ascomycota	Sordariomycetes	Hypocreales	Undefined	Undefined	0	0	0	0	0	0	0	0	0	1	0	0	1
Cluster1863	Ascomycota	Sordariomycetes	Hypocreales	Undefined	Undefined	0	0	0	0	0	0	0	1	1	1	1	0	4
Cluster1916	Ascomycota	Sordariomycetes	Hypocreales	Undefined	Undefined	0	0	0	0	0	0	0	0	0	2	0	0	2
Cluster1919	Ascomycota	Sordariomycetes	Hypocreales	Undefined	Undefined	0	0	0	0	0	0	2	0	0	0	0	0	2
Cluster1952	Ascomycota	Sordariomycetes	Hypocreales	Undefined	Undefined	0	0	0	0	0	0	0	0	0	1	1	0	2
Cluster1966	Ascomycota	Sordariomycetes	Hypocreales	Undefined	Undefined	0	0	0	0	0	0	0	0	0	1	0	0	1
Cluster2013	Ascomycota	Sordariomycetes	Hypocreales	Undefined	Undefined	0	0	0	0	0	0	11	5	10	2	17	12	57
Cluster2037	Ascomycota	Sordariomycetes	Hypocreales	Undefined	Undefined	0	0	0	0	0	0	0	0	0	1	0	0	1
Cluster2049	Ascomycota	Sordariomycetes	Hypocreales	Undefined	Undefined	0	0	0	0	0	0	0	0	0	1	0	1	2
Cluster2087	Ascomycota	Sordariomycetes	Hypocreales	Undefined	Undefined	0	0	0	0	0	0	0	0	0	0	1	0	1
Cluster2171	Ascomycota	Sordariomycetes	Hypocreales	Undefined	Undefined	0	0	0	0	0	0	0	1	0	0	1	0	2
Cluster2192	Ascomycota	Sordariomycetes	Hypocreales	Undefined	Undefined	0	0	0	0	0	0	0	0	0	0	1	0	1
Cluster2203	Ascomycota	Sordariomycetes	Hypocreales	Undefined	Undefined	0	0	0	0	0	0	1	0	2	0	1	0	4
Cluster2228	Ascomycota	Sordariomycetes	Hypocreales	Undefined	Undefined	0	0	0	0	0	0	2	0	1	0	1	0	4
Cluster2261	Ascomycota	Sordariomycetes	Hypocreales	Undefined	Undefined	0	0	0	0	0	0	0	3	0	0	0	0	3
Cluster2265	Ascomycota	Sordariomycetes	Hypocreales	Undefined	Undefined	0	0	0	0	0	0	0	0	0	0	1	0	1
Cluster2296	Ascomycota	Sordariomycetes	Hypocreales	Undefined	Undefined	0	0	0	0	0	0	0	0	2	0	0	0	2
Cluster2313	Ascomycota	Sordariomycetes	Hypocreales	Undefined	Undefined	0	0	0	0	0	0	0	0	0	0	1	0	1
Cluster237	Ascomycota	Sordariomycetes	Hypocreales	Undefined	Undefined	3	0	1	1	0	0	15	11	8	31	10	33	113
Cluster2380	Ascomycota	Sordariomycetes	Hypocreales	Undefined	Undefined	0	0	0	0	0	0	7	0	0	0	1	0	8
Cluster2419	Ascomycota	Sordariomycetes	Hypocreales	Undefined	Undefined	0	0	0	0	0	0	0	0	0	0	0	2	2
Cluster2437	Ascomycota	Sordariomycetes	Hypocreales	Undefined	Undefined	0	0	0	6	4	8	28	20	12	0	0	25	103
Cluster2536	Ascomycota	Sordariomycetes	Hypocreales	Undefined	Undefined	0	0	0	0	0	0	0	1	0	0	0	2	3
Cluster263	Ascomycota	Sordariomycetes	Hypocreales	Undefined	Undefined	0	0	0	0	0	0	0	0	0	0	1	1	2
Cluster2642	Ascomycota	Sordariomycetes	Hypocreales	Undefined	Undefined	0	0	0	0	0	0	0	0	0	0	0	1	1
Cluster2656	Ascomycota	Sordariomycetes	Hypocreales	Undefined	Undefined	0	0	0	0	0	0	1	0	0	0	0	1	2
Cluster2705	Ascomycota	Sordariomycetes	Hypocreales	Undefined	Undefined	0	0	0	0	0	0	1	0	0	0	0	0	1
Cluster2812	Ascomycota	Sordariomycetes	Hypocreales	Undefined	Undefined	0	0	0	0	0	0	1	0	0	0	0	0	1
Cluster2840	Ascomycota	Sordariomycetes	Hypocreales	Undefined	Undefined	0	0	0	0	0	0	0	0	1	0	0	0	1
Cluster2889	Ascomycota	Sordariomycetes	Hypocreales	Undefined	Undefined	0	0	0	0	1	0	0	1	0	0	0	0	2
Cluster2890	Ascomycota	Sordariomycetes	Hypocreales	Undefined	Undefined	0	0	0	0	0	0	0	0	1	0	0	0	1
Cluster2913	Ascomycota	Sordariomycetes	Hypocreales	Undefined	Undefined	0	0	0	0	0	0	1	0	0	0	0	0	1
Cluster2979	Ascomycota	Sordariomycetes	Hypocreales	Undefined	Undefined	0	0	0	0	0	0	1	0	0	0	0	0	1
Cluster2982	Ascomycota	Sordariomycetes	Hypocreales	Undefined	Undefined	0	0	0	0	0	0	0	1	0	0	0	0	1
Cluster3029	Ascomycota	Sordariomycetes	Hypocreales	Undefined	Undefined	0	0	0	0	0	0	0	1	0	0	0	0	1
Cluster3143	Ascomycota	Sordariomycetes	Hypocreales	Undefined	Undefined	0	0	0	0	0	0	2	0	0	0	0	0	2
Cluster3151	Ascomycota	Sordariomycetes	Hypocreales	Undefined	Undefined	0	0	0	0	0	0	1	1	0	0	0	0	2
Cluster3160	Ascomycota	Sordariomycetes	Hypocreales	Undefined	Undefined	0	0	0	0	0	0	1	0	0	0	0	0	1
Cluster320	Ascomycota	Sordariomycetes	Hypocreales	Undefined	Undefined	1	0	0	0	1	0	0	0	0	0	0	0	2
Cluster3365	Ascomycota	Sordariomycetes	Hypocreales	Undefined	Undefined	0	0	0	0	0	0	1	1	0	0	0	0	2
Cluster3451	Ascomycota	Sordariomycetes	Hypocreales	Undefined	Undefined	0	0	0	0	0	0	0	1	0	0	0	0	1
Cluster3683	Ascomycota	Sordariomycetes	Hypocreales	Undefined	Undefined	0	0	0	0	0	0	0	1	0	0	0	0	1
Cluster3722	Ascomycota	Sordariomycetes	Hypocreales	Undefined	Undefined	0	0	0	0	0	0	0	1	0	0	0	0	1
Cluster3749	Ascomycota	Sordariomycetes	Hypocreales	Undefined	Undefined	0	0	0	0	0	0	0	1	0	0	0	0	1
Cluster381	Ascomycota	Sordariomycetes	Hypocreales	Undefined	Undefined	1	0	0	11	2	7	179	143	289	234	272	148	1286
Cluster388	Ascomycota	Sordariomycetes	Hypocreales	Undefined	Undefined	1	0	0	1	0	0	0	0	0	0	0	0	2
Cluster3943	Ascomycota	Sordariomycetes	Hypocreales	Undefined	Undefined	0	0	0	0	0	0	0	0	2	0	0	0	2
Cluster4098	Ascomycota	Sordariomycetes	Hypocreales	Undefined	Undefined	0	0	0	0	1	0	0	0	1	0	0	0	2
Cluster41	Ascomycota	Sordariomycetes	Hypocreales	Undefined	Undefined	4	4	1	0	0	0	0	0	0	17	17	3	46
Cluster426	Ascomycota	Sordariomycetes	Hypocreales	Undefined	Undefined	1	0	1	0	0	0	0	0	0	0	0	0	2
Cluster495	Ascomycota	Sordariomycetes	Hypocreales	Undefined	Undefined	1	0	0	0	0	0	0	0	1	2	0	0	4
Cluster501	Ascomycota	Sordariomycetes	Hypocreales	Undefined	Undefined	2	0	1	1	0	0	0	0	0	0	0	0	4
Cluster508	Ascomycota	Sordariomycetes	Hypocreales	Undefined	Undefined	1	1	0	0	0	0	0	0	0	0	0	0	2
Cluster665	Ascomycota	Sordariomycetes	Hypocreales	Undefined	Undefined	0	0	0	0	0	0	0	1	0	0	0	0	1
Cluster787	Ascomycota	Sordariomycetes	Hypocreales	Undefined	Undefined	1	0	0	0	2	0	1	0	1	1	0	0	6
Cluster81	Ascomycota	Sordariomycetes	Hypocreales	Undefined	Undefined	5	5	1	6	2	1	0	0	0	0	0	0	20
Cluster1936	Ascomycota	Sordariomycetes	Hypocreales	Undefined	Undefined	0	0	0	0	0	0	0	1	0	1	1	0	3
Cluster236	Ascomycota	Sordariomycetes	Hypocreales	Undefined	Undefined	1	0	0	0	2	1	0	0	0	0	0	0	4
Cluster2455	Ascomycota	Sordariomycetes	Hypocreales	Undefined	Undefined	0	0	0	0	0	0	0	0	0	0	0	1	1
Cluster3080	Ascomycota	Sordariomycetes	Hypocreales	Undefined	Undefined	0	0	0	0	0	0	2	0	0	0	0	0	2
Cluster378	Ascomycota	Sordariomycetes	Hypocreales	Undefined	Undefined	1	0	0	0	0	1	0	0	0	0	0	0	2
Cluster988	Ascomycota	Sordariomycetes	Hypocreales	Undefined	Undefined	0	1	0	1	1	0	0	0	0	0	0	0	3
Cluster1329	Ascomycota	Sordariomycetes	Incertae sedis	Annulatascaceae	Cateractispora	0	0	0	2	0	1	0	0	0	0	0	0	3
Cluster461	Ascomycota	Sordariomycetes	Incertae sedis	Annulatascaceae	Cateractispora	0	0	1	1	0	1	0	0	0	0	0	0	3
Cluster1991	Ascomycota	Sordariomycetes	Incertae sedis	Glomerellaceae	Colletotrichum	0	0	0	0	0	0	0	0	0	1	0	0	1
Cluster2059	Ascomycota	Sordariomycetes	Incertae sedis	Glomerellaceae	Colletotrichum	0	0	0	0	0	0	0	1	0	0	1	0	2
Cluster3192	Ascomycota	Sordariomycetes	Incertae sedis	Glomerellaceae	Colletotrichum	0	0	0	0	1	0	3	0	0	0	0	0	4
Cluster2269	Ascomycota	Sordariomycetes	Incertae sedis	Incertae sedis	Eucasphaeria	0	0	0	0	0	0	0	1	0	0	1	3	5
Cluster1139	Ascomycota	Sordariomycetes	Incertae sedis	Incertae sedis	Myrmecridium	0	0	0	0	0	0	2	1	1	0	1	0	5
Cluster1533	Ascomycota	Sordariomycetes	Incertae sedis	Incertae sedis	Myrmecridium	0	0	2	3	1	1	0	0	0	0	0	0	7
Cluster1171	Ascomycota	Sordariomycetes	Incertae sedis	Incertae sedis	Papulaspora	0	0	0	1	0	1	0	0	0	0	0	0	2
Cluster1529	Ascomycota	Sordariomycetes	Incertae sedis	Incertae sedis	Papulaspora	0	0	3	3	7	0	0	0	0	0	0	0	13
Cluster2927	Ascomycota	Sordariomycetes	Incertae sedis	Incertae sedis	Papulaspora	0	0	0	0	2	0	0	0	0	0	0	0	2
Cluster4886	Ascomycota	Sordariomycetes	Incertae sedis	Incertae sedis	Papulaspora	0	0	0	0	1	0	0	0	0	0	0	0	1
Cluster595	Ascomycota	Sordariomycetes	Incertae sedis	Incertae sedis	Papulaspora	0	0	1	4	0	1	0	0	0	0	0	0	6
Cluster959	Ascomycota	Sordariomycetes	Incertae sedis	Incertae sedis	Papulaspora	0	1	0	0	0	0	0	0	0	0	0	0	1
Cluster99	Ascomycota	Sordariomycetes	Incertae sedis	Incertae sedis	Papulaspora	1	0	0	0	0	0	0	0	0	0	0	0	1
Cluster122	Ascomycota	Sordariomycetes	Incertae sedis	Incertae sedis	Savoryella	2	0	0	0	1	0	0	0	0	0	0	0	3
Cluster1447	Ascomycota	Sordariomycetes	Incertae sedis	Incertae sedis	Savoryella	0	0	1	0	0	0	0	0	0	0	0	0	1
Cluster282	Ascomycota	Sordariomycetes	Incertae sedis	Incertae sedis	Savoryella	2	0	0	1	0	0	0	0	0	0	0	0	3
Cluster5013	Ascomycota	Sordariomycetes	Incertae sedis	Incertae sedis	Savoryella	0	0	0	0	0	1	0	0	0	0	0	0	1
Cluster1436	Ascomycota	Sordariomycetes	Incertae sedis	Plectosphaerellaceae	Plectosphaerella	0	0	1	0	0	0	7	11	6	9	6	8	48
Cluster1557	Ascomycota	Sordariomycetes	Incertae sedis	Plectosphaerellaceae	Plectosphaerella	0	0	2	0	1	0	26	24	5	25	50	23	156
Cluster1694	Ascomycota	Sordariomycetes	Incertae sedis	Plectosphaerellaceae	Plectosphaerella	0	0	0	0	0	0	0	0	0	1	0	0	1
Cluster1779	Ascomycota	Sordariomycetes	Incertae sedis	Plectosphaerellaceae	Plectosphaerella	0	0	0	0	0	0	0	1	1	1	0	0	3
Cluster2080	Ascomycota	Sordariomycetes	Incertae sedis	Plectosphaerellaceae	Plectosphaerella	0	0	0	0	0	0	0	1	0	0	1	0	2
Cluster2121	Ascomycota	Sordariomycetes	Incertae sedis	Plectosphaerellaceae	Plectosphaerella	0	0	0	1	0	0	0	0	0	0	0	0	1
Cluster2127	Ascomycota	Sordariomycetes	Incertae sedis	Plectosphaerellaceae	Plectosphaerella	0	0	0	0	0	0	0	0	0	0	1	0	1
Cluster2129	Ascomycota	Sordariomycetes	Incertae sedis	Plectosphaerellaceae	Plectosphaerella	0	0	0	0	0	0	0	0	0	0	1	1	2
Cluster2365	Ascomycota	Sordariomycetes	Incertae sedis	Plectosphaerellaceae	Plectosphaerella	0	0	0	0	0	0	0	0	0	0	1	0	1
Cluster2399	Ascomycota	Sordariomycetes	Incertae sedis	Plectosphaerellaceae	Plectosphaerella	0	0	0	0	0	0	0	0	0	0	0	1	1
Cluster2421	Ascomycota	Sordariomycetes	Incertae sedis	Plectosphaerellaceae	Plectosphaerella	0	0	0	0	0	0	0	0	0	0	0	1	1
Cluster3754	Ascomycota	Sordariomycetes	Incertae sedis	Plectosphaerellaceae	Plectosphaerella	0	0	0	1	1	2	0	3	15	0	0	0	22
Cluster4253	Ascomycota	Sordariomycetes	Incertae sedis	Plectosphaerellaceae	Plectosphaerella	0	0	0	2	1	0	0	0	0	0	0	0	3
Cluster4689	Ascomycota	Sordariomycetes	Incertae sedis	Plectosphaerellaceae	Plectosphaerella	0	0	0	1	0	0	0	0	0	0	0	0	1
Cluster804	Ascomycota	Sordariomycetes	Incertae sedis	Plectosphaerellaceae	Plectosphaerella	2	0	0	0	0	0	0	0	0	0	0	0	2
Cluster9	Ascomycota	Sordariomycetes	Incertae sedis	Plectosphaerellaceae	Plectosphaerella	22	23	10	60	36	30	659	711	567	511	618	444	3691
Cluster1731	Ascomycota	Sordariomycetes	Incertae sedis	Plectosphaerellaceae	Plectosporium	0	0	0	0	0	0	0	2	0	2	1	0	5
Cluster1969	Ascomycota	Sordariomycetes	Incertae sedis	Plectosphaerellaceae	Plectosporium	0	0	0	0	0	0	0	0	0	1	1	1	3
Cluster20	Ascomycota	Sordariomycetes	Incertae sedis	Plectosphaerellaceae	Plectosporium	1	0	0	0	0	1	3	0	0	1	2	3	11
Cluster2112	Ascomycota	Sordariomycetes	Incertae sedis	Plectosphaerellaceae	Plectosporium	0	0	0	0	0	0	0	0	0	0	1	0	1
Cluster2209	Ascomycota	Sordariomycetes	Incertae sedis	Plectosphaerellaceae	Plectosporium	0	0	0	0	0	0	5	8	4	0	1	3	21
Cluster2383	Ascomycota	Sordariomycetes	Incertae sedis	Plectosphaerellaceae	Plectosporium	0	0	0	0	0	0	0	0	0	0	1	0	1
Cluster279	Ascomycota	Sordariomycetes	Incertae sedis	Plectosphaerellaceae	Plectosporium	1	1	0	0	0	0	0	0	0	3	8	1	14
Cluster3082	Ascomycota	Sordariomycetes	Incertae sedis	Plectosphaerellaceae	Plectosporium	0	0	0	0	0	0	7	4	5	0	0	0	16
Cluster3406	Ascomycota	Sordariomycetes	Incertae sedis	Plectosphaerellaceae	Plectosporium	0	0	0	0	0	0	0	0	1	0	0	0	1
Cluster1530	Ascomycota	Sordariomycetes	Incertae sedis	Plectosphaerellaceae	Undefined	0	0	1	0	0	0	0	0	0	0	0	0	1
Cluster18	Ascomycota	Sordariomycetes	Incertae sedis	Plectosphaerellaceae	Undefined	22	14	16	0	0	0	3	1	0	11	8	2	77
Cluster1826	Ascomycota	Sordariomycetes	Incertae sedis	Plectosphaerellaceae	Undefined	0	0	0	0	0	0	0	0	0	2	0	0	2
Cluster1833	Ascomycota	Sordariomycetes	Incertae sedis	Plectosphaerellaceae	Undefined	0	0	0	0	0	0	0	5	0	1	1	1	8
Cluster1838	Ascomycota	Sordariomycetes	Incertae sedis	Plectosphaerellaceae	Undefined	0	0	0	0	0	0	1	2	0	1	2	0	6
Cluster1878	Ascomycota	Sordariomycetes	Incertae sedis	Plectosphaerellaceae	Undefined	0	0	0	0	0	0	0	0	0	1	0	0	1
Cluster1964	Ascomycota	Sordariomycetes	Incertae sedis	Plectosphaerellaceae	Undefined	0	0	0	0	0	0	1	0	0	1	1	0	3
Cluster2044	Ascomycota	Sordariomycetes	Incertae sedis	Plectosphaerellaceae	Undefined	0	0	0	0	0	0	1	1	0	1	0	1	4
Cluster2893	Ascomycota	Sordariomycetes	Incertae sedis	Plectosphaerellaceae	Undefined	0	0	0	0	0	0	1	0	0	0	0	0	1
Cluster3424	Ascomycota	Sordariomycetes	Incertae sedis	Plectosphaerellaceae	Undefined	0	0	0	0	0	15	0	1	0	0	0	0	16
Cluster3797	Ascomycota	Sordariomycetes	Incertae sedis	Plectosphaerellaceae	Undefined	0	0	0	0	0	2	0	0	0	0	0	0	2
Cluster4467	Ascomycota	Sordariomycetes	Incertae sedis	Plectosphaerellaceae	Undefined	0	0	0	1	0	0	0	0	0	0	0	0	1
Cluster4003	Ascomycota	Sordariomycetes	Lulworthiales	Lulworthiaceae	Lulwoana	0	0	0	0	0	0	0	0	4	0	0	0	4
Cluster1117	Ascomycota	Sordariomycetes	Microascales	Microascaceae	Doratomyces	0	1	0	1	2	2	0	0	0	0	0	0	6
Cluster1584	Ascomycota	Sordariomycetes	Microascales	Microascaceae	Doratomyces	0	0	6	2	4	0	8	0	0	4	2	3	29
Cluster2659	Ascomycota	Sordariomycetes	Microascales	Microascaceae	Doratomyces	0	0	0	0	0	0	2	0	0	0	0	0	2
Cluster3843	Ascomycota	Sordariomycetes	Microascales	Microascaceae	Doratomyces	0	0	0	0	0	0	0	0	1	0	0	0	1
Cluster4708	Ascomycota	Sordariomycetes	Microascales	Microascaceae	Doratomyces	0	0	0	1	0	0	0	0	0	0	0	0	1
Cluster870	Ascomycota	Sordariomycetes	Microascales	Microascaceae	Doratomyces	0	2	0	0	0	0	0	0	0	0	0	0	2
Cluster894	Ascomycota	Sordariomycetes	Microascales	Microascaceae	Doratomyces	0	1	0	0	0	2	0	0	0	0	0	0	3
Cluster1016	Ascomycota	Sordariomycetes	Microascales	Microascaceae	Graphium	0	1	0	0	0	0	0	0	0	0	0	0	1
Cluster1052	Ascomycota	Sordariomycetes	Microascales	Microascaceae	Graphium	0	2	0	0	0	0	0	0	0	0	0	0	2
Cluster125	Ascomycota	Sordariomycetes	Microascales	Microascaceae	Graphium	2	0	0	0	0	0	0	0	0	0	0	0	2
Cluster1647	Ascomycota	Sordariomycetes	Microascales	Microascaceae	Graphium	0	0	1	0	0	0	0	0	0	0	0	0	1
Cluster4559	Ascomycota	Sordariomycetes	Microascales	Microascaceae	Graphium	0	0	0	3	1	1	0	0	0	0	0	0	5
Cluster4575	Ascomycota	Sordariomycetes	Microascales	Microascaceae	Graphium	0	0	0	1	0	0	0	0	0	0	0	0	1
Cluster512	Ascomycota	Sordariomycetes	Microascales	Microascaceae	Graphium	0	6	0	1	0	0	0	0	0	0	0	0	7
Cluster599	Ascomycota	Sordariomycetes	Microascales	Microascaceae	Graphium	1	1	0	1	0	0	0	0	0	0	0	0	3
Cluster1597	Ascomycota	Sordariomycetes	Microascales	Microascaceae	Kernia	0	0	2	0	0	0	0	0	0	0	0	0	2
Cluster346	Ascomycota	Sordariomycetes	Microascales	Microascaceae	Microascus	1	0	0	0	0	0	0	0	0	0	0	0	1
Cluster544	Ascomycota	Sordariomycetes	Microascales	Microascaceae	Microascus	0	1	0	0	0	0	0	0	0	0	0	0	1
Cluster2480	Ascomycota	Sordariomycetes	Microascales	Microascaceae	Pithoascus	0	0	0	0	0	0	0	0	1	0	0	1	2
Cluster4739	Ascomycota	Sordariomycetes	Microascales	Microascaceae	Pithoascus	0	0	0	1	0	0	0	0	0	0	0	0	1
Cluster496	Ascomycota	Sordariomycetes	Microascales	Microascaceae	Pithoascus	1	0	1	1	0	1	0	0	0	0	1	0	5
Cluster651	Ascomycota	Sordariomycetes	Microascales	Microascaceae	Pithoascus	2	0	0	0	0	2	0	0	0	0	0	0	4
Cluster309	Ascomycota	Sordariomycetes	Microascales	Microascaceae	Scedosporium	1	2	0	1	0	1	0	0	0	0	0	1	6
Cluster1163	Ascomycota	Sordariomycetes	Microascales	Microascaceae	Scopulariopsis	0	0	0	2	0	0	0	0	0	0	0	0	2
Cluster1265	Ascomycota	Sordariomycetes	Microascales	Microascaceae	Scopulariopsis	0	0	2	7	9	5	0	0	0	0	0	0	23
Cluster1475	Ascomycota	Sordariomycetes	Microascales	Microascaceae	Scopulariopsis	0	0	0	0	1	0	0	0	0	0	0	0	1
Cluster301	Ascomycota	Sordariomycetes	Microascales	Microascaceae	Scopulariopsis	3	4	3	3	5	0	0	0	0	0	0	0	18
Cluster4604	Ascomycota	Sordariomycetes	Microascales	Microascaceae	Scopulariopsis	0	0	0	0	0	1	0	0	0	0	0	0	1
Cluster4873	Ascomycota	Sordariomycetes	Microascales	Microascaceae	Scopulariopsis	0	0	0	0	1	1	0	0	0	0	0	0	2
Cluster5025	Ascomycota	Sordariomycetes	Microascales	Microascaceae	Scopulariopsis	0	0	0	0	1	0	0	0	0	0	0	0	1
Cluster5158	Ascomycota	Sordariomycetes	Microascales	Microascaceae	Scopulariopsis	0	0	0	0	0	1	0	0	0	0	0	0	1
Cluster558	Ascomycota	Sordariomycetes	Microascales	Microascaceae	Scopulariopsis	0	0	1	2	4	0	0	0	0	0	0	0	7
Cluster657	Ascomycota	Sordariomycetes	Microascales	Microascaceae	Scopulariopsis	2	8	5	15	14	6	0	0	0	0	0	0	50
Cluster1960	Ascomycota	Sordariomycetes	Microascales	Microascaceae	Trichurus	0	0	0	0	0	0	0	0	0	1	0	0	1
Cluster32	Ascomycota	Sordariomycetes	Microascales	Microascaceae	Undefined	29	49	16	17	23	16	89	2	0	9	8	17	275
Cluster3346	Ascomycota	Sordariomycetes	Microascales	Microascaceae	Undefined	0	0	0	22	28	18	19	19	14	0	0	0	120
Cluster103	Ascomycota	Sordariomycetes	Microascales	Undefined	Undefined	18	40	1	4	3	0	0	0	0	0	0	0	66
Cluster1384	Ascomycota	Sordariomycetes	Microascales	Undefined	Undefined	0	0	12	13	13	19	0	0	0	3	0	0	60
Cluster4529	Ascomycota	Sordariomycetes	Microascales	Undefined	Undefined	0	0	0	1	0	1	0	0	0	0	0	0	2
Cluster5031	Ascomycota	Sordariomycetes	Microascales	Undefined	Undefined	0	0	0	0	0	1	0	0	0	0	0	0	1
Cluster5284	Ascomycota	Sordariomycetes	Microascales	Undefined	Undefined	0	0	0	0	0	1	0	0	0	0	0	0	1
Cluster54	Ascomycota	Sordariomycetes	Microascales	Undefined	Undefined	14	11	9	7	19	5	0	1	0	0	0	0	66
Cluster4569	Ascomycota	Sordariomycetes	Sordariales	Cephalothecaceae	Phialemonium	0	0	0	1	0	0	0	0	0	0	0	0	1
Cluster492	Ascomycota	Sordariomycetes	Sordariales	Cephalothecaceae	Phialemonium	1	0	0	0	0	0	0	0	0	0	0	0	1
Cluster840	Ascomycota	Sordariomycetes	Sordariales	Cephalothecaceae	Phialemonium	0	1	0	0	0	0	0	0	0	0	0	0	1
Cluster961	Ascomycota	Sordariomycetes	Sordariales	Cephalothecaceae	Phialemonium	0	1	0	0	0	0	0	0	0	0	0	0	1
Cluster104	Ascomycota	Sordariomycetes	Sordariales	Chaetomiaceae	Chaetomidium	2	0	2	1	0	1	0	0	0	0	0	0	6
Cluster107	Ascomycota	Sordariomycetes	Sordariales	Chaetomiaceae	Chaetomidium	3	0	0	0	0	0	0	1	1	1	1	1	8
Cluster1110	Ascomycota	Sordariomycetes	Sordariales	Chaetomiaceae	Chaetomidium	0	1	2	0	0	0	0	0	0	0	0	0	3
Cluster1113	Ascomycota	Sordariomycetes	Sordariales	Chaetomiaceae	Chaetomidium	0	1	0	0	0	0	0	0	0	0	0	0	1
Cluster1417	Ascomycota	Sordariomycetes	Sordariales	Chaetomiaceae	Chaetomidium	0	0	0	1	1	0	0	0	0	0	0	0	2
Cluster1488	Ascomycota	Sordariomycetes	Sordariales	Chaetomiaceae	Chaetomidium	0	0	4	1	2	1	0	1	1	0	0	0	10
Cluster1672	Ascomycota	Sordariomycetes	Sordariales	Chaetomiaceae	Chaetomidium	0	0	1	0	0	0	0	0	0	0	0	0	1
Cluster1747	Ascomycota	Sordariomycetes	Sordariales	Chaetomiaceae	Chaetomidium	0	0	0	0	0	0	0	1	0	1	0	0	2
Cluster3149	Ascomycota	Sordariomycetes	Sordariales	Chaetomiaceae	Chaetomidium	0	0	0	1	0	0	0	0	0	0	0	0	1
Cluster3215	Ascomycota	Sordariomycetes	Sordariales	Chaetomiaceae	Chaetomidium	0	0	0	0	5	0	1	0	1	0	0	0	7
Cluster3257	Ascomycota	Sordariomycetes	Sordariales	Chaetomiaceae	Chaetomidium	0	0	0	0	0	0	1	0	0	0	0	0	1
Cluster356	Ascomycota	Sordariomycetes	Sordariales	Chaetomiaceae	Chaetomidium	0	0	0	0	1	0	0	0	0	0	0	0	1
Cluster3721	Ascomycota	Sordariomycetes	Sordariales	Chaetomiaceae	Chaetomidium	0	0	0	1	0	0	0	0	0	0	0	0	1
Cluster3977	Ascomycota	Sordariomycetes	Sordariales	Chaetomiaceae	Chaetomidium	0	0	0	0	1	1	0	0	1	0	0	0	3
Cluster4073	Ascomycota	Sordariomycetes	Sordariales	Chaetomiaceae	Chaetomidium	0	0	0	0	0	0	0	0	1	0	0	0	1
Cluster4404	Ascomycota	Sordariomycetes	Sordariales	Chaetomiaceae	Chaetomidium	0	0	0	2	0	0	0	0	0	0	0	0	2
Cluster4725	Ascomycota	Sordariomycetes	Sordariales	Chaetomiaceae	Chaetomidium	0	0	0	1	1	0	0	0	0	0	0	0	2
Cluster485	Ascomycota	Sordariomycetes	Sordariales	Chaetomiaceae	Chaetomidium	1	0	0	0	0	0	2	0	0	0	0	0	3
Cluster4935	Ascomycota	Sordariomycetes	Sordariales	Chaetomiaceae	Chaetomidium	0	0	0	0	2	0	0	0	0	0	0	0	2
Cluster4963	Ascomycota	Sordariomycetes	Sordariales	Chaetomiaceae	Chaetomidium	0	0	0	0	1	0	0	0	0	0	0	0	1
Cluster5200	Ascomycota	Sordariomycetes	Sordariales	Chaetomiaceae	Chaetomidium	0	0	0	0	0	1	0	0	0	0	0	0	1
Cluster774	Ascomycota	Sordariomycetes	Sordariales	Chaetomiaceae	Chaetomidium	0	0	1	0	5	0	0	0	0	1	0	0	7
Cluster786	Ascomycota	Sordariomycetes	Sordariales	Chaetomiaceae	Chaetomidium	0	8	9	5	6	4	0	0	0	0	1	1	34
Cluster1045	Ascomycota	Sordariomycetes	Sordariales	Chaetomiaceae	Chaetomium	0	3	7	5	4	8	0	0	0	0	0	0	27
Cluster1088	Ascomycota	Sordariomycetes	Sordariales	Chaetomiaceae	Chaetomium	0	0	5	8	8	5	5	2	3	0	1	2	39
Cluster11	Ascomycota	Sordariomycetes	Sordariales	Chaetomiaceae	Chaetomium	189	190	202	156	194	143	23	22	30	18	7	27	1201
Cluster1282	Ascomycota	Sordariomycetes	Sordariales	Chaetomiaceae	Chaetomium	0	0	0	0	0	1	0	0	0	0	0	0	1
Cluster144	Ascomycota	Sordariomycetes	Sordariales	Chaetomiaceae	Chaetomium	7	1	6	6	8	1	0	0	0	0	0	0	29
Cluster1467	Ascomycota	Sordariomycetes	Sordariales	Chaetomiaceae	Chaetomium	0	0	0	0	0	1	0	0	0	0	0	0	1
Cluster2012	Ascomycota	Sordariomycetes	Sordariales	Chaetomiaceae	Chaetomium	0	0	0	0	0	0	0	0	0	1	0	1	2
Cluster211	Ascomycota	Sordariomycetes	Sordariales	Chaetomiaceae	Chaetomium	7	5	7	5	4	0	0	0	0	1	1	1	31
Cluster2304	Ascomycota	Sordariomycetes	Sordariales	Chaetomiaceae	Chaetomium	0	0	0	0	0	0	0	0	1	0	1	0	2
Cluster244	Ascomycota	Sordariomycetes	Sordariales	Chaetomiaceae	Chaetomium	0	0	0	1	0	0	0	0	0	0	0	0	1
Cluster264	Ascomycota	Sordariomycetes	Sordariales	Chaetomiaceae	Chaetomium	8	8	13	10	17	9	7	5	4	5	6	7	99
Cluster3009	Ascomycota	Sordariomycetes	Sordariales	Chaetomiaceae	Chaetomium	0	0	0	1	6	3	24	26	20	0	0	0	80
Cluster3654	Ascomycota	Sordariomycetes	Sordariales	Chaetomiaceae	Chaetomium	0	0	0	0	0	0	0	1	0	0	0	0	1
Cluster3806	Ascomycota	Sordariomycetes	Sordariales	Chaetomiaceae	Chaetomium	0	0	0	0	2	3	0	0	0	0	0	0	5
Cluster4451	Ascomycota	Sordariomycetes	Sordariales	Chaetomiaceae	Chaetomium	0	0	0	1	0	0	0	0	0	0	0	0	1
Cluster4567	Ascomycota	Sordariomycetes	Sordariales	Chaetomiaceae	Chaetomium	0	0	0	1	2	0	0	0	0	0	0	0	3
Cluster5120	Ascomycota	Sordariomycetes	Sordariales	Chaetomiaceae	Chaetomium	0	0	0	0	0	5	0	0	0	0	0	0	5
Cluster70	Ascomycota	Sordariomycetes	Sordariales	Chaetomiaceae	Chaetomium	43	68	57	33	69	65	33	14	4	31	12	61	490
Cluster752	Ascomycota	Sordariomycetes	Sordariales	Chaetomiaceae	Chaetomium	1	1	1	0	1	0	0	0	0	0	0	0	4
Cluster775	Ascomycota	Sordariomycetes	Sordariales	Chaetomiaceae	Chaetomium	1	0	0	0	0	0	0	0	0	0	0	0	1
Cluster876	Ascomycota	Sordariomycetes	Sordariales	Chaetomiaceae	Chaetomium	0	1	0	0	1	0	0	0	0	0	0	0	2
Cluster1548	Ascomycota	Sordariomycetes	Sordariales	Chaetomiaceae	Humicola	0	0	2	0	0	0	0	0	0	0	0	0	2
Cluster1746	Ascomycota	Sordariomycetes	Sordariales	Chaetomiaceae	Humicola	0	0	0	0	0	0	0	0	0	1	0	0	1
Cluster2188	Ascomycota	Sordariomycetes	Sordariales	Chaetomiaceae	Humicola	0	0	0	0	0	0	1	0	1	0	1	1	4
Cluster384	Ascomycota	Sordariomycetes	Sordariales	Chaetomiaceae	Humicola	1	0	0	0	0	0	0	0	0	0	0	0	1
Cluster706	Ascomycota	Sordariomycetes	Sordariales	Chaetomiaceae	Humicola	1	0	0	1	0	0	0	0	0	0	0	0	2
Cluster86	Ascomycota	Sordariomycetes	Sordariales	Chaetomiaceae	Humicola	0	0	2	0	1	1	0	0	0	0	0	0	4
Cluster1627	Ascomycota	Sordariomycetes	Sordariales	Chaetomiaceae	Thielavia	0	0	1	0	0	0	0	0	0	0	0	0	1
Cluster1635	Ascomycota	Sordariomycetes	Sordariales	Chaetomiaceae	Thielavia	0	0	1	0	0	0	0	0	0	0	0	0	1
Cluster1649	Ascomycota	Sordariomycetes	Sordariales	Chaetomiaceae	Thielavia	0	0	1	0	1	0	0	0	0	0	0	0	2
Cluster168	Ascomycota	Sordariomycetes	Sordariales	Chaetomiaceae	Thielavia	1	0	1	0	0	0	0	0	0	0	0	0	2
Cluster213	Ascomycota	Sordariomycetes	Sordariales	Chaetomiaceae	Thielavia	0	0	1	1	0	0	0	0	0	0	0	0	2
Cluster2626	Ascomycota	Sordariomycetes	Sordariales	Chaetomiaceae	Thielavia	0	0	0	0	1	0	0	0	2	0	0	0	3
Cluster3340	Ascomycota	Sordariomycetes	Sordariales	Chaetomiaceae	Thielavia	0	0	0	0	0	0	0	0	1	0	0	0	1
Cluster3356	Ascomycota	Sordariomycetes	Sordariales	Chaetomiaceae	Thielavia	0	0	0	0	0	0	4	1	0	0	0	0	5
Cluster385	Ascomycota	Sordariomycetes	Sordariales	Chaetomiaceae	Thielavia	0	1	0	0	0	0	0	0	0	0	0	0	1
Cluster4097	Ascomycota	Sordariomycetes	Sordariales	Chaetomiaceae	Thielavia	0	0	0	1	1	3	0	0	2	0	0	0	7
Cluster4945	Ascomycota	Sordariomycetes	Sordariales	Chaetomiaceae	Thielavia	0	0	0	0	1	2	0	0	0	0	0	0	3
Cluster543	Ascomycota	Sordariomycetes	Sordariales	Chaetomiaceae	Thielavia	2	1	1	3	1	0	0	0	0	0	0	0	8
Cluster675	Ascomycota	Sordariomycetes	Sordariales	Chaetomiaceae	Thielavia	0	0	0	0	1	0	0	0	0	0	0	0	1
Cluster920	Ascomycota	Sordariomycetes	Sordariales	Chaetomiaceae	Thielavia	0	0	0	1	0	1	1	0	1	2	1	2	9
Cluster109	Ascomycota	Sordariomycetes	Sordariales	Chaetomiaceae	Undefined	12	10	20	11	15	16	0	0	0	0	0	0	84
Cluster127	Ascomycota	Sordariomycetes	Sordariales	Chaetomiaceae	Undefined	6	0	0	0	0	0	0	1	0	0	1	0	8
Cluster1321	Ascomycota	Sordariomycetes	Sordariales	Chaetomiaceae	Undefined	0	0	1	0	0	1	0	0	0	0	0	0	2
Cluster1650	Ascomycota	Sordariomycetes	Sordariales	Chaetomiaceae	Undefined	0	0	1	0	0	0	2	1	0	3	1	0	8
Cluster1921	Ascomycota	Sordariomycetes	Sordariales	Chaetomiaceae	Undefined	0	0	0	0	0	0	0	0	1	0	0	0	1
Cluster2123	Ascomycota	Sordariomycetes	Sordariales	Chaetomiaceae	Undefined	0	0	0	4	5	10	0	0	5	0	13	16	53
Cluster2148	Ascomycota	Sordariomycetes	Sordariales	Chaetomiaceae	Undefined	0	0	0	0	0	0	0	0	0	0	1	1	2
Cluster3	Ascomycota	Sordariomycetes	Sordariales	Chaetomiaceae	Undefined	52	61	56	80	80	74	123	149	135	146	110	154	1220
Cluster3474	Ascomycota	Sordariomycetes	Sordariales	Chaetomiaceae	Undefined	0	0	0	11	15	17	0	24	30	0	0	0	97
Cluster363	Ascomycota	Sordariomycetes	Sordariales	Chaetomiaceae	Undefined	1	0	0	1	8	1	0	0	0	0	0	0	11
Cluster372	Ascomycota	Sordariomycetes	Sordariales	Chaetomiaceae	Undefined	0	0	1	0	2	0	0	1	0	0	0	0	4
Cluster4165	Ascomycota	Sordariomycetes	Sordariales	Chaetomiaceae	Undefined	0	0	0	19	19	25	0	0	2	0	0	0	65
Cluster4841	Ascomycota	Sordariomycetes	Sordariales	Chaetomiaceae	Undefined	0	0	0	0	2	1	0	0	0	0	0	0	3
Cluster684	Ascomycota	Sordariomycetes	Sordariales	Chaetomiaceae	Undefined	1	0	0	0	0	0	0	0	0	0	0	0	1
Cluster8	Ascomycota	Sordariomycetes	Sordariales	Chaetomiaceae	Undefined	150	117	200	166	211	276	0	0	0	0	0	0	1120
Cluster872	Ascomycota	Sordariomycetes	Sordariales	Chaetomiaceae	Undefined	0	1	0	1	0	0	0	0	0	0	0	0	2
Cluster335	Ascomycota	Sordariomycetes	Sordariales	Incertae sedis	Pleurothecium	1	0	0	1	0	0	0	0	0	0	0	0	2
Cluster1896	Ascomycota	Sordariomycetes	Sordariales	Incertae sedis	Ascotaiwania	0	0	0	0	0	0	0	0	1	1	0	1	3
Cluster3250	Ascomycota	Sordariomycetes	Sordariales	Incertae sedis	Ascotaiwania	0	0	0	0	0	0	0	1	0	0	0	0	1
Cluster1554	Ascomycota	Sordariomycetes	Sordariales	Lasiosphaeriaceae	Apodus	0	0	1	0	0	1	0	0	0	0	0	0	2
Cluster161	Ascomycota	Sordariomycetes	Sordariales	Lasiosphaeriaceae	Apodus	1	2	1	0	0	1	0	0	0	0	0	0	5
Cluster326	Ascomycota	Sordariomycetes	Sordariales	Lasiosphaeriaceae	Apodus	4	1	0	0	0	0	0	1	0	0	0	0	6
Cluster687	Ascomycota	Sordariomycetes	Sordariales	Lasiosphaeriaceae	Apodus	0	0	0	0	0	0	0	0	0	1	1	0	2
Cluster975	Ascomycota	Sordariomycetes	Sordariales	Lasiosphaeriaceae	Apodus	0	1	0	0	0	0	0	0	0	0	0	0	1
Cluster1050	Ascomycota	Sordariomycetes	Sordariales	Lasiosphaeriaceae	Cladorrhinum	0	2	0	0	4	1	0	0	0	0	0	0	7
Cluster1091	Ascomycota	Sordariomycetes	Sordariales	Lasiosphaeriaceae	Cladorrhinum	0	3	7	4	10	2	0	0	0	0	0	0	26
Cluster1201	Ascomycota	Sordariomycetes	Sordariales	Lasiosphaeriaceae	Cladorrhinum	0	0	1	0	0	0	0	0	1	0	0	0	2
Cluster1212	Ascomycota	Sordariomycetes	Sordariales	Lasiosphaeriaceae	Cladorrhinum	0	0	0	0	0	1	0	0	0	1	0	0	2
Cluster1225	Ascomycota	Sordariomycetes	Sordariales	Lasiosphaeriaceae	Cladorrhinum	0	0	7	5	4	2	0	0	0	0	0	0	18
Cluster1392	Ascomycota	Sordariomycetes	Sordariales	Lasiosphaeriaceae	Cladorrhinum	0	0	2	1	0	0	0	0	0	0	0	0	3
Cluster156	Ascomycota	Sordariomycetes	Sordariales	Lasiosphaeriaceae	Cladorrhinum	8	9	15	14	29	11	0	0	4	0	0	0	90
Cluster274	Ascomycota	Sordariomycetes	Sordariales	Lasiosphaeriaceae	Cladorrhinum	9	15	7	6	5	1	0	0	0	0	0	0	43
Cluster3031	Ascomycota	Sordariomycetes	Sordariales	Lasiosphaeriaceae	Cladorrhinum	0	0	0	0	0	0	0	0	1	0	0	0	1
Cluster3659	Ascomycota	Sordariomycetes	Sordariales	Lasiosphaeriaceae	Cladorrhinum	0	0	0	0	0	1	0	0	0	0	0	0	1
Cluster4213	Ascomycota	Sordariomycetes	Sordariales	Lasiosphaeriaceae	Cladorrhinum	0	0	0	2	3	0	0	0	0	0	0	0	5
Cluster4237	Ascomycota	Sordariomycetes	Sordariales	Lasiosphaeriaceae	Cladorrhinum	0	0	0	0	0	1	0	0	0	0	0	0	1
Cluster4545	Ascomycota	Sordariomycetes	Sordariales	Lasiosphaeriaceae	Cladorrhinum	0	0	0	1	1	0	0	0	0	0	0	0	2
Cluster4579	Ascomycota	Sordariomycetes	Sordariales	Lasiosphaeriaceae	Cladorrhinum	0	0	0	2	1	0	0	0	0	0	0	0	3
Cluster4616	Ascomycota	Sordariomycetes	Sordariales	Lasiosphaeriaceae	Cladorrhinum	0	0	0	0	1	0	0	0	0	0	0	0	1
Cluster4629	Ascomycota	Sordariomycetes	Sordariales	Lasiosphaeriaceae	Cladorrhinum	0	0	0	1	0	0	0	0	0	0	0	0	1
Cluster4794	Ascomycota	Sordariomycetes	Sordariales	Lasiosphaeriaceae	Cladorrhinum	0	0	0	0	1	0	0	0	0	0	0	0	1
Cluster4830	Ascomycota	Sordariomycetes	Sordariales	Lasiosphaeriaceae	Cladorrhinum	0	0	0	0	1	1	0	0	0	0	0	0	2
Cluster4872	Ascomycota	Sordariomycetes	Sordariales	Lasiosphaeriaceae	Cladorrhinum	0	0	0	0	9	6	0	0	0	0	0	0	15
Cluster4878	Ascomycota	Sordariomycetes	Sordariales	Lasiosphaeriaceae	Cladorrhinum	0	0	0	0	1	0	0	0	0	0	0	0	1
Cluster5127	Ascomycota	Sordariomycetes	Sordariales	Lasiosphaeriaceae	Cladorrhinum	0	0	0	0	0	1	0	0	0	0	0	0	1
Cluster593	Ascomycota	Sordariomycetes	Sordariales	Lasiosphaeriaceae	Cladorrhinum	0	1	0	2	1	0	0	0	0	0	0	0	4
Cluster613	Ascomycota	Sordariomycetes	Sordariales	Lasiosphaeriaceae	Cladorrhinum	1	0	0	0	0	0	0	0	0	0	0	0	1
Cluster833	Ascomycota	Sordariomycetes	Sordariales	Lasiosphaeriaceae	Cladorrhinum	0	1	0	1	2	0	0	0	0	0	0	0	4
Cluster888	Ascomycota	Sordariomycetes	Sordariales	Lasiosphaeriaceae	Cladorrhinum	0	5	3	5	8	1	0	0	0	0	0	0	22
Cluster901	Ascomycota	Sordariomycetes	Sordariales	Lasiosphaeriaceae	Cladorrhinum	0	1	0	0	0	1	0	0	0	0	0	0	2
Cluster921	Ascomycota	Sordariomycetes	Sordariales	Lasiosphaeriaceae	Cladorrhinum	0	0	2	0	0	0	0	0	0	0	0	0	2
Cluster1518	Ascomycota	Sordariomycetes	Sordariales	Lasiosphaeriaceae	Cladosporium	0	0	1	0	0	0	0	0	1	0	0	0	2
Cluster1721	Ascomycota	Sordariomycetes	Sordariales	Lasiosphaeriaceae	Cladosporium	0	0	0	0	0	0	2	2	3	0	1	0	8
Cluster2267	Ascomycota	Sordariomycetes	Sordariales	Lasiosphaeriaceae	Cladosporium	0	0	0	0	0	0	1	1	4	0	1	0	7
Cluster2595	Ascomycota	Sordariomycetes	Sordariales	Lasiosphaeriaceae	Cladosporium	0	0	0	0	0	0	0	0	0	0	0	1	1
Cluster2956	Ascomycota	Sordariomycetes	Sordariales	Lasiosphaeriaceae	Cladosporium	0	0	0	1	2	1	68	43	94	0	0	0	209
Cluster416	Ascomycota	Sordariomycetes	Sordariales	Lasiosphaeriaceae	Cladosporium	2	7	30	20	5	3	0	0	0	0	0	0	67
Cluster529	Ascomycota	Sordariomycetes	Sordariales	Lasiosphaeriaceae	Cladosporium	1	1	2	0	0	0	5	4	12	71	57	19	172
Cluster165	Ascomycota	Sordariomycetes	Sordariales	Lasiosphaeriaceae	Podospora	7	8	14	3	14	5	197	18	28	14	12	25	345
Cluster1987	Ascomycota	Sordariomycetes	Sordariales	Lasiosphaeriaceae	Podospora	0	0	0	0	0	0	0	0	0	1	0	0	1
Cluster2034	Ascomycota	Sordariomycetes	Sordariales	Lasiosphaeriaceae	Podospora	0	0	0	0	0	0	0	0	0	1	0	0	1
Cluster2211	Ascomycota	Sordariomycetes	Sordariales	Lasiosphaeriaceae	Podospora	0	0	0	0	0	0	0	1	0	0	0	0	1
Cluster3509	Ascomycota	Sordariomycetes	Sordariales	Lasiosphaeriaceae	Podospora	0	0	0	0	0	0	0	1	0	0	0	0	1
Cluster369	Ascomycota	Sordariomycetes	Sordariales	Lasiosphaeriaceae	Podospora	1	0	0	0	0	0	0	0	0	0	0	0	1
Cluster432	Ascomycota	Sordariomycetes	Sordariales	Lasiosphaeriaceae	Podospora	1	1	0	0	0	1	0	0	0	0	0	0	3
Cluster623	Ascomycota	Sordariomycetes	Sordariales	Lasiosphaeriaceae	Podospora	0	0	0	0	0	0	1	0	2	0	0	0	3
Cluster839	Ascomycota	Sordariomycetes	Sordariales	Lasiosphaeriaceae	Podospora	0	1	0	0	5	0	1	0	0	0	0	0	7
Cluster1228	Ascomycota	Sordariomycetes	Sordariales	Lasiosphaeriaceae	Schizothecium	0	0	0	1	0	0	0	0	0	0	0	0	1
Cluster1383	Ascomycota	Sordariomycetes	Sordariales	Lasiosphaeriaceae	Schizothecium	0	0	0	0	0	0	0	0	0	0	0	2	2
Cluster1998	Ascomycota	Sordariomycetes	Sordariales	Lasiosphaeriaceae	Schizothecium	0	0	0	0	0	0	0	0	21	1	1	3	26
Cluster2920	Ascomycota	Sordariomycetes	Sordariales	Lasiosphaeriaceae	Schizothecium	0	0	0	0	0	0	1	1	0	0	0	0	2
Cluster756	Ascomycota	Sordariomycetes	Sordariales	Lasiosphaeriaceae	Schizothecium	0	0	0	0	0	0	0	0	0	0	0	1	1
Cluster1025	Ascomycota	Sordariomycetes	Sordariales	Lasiosphaeriaceae	Undefined	0	0	0	1	0	1	0	0	0	0	1	5	8
Cluster1083	Ascomycota	Sordariomycetes	Sordariales	Lasiosphaeriaceae	Undefined	0	2	0	1	0	0	0	1	0	0	1	1	6
Cluster12	Ascomycota	Sordariomycetes	Sordariales	Lasiosphaeriaceae	Undefined	35	6	2	2	1	0	5	12	1	4	3	3	74
Cluster1204	Ascomycota	Sordariomycetes	Sordariales	Lasiosphaeriaceae	Undefined	0	0	1	0	0	0	0	0	0	0	1	0	2
Cluster1269	Ascomycota	Sordariomycetes	Sordariales	Lasiosphaeriaceae	Undefined	0	0	0	1	0	0	1	0	0	0	0	0	2
Cluster129	Ascomycota	Sordariomycetes	Sordariales	Lasiosphaeriaceae	Undefined	1	0	0	0	0	0	0	0	0	0	0	1	2
Cluster1395	Ascomycota	Sordariomycetes	Sordariales	Lasiosphaeriaceae	Undefined	0	0	0	0	0	0	0	0	1	0	0	0	1
Cluster1835	Ascomycota	Sordariomycetes	Sordariales	Lasiosphaeriaceae	Undefined	0	0	0	0	0	0	1	0	0	2	0	0	3
Cluster1849	Ascomycota	Sordariomycetes	Sordariales	Lasiosphaeriaceae	Undefined	0	0	0	0	0	0	0	0	0	1	0	0	1
Cluster1882	Ascomycota	Sordariomycetes	Sordariales	Lasiosphaeriaceae	Undefined	0	0	0	1	0	0	0	0	0	1	0	0	2
Cluster1898	Ascomycota	Sordariomycetes	Sordariales	Lasiosphaeriaceae	Undefined	0	0	0	0	0	0	0	0	0	1	0	0	1
Cluster217	Ascomycota	Sordariomycetes	Sordariales	Lasiosphaeriaceae	Undefined	4	0	0	1	0	0	1	0	0	0	0	0	6
Cluster2202	Ascomycota	Sordariomycetes	Sordariales	Lasiosphaeriaceae	Undefined	0	0	0	0	0	0	0	0	0	0	1	0	1
Cluster2226	Ascomycota	Sordariomycetes	Sordariales	Lasiosphaeriaceae	Undefined	0	0	0	0	0	0	0	0	1	0	0	1	2
Cluster2253	Ascomycota	Sordariomycetes	Sordariales	Lasiosphaeriaceae	Undefined	0	0	0	0	0	0	1	0	0	0	1	0	2
Cluster2268	Ascomycota	Sordariomycetes	Sordariales	Lasiosphaeriaceae	Undefined	0	0	0	0	0	0	0	0	0	0	1	0	1
Cluster2315	Ascomycota	Sordariomycetes	Sordariales	Lasiosphaeriaceae	Undefined	0	0	0	0	0	0	0	0	0	0	1	0	1
Cluster2353	Ascomycota	Sordariomycetes	Sordariales	Lasiosphaeriaceae	Undefined	0	0	0	0	0	0	1	0	0	0	1	0	2
Cluster2372	Ascomycota	Sordariomycetes	Sordariales	Lasiosphaeriaceae	Undefined	0	0	0	0	0	0	1	1	0	0	0	2	4
Cluster2404	Ascomycota	Sordariomycetes	Sordariales	Lasiosphaeriaceae	Undefined	0	0	0	1	1	0	0	4	3	0	0	6	15
Cluster2463	Ascomycota	Sordariomycetes	Sordariales	Lasiosphaeriaceae	Undefined	0	0	0	1	0	0	0	0	0	0	0	0	1
Cluster250	Ascomycota	Sordariomycetes	Sordariales	Lasiosphaeriaceae	Undefined	0	0	0	0	0	0	0	3	1	8	9	3	24
Cluster2731	Ascomycota	Sordariomycetes	Sordariales	Lasiosphaeriaceae	Undefined	0	0	0	0	0	0	0	2	0	0	0	1	3
Cluster2761	Ascomycota	Sordariomycetes	Sordariales	Lasiosphaeriaceae	Undefined	0	0	0	0	0	0	0	5	0	0	0	0	5
Cluster2786	Ascomycota	Sordariomycetes	Sordariales	Lasiosphaeriaceae	Undefined	0	0	0	0	0	0	1	1	0	0	0	1	3
Cluster3079	Ascomycota	Sordariomycetes	Sordariales	Lasiosphaeriaceae	Undefined	0	0	0	0	0	0	1	0	0	0	0	0	1
Cluster3086	Ascomycota	Sordariomycetes	Sordariales	Lasiosphaeriaceae	Undefined	0	0	0	0	0	0	1	0	0	0	0	0	1
Cluster314	Ascomycota	Sordariomycetes	Sordariales	Lasiosphaeriaceae	Undefined	1	0	0	0	0	0	0	0	0	0	1	0	2
Cluster3184	Ascomycota	Sordariomycetes	Sordariales	Lasiosphaeriaceae	Undefined	0	0	0	0	0	0	1	0	0	0	0	0	1
Cluster3208	Ascomycota	Sordariomycetes	Sordariales	Lasiosphaeriaceae	Undefined	0	0	0	0	0	0	2	0	0	0	0	0	2
Cluster3331	Ascomycota	Sordariomycetes	Sordariales	Lasiosphaeriaceae	Undefined	0	0	0	0	0	0	1	1	6	0	0	0	8
Cluster3404	Ascomycota	Sordariomycetes	Sordariales	Lasiosphaeriaceae	Undefined	0	0	0	0	0	0	0	1	0	0	0	0	1
Cluster3417	Ascomycota	Sordariomycetes	Sordariales	Lasiosphaeriaceae	Undefined	0	0	0	0	1	0	0	1	0	0	0	0	2
Cluster343	Ascomycota	Sordariomycetes	Sordariales	Lasiosphaeriaceae	Undefined	1	0	0	0	0	0	0	0	0	0	0	0	1
Cluster3505	Ascomycota	Sordariomycetes	Sordariales	Lasiosphaeriaceae	Undefined	0	0	0	0	0	0	0	1	0	0	0	0	1
Cluster3650	Ascomycota	Sordariomycetes	Sordariales	Lasiosphaeriaceae	Undefined	0	0	0	0	0	0	0	1	0	0	0	0	1
Cluster389	Ascomycota	Sordariomycetes	Sordariales	Lasiosphaeriaceae	Undefined	1	0	0	0	0	0	0	0	0	0	0	0	1
Cluster3942	Ascomycota	Sordariomycetes	Sordariales	Lasiosphaeriaceae	Undefined	0	0	0	0	0	0	0	0	1	0	0	0	1
Cluster399	Ascomycota	Sordariomycetes	Sordariales	Lasiosphaeriaceae	Undefined	1	0	1	0	0	0	0	0	1	1	3	0	7
Cluster443	Ascomycota	Sordariomycetes	Sordariales	Lasiosphaeriaceae	Undefined	1	2	0	1	1	0	0	0	0	0	0	0	5
Cluster4524	Ascomycota	Sordariomycetes	Sordariales	Lasiosphaeriaceae	Undefined	0	0	0	2	0	0	0	0	0	0	0	0	2
Cluster453	Ascomycota	Sordariomycetes	Sordariales	Lasiosphaeriaceae	Undefined	3	0	0	0	0	0	0	0	0	0	0	0	3
Cluster47	Ascomycota	Sordariomycetes	Sordariales	Lasiosphaeriaceae	Undefined	2	0	0	0	0	0	0	0	0	0	0	1	3
Cluster538	Ascomycota	Sordariomycetes	Sordariales	Lasiosphaeriaceae	Undefined	0	2	1	0	0	0	0	0	1	1	0	0	5
Cluster562	Ascomycota	Sordariomycetes	Sordariales	Lasiosphaeriaceae	Undefined	3	1	1	0	0	0	2	4	0	1	0	2	14
Cluster580	Ascomycota	Sordariomycetes	Sordariales	Lasiosphaeriaceae	Undefined	1	1	0	0	0	0	0	0	0	0	0	0	2
Cluster582	Ascomycota	Sordariomycetes	Sordariales	Lasiosphaeriaceae	Undefined	1	0	0	0	0	0	0	0	0	0	0	0	1
Cluster583	Ascomycota	Sordariomycetes	Sordariales	Lasiosphaeriaceae	Undefined	1	0	0	0	0	0	1	0	0	1	0	0	3
Cluster626	Ascomycota	Sordariomycetes	Sordariales	Lasiosphaeriaceae	Undefined	2	0	0	0	1	0	0	0	0	0	1	0	4
Cluster64	Ascomycota	Sordariomycetes	Sordariales	Lasiosphaeriaceae	Undefined	1	0	0	0	0	0	0	1	0	0	0	0	2
Cluster644	Ascomycota	Sordariomycetes	Sordariales	Lasiosphaeriaceae	Undefined	0	0	0	0	0	0	0	1	0	0	0	0	1
Cluster683	Ascomycota	Sordariomycetes	Sordariales	Lasiosphaeriaceae	Undefined	1	0	0	0	0	0	0	0	0	1	0	0	2
Cluster69	Ascomycota	Sordariomycetes	Sordariales	Lasiosphaeriaceae	Undefined	3	2	0	0	0	0	0	0	0	0	0	0	5
Cluster743	Ascomycota	Sordariomycetes	Sordariales	Lasiosphaeriaceae	Undefined	1	0	0	0	0	0	1	0	0	0	0	0	2
Cluster75	Ascomycota	Sordariomycetes	Sordariales	Lasiosphaeriaceae	Undefined	1	2	0	0	1	1	0	0	1	0	0	0	6
Cluster750	Ascomycota	Sordariomycetes	Sordariales	Lasiosphaeriaceae	Undefined	1	0	0	0	0	0	0	0	0	0	0	0	1
Cluster765	Ascomycota	Sordariomycetes	Sordariales	Lasiosphaeriaceae	Undefined	1	0	0	0	1	0	1	0	0	1	0	0	4
Cluster2229	Ascomycota	Sordariomycetes	Sordariales	Lasiosphaeriaceae	Cercophora	0	0	0	0	0	0	0	0	0	0	1	0	1
Cluster2288	Ascomycota	Sordariomycetes	Sordariales	Lasiosphaeriaceae	Cercophora	0	0	0	0	0	0	0	1	0	0	1	0	2
Cluster2454	Ascomycota	Sordariomycetes	Sordariales	Lasiosphaeriaceae	Cercophora	0	0	0	0	0	0	0	0	0	0	0	6	6
Cluster2665	Ascomycota	Sordariomycetes	Sordariales	Lasiosphaeriaceae	Cercophora	0	0	0	0	0	0	0	0	0	0	0	1	1
Cluster391	Ascomycota	Sordariomycetes	Sordariales	Lasiosphaeriaceae	Cercophora	2	1	4	7	1	2	1	0	0	0	0	0	18
Cluster589	Ascomycota	Sordariomycetes	Sordariales	Lasiosphaeriaceae	Cercophora	0	1	0	1	0	0	0	0	0	0	0	0	2
Cluster907	Ascomycota	Sordariomycetes	Sordariales	Lasiosphaeriaceae	Cercophora	0	1	1	0	0	0	0	0	0	0	0	0	2
Cluster1974	Ascomycota	Sordariomycetes	Sordariales	Lasiosphaeriaceae	Cercospora	0	0	0	0	0	0	0	0	1	1	0	0	2
Cluster1877	Ascomycota	Sordariomycetes	Sordariales	Lasiosphaeriaceae	Undefined	0	0	0	0	0	0	0	0	0	1	0	0	1
Cluster2109	Ascomycota	Sordariomycetes	Sordariales	Lasiosphaeriaceae	Undefined	0	0	0	0	0	0	0	1	0	0	0	0	1
Cluster1026	Ascomycota	Sordariomycetes	Sordariales	Sordariaceae	Undefined	0	1	0	1	0	0	0	0	0	0	0	0	2
Cluster1033	Ascomycota	Sordariomycetes	Sordariales	Undefined	Undefined	0	1	0	0	1	0	0	1	0	1	1	0	5
Cluster108	Ascomycota	Sordariomycetes	Sordariales	Undefined	Undefined	0	0	0	0	1	0	0	0	0	0	0	0	1
Cluster1124	Ascomycota	Sordariomycetes	Sordariales	Undefined	Undefined	0	0	0	0	0	0	1	0	0	1	0	0	2
Cluster1137	Ascomycota	Sordariomycetes	Sordariales	Undefined	Undefined	0	1	1	0	0	0	0	0	0	0	0	0	2
Cluster1153	Ascomycota	Sordariomycetes	Sordariales	Undefined	Undefined	0	1	1	1	0	0	0	0	0	0	0	0	3
Cluster1286	Ascomycota	Sordariomycetes	Sordariales	Undefined	Undefined	0	0	1	0	2	2	0	0	0	0	0	1	6
Cluster1292	Ascomycota	Sordariomycetes	Sordariales	Undefined	Undefined	0	0	0	1	1	0	0	1	0	0	1	0	4
Cluster1355	Ascomycota	Sordariomycetes	Sordariales	Undefined	Undefined	0	0	5	2	6	8	0	0	0	0	0	0	21
Cluster1469	Ascomycota	Sordariomycetes	Sordariales	Undefined	Undefined	0	0	5	5	5	1	4	4	4	8	3	2	41
Cluster1473	Ascomycota	Sordariomycetes	Sordariales	Undefined	Undefined	0	0	2	3	0	0	0	0	0	0	0	0	5
Cluster154	Ascomycota	Sordariomycetes	Sordariales	Undefined	Undefined	4	21	27	44	35	42	1	3	2	11	4	0	194
Cluster1546	Ascomycota	Sordariomycetes	Sordariales	Undefined	Undefined	0	0	2	1	2	0	1	1	0	10	2	1	20
Cluster1551	Ascomycota	Sordariomycetes	Sordariales	Undefined	Undefined	0	0	1	0	0	4	0	0	0	0	0	0	5
Cluster1595	Ascomycota	Sordariomycetes	Sordariales	Undefined	Undefined	0	0	1	1	0	0	1	0	0	0	0	0	3
Cluster1642	Ascomycota	Sordariomycetes	Sordariales	Undefined	Undefined	0	0	1	0	0	1	0	0	0	0	1	0	3
Cluster1700	Ascomycota	Sordariomycetes	Sordariales	Undefined	Undefined	0	0	0	0	0	0	0	1	3	3	1	1	9
Cluster178	Ascomycota	Sordariomycetes	Sordariales	Undefined	Undefined	2	3	1	0	0	1	0	0	0	0	0	0	7
Cluster1840	Ascomycota	Sordariomycetes	Sordariales	Undefined	Undefined	0	0	0	0	1	0	0	0	0	1	1	1	4
Cluster1853	Ascomycota	Sordariomycetes	Sordariales	Undefined	Undefined	0	0	0	0	0	0	0	1	0	1	0	0	2
Cluster2064	Ascomycota	Sordariomycetes	Sordariales	Undefined	Undefined	0	0	0	0	0	0	0	0	0	0	1	0	1
Cluster2075	Ascomycota	Sordariomycetes	Sordariales	Undefined	Undefined	0	0	0	0	0	0	1	0	0	0	2	0	3
Cluster2218	Ascomycota	Sordariomycetes	Sordariales	Undefined	Undefined	0	0	0	0	0	0	0	0	0	0	1	1	2
Cluster2222	Ascomycota	Sordariomycetes	Sordariales	Undefined	Undefined	0	0	0	0	0	0	1	0	0	0	1	0	2
Cluster2318	Ascomycota	Sordariomycetes	Sordariales	Undefined	Undefined	0	0	0	1	1	1	1	0	0	0	0	0	4
Cluster265	Ascomycota	Sordariomycetes	Sordariales	Undefined	Undefined	1	0	2	0	0	0	0	0	0	0	0	0	3
Cluster2663	Ascomycota	Sordariomycetes	Sordariales	Undefined	Undefined	0	0	0	1	0	0	0	0	0	0	0	0	1
Cluster2905	Ascomycota	Sordariomycetes	Sordariales	Undefined	Undefined	0	0	0	0	0	0	0	0	1	0	0	0	1
Cluster2932	Ascomycota	Sordariomycetes	Sordariales	Undefined	Undefined	0	0	0	0	0	0	1	0	0	0	0	0	1
Cluster2973	Ascomycota	Sordariomycetes	Sordariales	Undefined	Undefined	0	0	0	2	3	2	7	5	3	0	0	0	22
Cluster310	Ascomycota	Sordariomycetes	Sordariales	Undefined	Undefined	8	12	6	2	2	2	3	2	11	8	4	3	63
Cluster3177	Ascomycota	Sordariomycetes	Sordariales	Undefined	Undefined	0	0	0	0	0	0	1	1	0	0	0	0	2
Cluster3183	Ascomycota	Sordariomycetes	Sordariales	Undefined	Undefined	0	0	0	0	0	0	2	0	0	0	0	0	2
Cluster3195	Ascomycota	Sordariomycetes	Sordariales	Undefined	Undefined	0	0	0	0	0	0	1	1	0	0	0	0	2
Cluster3232	Ascomycota	Sordariomycetes	Sordariales	Undefined	Undefined	0	0	0	0	0	1	2	0	1	0	0	0	4
Cluster3260	Ascomycota	Sordariomycetes	Sordariales	Undefined	Undefined	0	0	0	0	0	0	1	0	1	0	0	0	2
Cluster3374	Ascomycota	Sordariomycetes	Sordariales	Undefined	Undefined	0	0	0	0	0	0	1	0	2	0	0	0	3
Cluster3391	Ascomycota	Sordariomycetes	Sordariales	Undefined	Undefined	0	0	0	1	0	0	1	0	0	0	0	0	2
Cluster3418	Ascomycota	Sordariomycetes	Sordariales	Undefined	Undefined	0	0	0	0	0	0	0	1	0	0	0	0	1
Cluster352	Ascomycota	Sordariomycetes	Sordariales	Undefined	Undefined	1	0	0	1	0	0	0	0	0	0	0	0	2
Cluster3547	Ascomycota	Sordariomycetes	Sordariales	Undefined	Undefined	0	0	0	2	0	0	0	1	0	0	0	0	3
Cluster357	Ascomycota	Sordariomycetes	Sordariales	Undefined	Undefined	1	0	3	0	1	3	0	0	0	0	0	0	8
Cluster3641	Ascomycota	Sordariomycetes	Sordariales	Undefined	Undefined	0	0	0	0	2	2	0	1	0	0	0	0	5
Cluster3680	Ascomycota	Sordariomycetes	Sordariales	Undefined	Undefined	0	0	0	1	0	0	0	0	0	0	0	0	1
Cluster371	Ascomycota	Sordariomycetes	Sordariales	Undefined	Undefined	2	0	1	1	0	1	0	1	0	0	1	1	8
Cluster394	Ascomycota	Sordariomycetes	Sordariales	Undefined	Undefined	15	10	14	10	13	11	0	0	0	0	0	0	73
Cluster3944	Ascomycota	Sordariomycetes	Sordariales	Undefined	Undefined	0	0	0	0	0	0	0	0	3	0	0	0	3
Cluster417	Ascomycota	Sordariomycetes	Sordariales	Undefined	Undefined	1	1	0	0	1	0	0	0	0	0	0	0	3
Cluster4458	Ascomycota	Sordariomycetes	Sordariales	Undefined	Undefined	0	0	0	0	1	0	0	0	0	0	0	0	1
Cluster4509	Ascomycota	Sordariomycetes	Sordariales	Undefined	Undefined	0	0	0	0	1	0	0	0	0	0	0	0	1
Cluster4543	Ascomycota	Sordariomycetes	Sordariales	Undefined	Undefined	0	0	0	10	8	14	0	0	0	0	0	0	32
Cluster4546	Ascomycota	Sordariomycetes	Sordariales	Undefined	Undefined	0	0	0	1	3	7	0	0	0	0	0	0	11
Cluster4564	Ascomycota	Sordariomycetes	Sordariales	Undefined	Undefined	0	0	0	1	0	1	0	0	0	0	0	0	2
Cluster460	Ascomycota	Sordariomycetes	Sordariales	Undefined	Undefined	0	1	0	0	0	2	0	0	0	0	0	0	3
Cluster4605	Ascomycota	Sordariomycetes	Sordariales	Undefined	Undefined	0	0	0	1	1	0	0	0	0	0	0	0	2
Cluster464	Ascomycota	Sordariomycetes	Sordariales	Undefined	Undefined	5	1	6	0	1	2	1	0	5	2	2	1	26
Cluster4829	Ascomycota	Sordariomycetes	Sordariales	Undefined	Undefined	0	0	0	0	1	0	0	0	0	0	0	0	1
Cluster4892	Ascomycota	Sordariomycetes	Sordariales	Undefined	Undefined	0	0	0	0	1	0	0	0	0	0	0	0	1
Cluster4924	Ascomycota	Sordariomycetes	Sordariales	Undefined	Undefined	0	0	0	0	3	1	0	0	0	0	0	0	4
Cluster4996	Ascomycota	Sordariomycetes	Sordariales	Undefined	Undefined	0	0	0	0	1	2	0	0	0	0	0	0	3
Cluster5039	Ascomycota	Sordariomycetes	Sordariales	Undefined	Undefined	0	0	0	0	0	2	0	0	0	0	0	0	2
Cluster5306	Ascomycota	Sordariomycetes	Sordariales	Undefined	Undefined	0	0	0	0	0	1	0	0	0	0	0	0	1
Cluster619	Ascomycota	Sordariomycetes	Sordariales	Undefined	Undefined	1	0	0	0	2	0	0	0	0	1	0	0	4
Cluster682	Ascomycota	Sordariomycetes	Sordariales	Undefined	Undefined	2	1	2	1	0	1	0	1	0	2	0	0	10
Cluster832	Ascomycota	Sordariomycetes	Sordariales	Undefined	Undefined	0	2	0	4	0	1	0	0	0	0	0	0	7
Cluster91	Ascomycota	Sordariomycetes	Sordariales	Undefined	Undefined	1	0	1	0	1	2	1	0	1	0	1	0	8
Cluster925	Ascomycota	Sordariomycetes	Sordariales	Undefined	Undefined	0	1	0	0	0	0	0	0	0	0	0	0	1
Cluster935	Ascomycota	Sordariomycetes	Sordariales	Undefined	Undefined	0	1	0	1	0	0	0	0	0	0	0	0	2
Cluster957	Ascomycota	Sordariomycetes	Sordariales	Undefined	Undefined	0	1	0	1	1	2	0	0	0	0	0	0	5
Cluster2346	Ascomycota	Sordariomycetes	Sordariales	Undefined	Undefined	0	0	0	0	0	0	0	0	0	0	0	4	4
Cluster2350	Ascomycota	Sordariomycetes	Sordariales	Undefined	Undefined	0	0	0	0	0	0	1	0	0	0	2	0	3
Cluster2351	Ascomycota	Sordariomycetes	Sordariales	Undefined	Undefined	0	0	0	0	0	0	0	0	0	0	0	1	1
Cluster1895	Ascomycota	Sordariomycetes	Undefined	Undefined	Undefined	0	0	0	0	0	0	0	0	0	1	0	0	1
Cluster2118	Ascomycota	Sordariomycetes	Undefined	Undefined	Undefined	0	0	0	0	1	0	5	3	5	0	4	2	20
Cluster1616	Ascomycota	Sordariomycetes	Undefined	Undefined	Undefined	0	0	1	0	0	1	0	0	0	0	0	0	2
Cluster1983	Ascomycota	Sordariomycetes	Undefined	Undefined	Undefined	0	0	0	0	0	0	1	0	0	43	5	0	49
Cluster3068	Ascomycota	Sordariomycetes	Undefined	Undefined	Undefined	0	0	0	0	0	0	1	0	0	0	0	0	1
Cluster3188	Ascomycota	Sordariomycetes	Undefined	Undefined	Undefined	0	0	0	0	0	0	0	0	2	0	0	0	2
Cluster359	Ascomycota	Sordariomycetes	Undefined	Undefined	Undefined	1	0	1	0	0	0	0	0	0	0	0	0	2
Cluster469	Ascomycota	Sordariomycetes	Undefined	Undefined	Undefined	1	0	0	2	0	0	0	0	0	1	1	0	5
Cluster1118	Ascomycota	Sordariomycetes	Undefined	Undefined	Undefined	0	1	0	0	0	0	3	2	2	0	0	3	11
Cluster164	Ascomycota	Sordariomycetes	Undefined	Undefined	Undefined	1	0	0	0	0	0	0	0	0	0	0	0	1
Cluster2630	Ascomycota	Sordariomycetes	Xylariales	Amphisphaeriaceae	Ellurema	0	0	0	0	0	0	10	0	0	0	0	0	10
Cluster1856	Ascomycota	Sordariomycetes	Xylariales	Amphisphaeriaceae	Truncatella	0	0	0	0	0	0	0	0	0	2	1	0	3
Cluster100	Ascomycota	Sordariomycetes	Xylariales	Incertae sedis	Microdochium	1	2	0	0	0	0	0	0	1	0	0	0	4
Cluster3860	Ascomycota	Sordariomycetes	Xylariales	Undefined	Undefined	0	0	0	0	0	0	0	1	0	0	0	0	1
Cluster3411	Ascomycota	Sordariomycetes	Xylariales	Xylariaceae	Muscodor	0	0	0	0	0	0	0	2	0	0	0	0	2
Cluster1751	Ascomycota	Sordariomycetes	Xylariales	Amphisphaeriaceae	Undefined	0	0	0	0	0	0	0	0	0	3	1	0	4
Cluster1791	Ascomycota	Sordariomycetes	Undefined	Undefined	Undefined	0	0	0	0	0	0	2	1	2	2	9	6	22
Cluster1836	Ascomycota	Sordariomycetes	Undefined	Undefined	Undefined	0	0	0	0	0	0	1	0	1	0	2	0	4
Cluster1861	Ascomycota	Sordariomycetes	Undefined	Undefined	Undefined	0	0	0	0	0	0	1	0	0	3	5	0	9
Cluster2017	Ascomycota	Sordariomycetes	Undefined	Undefined	Undefined	0	0	0	0	0	0	0	0	0	1	0	0	1
Cluster2030	Ascomycota	Sordariomycetes	Undefined	Undefined	Undefined	0	0	0	1	0	0	1	6	2	1	2	19	32
Cluster2108	Ascomycota	Sordariomycetes	Undefined	Undefined	Undefined	0	0	0	0	0	0	0	2	0	0	1	0	3
Cluster2605	Ascomycota	Sordariomycetes	Undefined	Undefined	Undefined	0	0	0	0	1	0	0	1	2	0	0	2	6
Cluster3015	Ascomycota	Sordariomycetes	Undefined	Undefined	Undefined	0	0	0	0	0	0	1	1	0	0	0	0	2
Cluster4631	Ascomycota	Sordariomycetes	Undefined	Undefined	Undefined	0	0	0	1	4	0	0	0	0	0	0	0	5
Cluster4919	Ascomycota	Sordariomycetes	Undefined	Undefined	Undefined	0	0	0	0	1	0	0	0	0	0	0	0	1
Cluster63	Ascomycota	Sordariomycetes	Undefined	Undefined	Undefined	13	19	15	5	12	4	5	0	0	25	1	1	100
Cluster824	Ascomycota	Sordariomycetes	Undefined	Undefined	Undefined	0	1	0	0	0	0	0	0	0	0	0	0	1
Cluster895	Ascomycota	Sordariomycetes	Undefined	Undefined	Undefined	0	0	1	4	0	3	19	41	45	26	97	18	254
Cluster2071	Ascomycota	Sordariomycetes	Xylariales	Xylariaceae	Undefined	0	0	0	0	0	0	0	0	0	0	3	0	3
Cluster14	Ascomycota	Sordariomycetes	Incertae sedis	Plectosphaerellaceae	Verticillium	0	2	3	2	3	7	0	0	0	0	0	0	17
Cluster1536	Ascomycota	Sordariomycetes	Incertae sedis	Plectosphaerellaceae	Verticillium	0	0	1	0	0	0	0	0	0	0	0	0	1
Cluster1547	Ascomycota	Sordariomycetes	Incertae sedis	Plectosphaerellaceae	Verticillium	0	0	1	0	2	0	0	0	0	0	0	0	3
Cluster1899	Ascomycota	Sordariomycetes	Incertae sedis	Plectosphaerellaceae	Verticillium	0	0	0	0	0	0	0	0	0	1	0	0	1
Cluster2047	Ascomycota	Sordariomycetes	Incertae sedis	Plectosphaerellaceae	Verticillium	0	0	0	0	0	0	0	1	0	2	228	177	408
Cluster2102	Ascomycota	Sordariomycetes	Incertae sedis	Plectosphaerellaceae	Verticillium	0	0	0	0	0	0	0	0	0	0	2	0	2
Cluster2162	Ascomycota	Sordariomycetes	Incertae sedis	Plectosphaerellaceae	Verticillium	0	0	0	0	0	0	0	0	0	0	4	1	5
Cluster2223	Ascomycota	Sordariomycetes	Incertae sedis	Plectosphaerellaceae	Verticillium	0	0	0	1	0	0	0	0	0	0	0	0	1
Cluster2333	Ascomycota	Sordariomycetes	Incertae sedis	Plectosphaerellaceae	Verticillium	0	0	0	0	0	0	1	0	0	0	4	10	15
Cluster2453	Ascomycota	Sordariomycetes	Incertae sedis	Plectosphaerellaceae	Verticillium	0	0	0	0	0	0	0	0	1	0	0	2	3
Cluster2540	Ascomycota	Sordariomycetes	Incertae sedis	Plectosphaerellaceae	Verticillium	0	0	0	0	0	0	0	0	0	0	0	1	1
Cluster2643	Ascomycota	Sordariomycetes	Incertae sedis	Plectosphaerellaceae	Verticillium	0	0	0	1	1	1	264	304	197	0	0	80	848
Cluster2700	Ascomycota	Sordariomycetes	Incertae sedis	Plectosphaerellaceae	Verticillium	0	0	0	0	0	0	0	0	0	0	0	1	1
Cluster2790	Ascomycota	Sordariomycetes	Incertae sedis	Plectosphaerellaceae	Verticillium	0	0	0	0	0	0	1	3	0	0	0	1	5
Cluster286	Ascomycota	Sordariomycetes	Incertae sedis	Plectosphaerellaceae	Verticillium	1	1	0	0	0	0	0	0	0	1	0	2	5
Cluster325	Ascomycota	Sordariomycetes	Incertae sedis	Plectosphaerellaceae	Verticillium	0	0	1	0	1	0	0	0	0	0	0	0	2
Cluster3343	Ascomycota	Sordariomycetes	Incertae sedis	Plectosphaerellaceae	Verticillium	0	0	0	0	0	0	0	4	4	0	0	0	8
Cluster3495	Ascomycota	Sordariomycetes	Incertae sedis	Plectosphaerellaceae	Verticillium	0	0	0	0	1	0	0	1	0	0	0	0	2
Cluster3634	Ascomycota	Sordariomycetes	Incertae sedis	Plectosphaerellaceae	Verticillium	0	0	0	0	0	0	0	1	0	0	0	0	1
Cluster3952	Ascomycota	Sordariomycetes	Incertae sedis	Plectosphaerellaceae	Verticillium	0	0	0	0	0	0	0	0	1	0	0	0	1
Cluster4001	Ascomycota	Sordariomycetes	Incertae sedis	Plectosphaerellaceae	Verticillium	0	0	0	0	0	0	0	0	2	0	0	0	2
Cluster4084	Ascomycota	Sordariomycetes	Incertae sedis	Plectosphaerellaceae	Verticillium	0	0	0	144	124	115	0	0	103	0	0	0	486
Cluster4210	Ascomycota	Sordariomycetes	Incertae sedis	Plectosphaerellaceae	Verticillium	0	0	0	2	0	1	0	0	0	0	0	0	3
Cluster4272	Ascomycota	Sordariomycetes	Incertae sedis	Plectosphaerellaceae	Verticillium	0	0	0	0	1	0	0	0	0	0	0	0	1
Cluster4344	Ascomycota	Sordariomycetes	Incertae sedis	Plectosphaerellaceae	Verticillium	0	0	0	0	0	1	0	0	0	0	0	0	1
Cluster4764	Ascomycota	Sordariomycetes	Incertae sedis	Plectosphaerellaceae	Verticillium	0	0	0	0	3	0	0	0	0	0	0	0	3
Cluster4767	Ascomycota	Sordariomycetes	Incertae sedis	Plectosphaerellaceae	Verticillium	0	0	0	0	2	0	0	0	0	0	0	0	2
Cluster4776	Ascomycota	Sordariomycetes	Incertae sedis	Plectosphaerellaceae	Verticillium	0	0	0	0	1	1	0	0	0	0	0	0	2
Cluster7	Ascomycota	Sordariomycetes	Incertae sedis	Plectosphaerellaceae	Verticillium	4	2	6	3	4	7	33	27	20	26	26	23	181
Cluster773	Ascomycota	Sordariomycetes	Incertae sedis	Plectosphaerellaceae	Verticillium	2	0	0	0	0	1	0	0	0	0	0	0	3
Cluster796	Ascomycota	Sordariomycetes	Incertae sedis	Plectosphaerellaceae	Verticillium	1	0	0	0	2	0	3	4	6	5	2	2	25
Cluster83	Ascomycota	Sordariomycetes	Incertae sedis	Plectosphaerellaceae	Verticillium	88	67	106	5	2	0	12	10	14	331	15	13	663
Cluster1945	Ascomycota	Sordariomycetes	Hypocreales	Nectriaceae	Volutella	0	0	0	0	0	0	3	1	0	0	0	0	4
Cluster2556	Ascomycota	Sordariomycetes	Hypocreales	Nectriaceae	Volutella	0	0	0	0	0	0	1	0	0	0	0	0	1
Cluster2803	Ascomycota	Sordariomycetes	Microascales	Microascaceae	Wardomycopsis	0	0	0	0	0	0	0	0	0	0	0	1	1
Cluster1358	Ascomycota	Sordariomycetes	Sordariales	Lasiosphaeriaceae	Zopfiella	0	0	0	1	0	0	0	0	0	0	0	0	1
Cluster294	Ascomycota	Sordariomycetes	Sordariales	Lasiosphaeriaceae	Zopfiella	2	1	3	0	0	1	0	0	0	0	0	0	7
Cluster2513	Ascomycota	Undefined	Undefined	Undefined	Undefined	0	0	0	0	0	0	0	0	0	0	0	5	5
Cluster4020	Ascomycota	Undefined	Undefined	Undefined	Undefined	0	0	0	1	1	0	0	0	0	0	0	0	2
Cluster4711	Ascomycota	Undefined	Undefined	Undefined	Undefined	0	0	0	1	0	0	0	0	0	0	0	0	1
Cluster3604	Ascomycota	Undefined	Undefined	Undefined	Undefined	0	0	0	0	0	1	0	1	0	0	0	0	2
Cluster978	Ascomycota	Undefined	Undefined	Sordariaceae	Undefined	0	0	1	1	0	0	0	0	0	0	0	0	2
Cluster972	Ascomycota	Undefined	Undefined	Trichocomaceae	Undefined	0	24	11	0	1	4	0	0	4	18	0	5	67
Cluster115	Ascomycota	Undefined	Undefined	Undefined	Undefined	0	2	1	0	0	0	0	0	2	0	0	0	5
Cluster1176	Ascomycota	Undefined	Undefined	Undefined	Undefined	0	0	0	0	0	0	8	146	11	4	3	20	192
Cluster1283	Ascomycota	Undefined	Undefined	Undefined	Undefined	0	0	2	3	4	6	0	1	0	0	0	2	18
Cluster140	Ascomycota	Undefined	Undefined	Undefined	Undefined	17	4	0	1	3	0	4	1	0	0	2	3	35
Cluster15	Ascomycota	Undefined	Undefined	Undefined	Undefined	6	2	0	0	0	0	2	2	0	1	0	0	13
Cluster1575	Ascomycota	Undefined	Undefined	Undefined	Undefined	0	0	1	0	0	0	0	0	0	0	0	0	1
Cluster1587	Ascomycota	Undefined	Undefined	Undefined	Undefined	0	0	1	0	0	0	2	0	0	0	0	0	3
Cluster1611	Ascomycota	Undefined	Undefined	Undefined	Undefined	0	0	1	0	0	0	0	0	0	0	1	0	2
Cluster1631	Ascomycota	Undefined	Undefined	Undefined	Undefined	0	0	1	5	0	1	34	35	61	59	87	58	341
Cluster1679	Ascomycota	Undefined	Undefined	Undefined	Undefined	0	0	0	0	0	0	6	7	11	54	44	21	143
Cluster1681	Ascomycota	Undefined	Undefined	Undefined	Undefined	0	0	0	0	0	0	1	2	2	24	37	21	87
Cluster2032	Ascomycota	Undefined	Undefined	Undefined	Undefined	0	0	0	0	0	0	0	1	0	1	0	0	2
Cluster2036	Ascomycota	Undefined	Undefined	Undefined	Undefined	0	0	0	0	0	0	1	2	0	0	0	1	4
Cluster2141	Ascomycota	Undefined	Undefined	Undefined	Undefined	0	0	0	0	0	0	0	1	1	0	54	1	57
Cluster2232	Ascomycota	Undefined	Undefined	Undefined	Undefined	0	0	0	0	0	0	0	0	0	0	1	0	1
Cluster2272	Ascomycota	Undefined	Undefined	Undefined	Undefined	0	0	0	0	0	0	13	18	34	0	4	16	85
Cluster2287	Ascomycota	Undefined	Undefined	Undefined	Undefined	0	0	0	0	0	0	2	2	0	0	1	0	5
Cluster2342	Ascomycota	Undefined	Undefined	Undefined	Undefined	0	0	0	0	0	0	0	0	0	0	1	0	1
Cluster2343	Ascomycota	Undefined	Undefined	Undefined	Undefined	0	0	0	0	0	0	0	0	3	0	0	3	6
Cluster3460	Ascomycota	Undefined	Undefined	Undefined	Undefined	0	0	0	0	0	0	0	2	0	0	0	0	2
Cluster3473	Ascomycota	Undefined	Undefined	Undefined	Undefined	0	0	0	1	1	0	0	10	0	0	0	0	12
Cluster617	Ascomycota	Undefined	Undefined	Undefined	Undefined	1	0	0	0	0	0	0	0	1	23	2	0	27
Cluster910	Ascomycota	Undefined	Undefined	Undefined	Undefined	0	1	1	0	0	0	0	0	0	0	0	0	2
Cluster922	Ascomycota	Undefined	Undefined	Undefined	Undefined	0	1	1	0	0	1	0	0	0	0	0	0	3
Cluster937	Ascomycota	Undefined	Undefined	Undefined	Undefined	0	0	0	0	0	0	0	0	1	0	0	0	1
Cluster981	Ascomycota	Undefined	Undefined	Undefined	Undefined	0	8	4	2	5	2	0	0	0	0	0	0	21
Cluster982	Ascomycota	Undefined	Undefined	Undefined	Undefined	0	0	0	0	0	0	0	1	0	0	0	0	1
Cluster995	Ascomycota	Undefined	Undefined	Undefined	Undefined	0	1	0	0	0	0	0	0	0	0	0	0	1
Cluster1684	Ascomycota	Undefined	Undefined	Undefined	Undefined	0	0	0	0	0	1	16	14	41	17	8	15	112
Cluster1686	Ascomycota	Undefined	Undefined	Undefined	Undefined	0	0	0	0	0	0	5	33	17	17	11	20	103
Cluster1689	Ascomycota	Undefined	Undefined	Undefined	Undefined	0	0	0	0	0	0	5	1	6	6	8	2	28
Cluster1691	Ascomycota	Undefined	Undefined	Undefined	Undefined	0	0	0	0	0	0	1	0	0	3	0	0	4
Cluster1701	Ascomycota	Undefined	Undefined	Undefined	Undefined	0	0	0	0	0	0	1	1	0	4	0	0	6
Cluster1710	Ascomycota	Undefined	Undefined	Undefined	Undefined	0	0	0	0	0	0	0	1	1	1	0	4	7
Cluster1715	Ascomycota	Undefined	Undefined	Undefined	Undefined	0	0	0	0	0	0	3	7	10	3	0	2	25
Cluster1734	Ascomycota	Undefined	Undefined	Undefined	Undefined	0	0	0	0	0	0	2	4	4	2	1	0	13
Cluster1739	Ascomycota	Undefined	Undefined	Undefined	Undefined	0	0	0	1	2	0	6	9	4	7	10	4	43
Cluster1741	Ascomycota	Undefined	Undefined	Undefined	Undefined	0	0	0	0	0	0	0	0	0	2	0	0	2
Cluster1759	Ascomycota	Undefined	Undefined	Undefined	Undefined	0	0	0	0	0	0	28	9	6	11	5	6	65
Cluster1800	Ascomycota	Undefined	Undefined	Undefined	Undefined	0	0	0	0	0	0	1	0	1	1	0	0	3
Cluster1814	Ascomycota	Undefined	Undefined	Undefined	Undefined	0	0	0	0	0	0	4	0	0	0	0	3	7
Cluster1822	Ascomycota	Undefined	Undefined	Undefined	Undefined	0	0	0	0	0	0	0	1	0	0	0	0	1
Cluster183	Ascomycota	Undefined	Undefined	Undefined	Undefined	1	0	7	3	2	1	0	0	0	0	0	0	14
Cluster1852	Ascomycota	Undefined	Undefined	Undefined	Undefined	0	0	0	0	0	0	0	0	0	1	0	0	1
Cluster1904	Ascomycota	Undefined	Undefined	Undefined	Undefined	0	0	0	0	0	0	1	1	0	1	1	1	5
Cluster1926	Ascomycota	Undefined	Undefined	Undefined	Undefined	0	0	0	1	0	0	0	0	0	2	0	0	3
Cluster1953	Ascomycota	Undefined	Undefined	Undefined	Undefined	0	0	0	0	0	0	0	1	0	2	0	1	4
Cluster2011	Ascomycota	Undefined	Undefined	Undefined	Undefined	0	0	0	0	0	0	0	0	0	2	0	9	11
Cluster2058	Ascomycota	Undefined	Undefined	Undefined	Undefined	0	0	0	0	0	0	0	0	0	0	13	0	13
Cluster2096	Ascomycota	Undefined	Undefined	Undefined	Undefined	0	0	0	0	0	0	1	0	0	0	0	0	1
Cluster2114	Ascomycota	Undefined	Undefined	Undefined	Undefined	0	0	0	0	0	0	0	2	0	0	2	0	4
Cluster2163	Ascomycota	Undefined	Undefined	Undefined	Undefined	0	0	0	0	1	0	0	0	0	0	2	0	3
Cluster2418	Ascomycota	Undefined	Undefined	Undefined	Undefined	0	0	0	0	0	0	0	0	0	0	0	5	5
Cluster2460	Ascomycota	Undefined	Undefined	Undefined	Undefined	0	0	0	0	0	0	1	0	2	0	0	0	3
Cluster2479	Ascomycota	Undefined	Undefined	Undefined	Undefined	0	0	0	0	0	0	0	1	1	0	0	0	2
Cluster266	Ascomycota	Undefined	Undefined	Undefined	Undefined	1	0	0	0	0	0	0	0	0	0	0	0	1
Cluster2695	Ascomycota	Undefined	Undefined	Undefined	Undefined	0	0	0	0	0	0	1	0	0	0	0	0	1
Cluster2714	Ascomycota	Undefined	Undefined	Undefined	Undefined	0	0	0	0	0	0	0	0	0	0	0	1	1
Cluster2744	Ascomycota	Undefined	Undefined	Undefined	Undefined	0	0	0	3	0	1	45	70	38	0	0	9	166
Cluster2765	Ascomycota	Undefined	Undefined	Undefined	Undefined	0	0	0	0	0	0	0	0	1	0	0	0	1
Cluster2847	Ascomycota	Undefined	Undefined	Undefined	Paraphoma	0	0	0	0	0	0	0	0	2	0	0	0	2
Cluster3067	Ascomycota	Undefined	Undefined	Undefined	Undefined	0	0	0	1	1	3	22	23	35	0	0	0	85
Cluster3075	Ascomycota	Undefined	Undefined	Undefined	Undefined	0	0	0	0	0	0	7	3	40	0	0	0	50
Cluster3108	Ascomycota	Undefined	Undefined	Undefined	Undefined	0	0	0	0	0	0	3	0	0	0	0	0	3
Cluster3170	Ascomycota	Undefined	Undefined	Undefined	Undefined	0	0	0	0	0	0	0	0	1	0	0	0	1
Cluster3605	Ascomycota	Undefined	Undefined	Undefined	Undefined	0	0	0	0	0	0	0	1	0	0	0	0	1
Cluster3646	Ascomycota	Undefined	Undefined	Undefined	Undefined	0	0	0	0	0	0	0	1	0	0	0	0	1
Cluster409	Ascomycota	Undefined	Undefined	Undefined	Undefined	2	0	0	0	0	0	0	1	0	0	0	0	3
Cluster43	Ascomycota	Undefined	Undefined	Undefined	Undefined	43	174	34	32	30	38	0	0	2	0	0	0	353
Cluster4475	Ascomycota	Undefined	Undefined	Undefined	Undefined	0	0	0	1	0	0	0	0	0	0	0	0	1
Cluster4519	Ascomycota	Undefined	Undefined	Undefined	Undefined	0	0	0	2	0	0	0	0	0	0	0	0	2
Cluster4699	Ascomycota	Undefined	Undefined	Undefined	Undefined	0	0	0	0	1	1	0	0	0	0	0	0	2
Cluster516	Ascomycota	Undefined	Undefined	Undefined	Undefined	1	0	0	0	0	0	0	0	0	0	1	0	2
Cluster5226	Ascomycota	Undefined	Undefined	Undefined	Undefined	0	0	0	0	0	1	0	0	0	0	0	0	1
Cluster645	Ascomycota	Undefined	Undefined	Undefined	Undefined	0	0	1	2	0	1	0	0	0	0	0	0	4
Cluster755	Ascomycota	Undefined	Undefined	Undefined	Undefined	2	0	0	0	0	0	1	0	0	0	0	0	3
Cluster84	Ascomycota	Undefined	Undefined	Undefined	Undefined	41	134	85	43	59	48	0	0	0	1	3	2	416
Cluster853	Ascomycota	Undefined	Undefined	Undefined	Undefined	0	2	0	0	0	0	3	2	0	1	1	0	9
Cluster878	Ascomycota	Undefined	Undefined	Undefined	Undefined	0	1	0	0	1	0	0	0	0	0	0	0	2
Cluster3048	Ascomycota	Undefined	Undefined	Undefined	Undefined	0	0	0	1	0	0	1	2	1	0	0	0	5
Cluster3249	Ascomycota	Undefined	Undefined	Undefined	Undefined	0	0	0	0	0	0	0	0	3	0	0	0	3
Cluster4080	Ascomycota	Undefined	Undefined	Undefined	Undefined	0	0	0	0	0	0	0	0	3	0	0	0	3
Cluster268	Basidiomycota	Agaricomycetes	Agaricales	Strophariaceae	Gymnopilus	2	12	5	4	5	0	0	0	0	0	0	0	28
Cluster2832	Basidiomycota	Agaricomycetes	Undefined	Undefined	Undefined	0	0	0	0	0	0	0	0	2	0	0	0	2
Cluster96	Basidiomycota	Agaricomycetes	Undefined	Undefined	Undefined	3	0	0	1	0	0	0	0	0	0	0	0	4
Cluster1796	Basidiomycota	Agaricomycetes	Agaricales	Agaricaceae	Coprinus	0	0	0	0	1	0	0	0	0	3	0	5	9
Cluster1788	Basidiomycota	Agaricomycetes	Agaricales	Bolbitiaceae	Conocybe	0	0	0	0	0	0	0	0	0	1	0	0	1
Cluster321	Basidiomycota	Agaricomycetes	Agaricales	Bolbitiaceae	Conocybe	3	0	0	0	0	0	0	0	0	0	0	0	3
Cluster347	Basidiomycota	Agaricomycetes	Agaricales	Bolbitiaceae	Conocybe	0	0	1	0	0	0	0	0	0	0	0	0	1
Cluster813	Basidiomycota	Agaricomycetes	Agaricales	Bolbitiaceae	Conocybe	0	7	0	1	0	0	0	0	0	0	0	0	8
Cluster2382	Basidiomycota	Agaricomycetes	Cantharellales	Ceratobasidiaceae	Ceratobasidium	0	0	0	0	0	0	0	0	1	0	1	4	6
Cluster3027	Basidiomycota	Agaricomycetes	Cantharellales	Ceratobasidiaceae	Ceratobasidium	0	0	0	0	0	0	5	0	1	0	0	0	6
Cluster3099	Basidiomycota	Agaricomycetes	Cantharellales	Ceratobasidiaceae	Ceratobasidium	0	0	0	0	0	0	1	0	0	0	0	0	1
Cluster3446	Basidiomycota	Agaricomycetes	Cantharellales	Ceratobasidiaceae	Ceratobasidium	0	0	0	0	0	0	0	4	0	0	0	0	4
Cluster3506	Basidiomycota	Agaricomycetes	Cantharellales	Ceratobasidiaceae	Ceratobasidium	0	0	0	0	0	0	0	1	0	0	0	0	1
Cluster3826	Basidiomycota	Agaricomycetes	Cantharellales	Ceratobasidiaceae	Ceratobasidium	0	0	0	0	0	0	0	1	0	0	0	0	1
Cluster4609	Basidiomycota	Agaricomycetes	Cantharellales	Ceratobasidiaceae	Ceratobasidium	0	0	0	2	0	0	0	0	0	0	0	0	2
Cluster475	Basidiomycota	Agaricomycetes	Cantharellales	Ceratobasidiaceae	Ceratobasidium	2	2	4	0	1	1	0	0	0	0	0	0	10
Cluster1189	Basidiomycota	Agaricomycetes	Cantharellales	Ceratobasidiaceae	Rhizoctonia	0	0	0	1	0	0	0	0	0	0	0	0	1
Cluster1768	Basidiomycota	Agaricomycetes	Cantharellales	Ceratobasidiaceae	Rhizoctonia	0	0	0	0	0	0	0	1	1	4	0	7	13
Cluster2022	Basidiomycota	Agaricomycetes	Cantharellales	Ceratobasidiaceae	Rhizoctonia	0	0	0	0	1	0	1	0	0	1	1	0	4
Cluster2439	Basidiomycota	Agaricomycetes	Cantharellales	Ceratobasidiaceae	Rhizoctonia	0	0	0	0	0	0	0	0	0	0	0	1	1
Cluster281	Basidiomycota	Agaricomycetes	Cantharellales	Ceratobasidiaceae	Rhizoctonia	0	0	1	1	0	2	0	0	0	0	0	0	4
Cluster3596	Basidiomycota	Agaricomycetes	Cantharellales	Ceratobasidiaceae	Rhizoctonia	0	0	0	0	0	0	0	1	0	0	0	0	1
Cluster3727	Basidiomycota	Agaricomycetes	Cantharellales	Ceratobasidiaceae	Rhizoctonia	0	0	0	0	0	0	0	1	1	0	0	0	2
Cluster1101	Basidiomycota	Agaricomycetes	Incertae sedis	Incertae sedis	Peniophorella	0	1	0	0	0	0	0	0	0	0	0	0	1
Cluster494	Basidiomycota	Agaricomycetes	Incertae sedis	Incertae sedis	Peniophorella	1	0	0	0	0	1	0	0	0	0	0	0	2
Cluster307	Basidiomycota	Agaricomycetes	Agaricales	Inocybaceae	Tubaria	1	0	0	0	0	0	0	0	0	0	0	1	2
Cluster405	Basidiomycota	Agaricomycetes	Agaricales	Inocybaceae	Tubaria	1	0	0	0	0	0	0	0	0	0	0	0	1
Cluster668	Basidiomycota	Agaricomycetes	Agaricales	Lepiotaceae	Undefined	1	0	1	1	0	0	0	0	0	0	0	0	3
Cluster1130	Basidiomycota	Agaricomycetes	Agaricales	Lycoperdaceae	Undefined	0	2	0	0	1	1	0	0	0	0	0	0	4
Cluster1180	Basidiomycota	Agaricomycetes	Agaricales	Lycoperdaceae	Undefined	0	0	1	4	5	7	0	0	2	0	1	1	21
Cluster1243	Basidiomycota	Agaricomycetes	Agaricales	Lycoperdaceae	Undefined	0	0	2	0	2	2	0	0	0	0	0	0	6
Cluster133	Basidiomycota	Agaricomycetes	Agaricales	Lycoperdaceae	Undefined	0	0	0	0	1	1	0	0	0	0	0	0	2
Cluster1537	Basidiomycota	Agaricomycetes	Agaricales	Lycoperdaceae	Undefined	0	0	2	1	1	0	0	0	0	0	0	0	4
Cluster1568	Basidiomycota	Agaricomycetes	Agaricales	Lycoperdaceae	Undefined	0	0	1	0	0	0	0	0	0	0	0	0	1
Cluster1589	Basidiomycota	Agaricomycetes	Agaricales	Lycoperdaceae	Undefined	0	0	2	0	0	0	1	0	0	0	0	0	3
Cluster1617	Basidiomycota	Agaricomycetes	Agaricales	Lycoperdaceae	Undefined	0	0	1	0	0	0	0	0	0	0	0	0	1
Cluster166	Basidiomycota	Agaricomycetes	Agaricales	Lycoperdaceae	Undefined	4	1	6	1	3	3	0	0	0	0	0	0	18
Cluster191	Basidiomycota	Agaricomycetes	Agaricales	Lycoperdaceae	Undefined	3	4	0	1	0	0	0	0	0	0	0	0	8
Cluster1995	Basidiomycota	Agaricomycetes	Agaricales	Lycoperdaceae	Undefined	0	0	0	0	0	0	0	0	0	1	0	1	2
Cluster238	Basidiomycota	Agaricomycetes	Agaricales	Lycoperdaceae	Undefined	2	0	1	1	3	3	0	0	0	0	0	0	10
Cluster245	Basidiomycota	Agaricomycetes	Agaricales	Lycoperdaceae	Undefined	11	5	1	9	1	1	1	0	0	0	0	0	29
Cluster267	Basidiomycota	Agaricomycetes	Agaricales	Lycoperdaceae	Undefined	1	0	1	0	0	0	0	0	0	0	0	0	2
Cluster2947	Basidiomycota	Agaricomycetes	Agaricales	Lycoperdaceae	Undefined	0	0	0	1	0	1	0	0	0	0	0	0	2
Cluster31	Basidiomycota	Agaricomycetes	Agaricales	Lycoperdaceae	Undefined	0	1	1	1	1	0	0	0	0	0	0	0	4
Cluster39	Basidiomycota	Agaricomycetes	Agaricales	Lycoperdaceae	Undefined	2	1	1	0	1	3	0	0	0	0	0	0	8
Cluster429	Basidiomycota	Agaricomycetes	Agaricales	Lycoperdaceae	Undefined	1	0	0	0	1	0	0	0	0	0	0	0	2
Cluster4577	Basidiomycota	Agaricomycetes	Agaricales	Lycoperdaceae	Undefined	0	0	0	1	1	1	0	0	0	0	0	0	3
Cluster4696	Basidiomycota	Agaricomycetes	Agaricales	Lycoperdaceae	Undefined	0	0	0	0	1	3	0	0	0	0	0	0	4
Cluster4732	Basidiomycota	Agaricomycetes	Agaricales	Lycoperdaceae	Undefined	0	0	0	1	5	9	0	0	0	0	0	0	15
Cluster4863	Basidiomycota	Agaricomycetes	Agaricales	Lycoperdaceae	Undefined	0	0	0	0	1	5	0	0	0	0	0	0	6
Cluster4979	Basidiomycota	Agaricomycetes	Agaricales	Lycoperdaceae	Undefined	0	0	0	0	0	1	0	0	0	0	0	0	1
Cluster748	Basidiomycota	Agaricomycetes	Agaricales	Lycoperdaceae	Undefined	1	0	1	1	0	0	0	0	0	0	0	0	3
Cluster80	Basidiomycota	Agaricomycetes	Agaricales	Lycoperdaceae	Undefined	1	1	2	1	4	4	0	0	1	0	1	0	15
Cluster837	Basidiomycota	Agaricomycetes	Agaricales	Lycoperdaceae	Undefined	0	1	1	0	0	0	0	0	0	0	0	0	2
Cluster861	Basidiomycota	Agaricomycetes	Agaricales	Lycoperdaceae	Undefined	0	1	0	0	0	0	0	0	0	0	0	0	1
Cluster913	Basidiomycota	Agaricomycetes	Agaricales	Lycoperdaceae	Undefined	0	0	3	2	2	1	0	0	0	0	0	0	8
Cluster92	Basidiomycota	Agaricomycetes	Agaricales	Lycoperdaceae	Undefined	7	1	0	3	1	3	0	0	0	0	0	0	15
Cluster93	Basidiomycota	Agaricomycetes	Agaricales	Lycoperdaceae	Undefined	1	0	0	1	0	0	0	0	0	0	0	0	2
Cluster246	Basidiomycota	Agaricomycetes	Agaricales	Physalacriaceae	Armillaria	2	0	0	0	0	0	0	0	0	0	0	0	2
Cluster248	Basidiomycota	Agaricomycetes	Agaricales	Physalacriaceae	Armillaria	5	1	0	1	0	0	0	0	0	0	0	0	7
Cluster387	Basidiomycota	Agaricomycetes	Agaricales	Physalacriaceae	Armillaria	2	0	1	0	1	0	1	1	0	0	0	0	6
Cluster721	Basidiomycota	Agaricomycetes	Agaricales	Physalacriaceae	Armillaria	0	0	0	0	1	0	0	0	0	0	0	1	2
Cluster2238	Basidiomycota	Agaricomycetes	Agaricales	Pleurotaceae	Pleurotus	0	0	0	0	0	0	1	0	1	0	0	0	2
Cluster1756	Basidiomycota	Agaricomycetes	Agaricales	Psathyrellaceae	Coprinellus	0	0	0	0	0	0	0	0	0	4	0	0	4
Cluster407	Basidiomycota	Agaricomycetes	Agaricales	Psathyrellaceae	Coprinopsis	1	2	1	0	1	2	0	0	0	0	0	0	7
Cluster850	Basidiomycota	Agaricomycetes	Agaricales	Psathyrellaceae	Coprinopsis	0	1	0	0	0	0	0	0	0	0	0	0	1
Cluster153	Basidiomycota	Agaricomycetes	Agaricales	Psathyrellaceae	Psathyrella	13	1	0	1	0	0	0	0	0	0	0	0	15
Cluster1736	Basidiomycota	Agaricomycetes	Agaricales	Psathyrellaceae	Psathyrella	0	0	0	0	0	0	0	0	0	0	0	1	1
Cluster22	Basidiomycota	Agaricomycetes	Agaricales	Psathyrellaceae	Psathyrella	123	31	2	10	6	0	16	22	1	5	8	5	229
Cluster239	Basidiomycota	Agaricomycetes	Agaricales	Psathyrellaceae	Psathyrella	0	0	0	1	0	0	0	0	0	0	0	0	1
Cluster241	Basidiomycota	Agaricomycetes	Agaricales	Psathyrellaceae	Psathyrella	3	0	0	1	0	0	1	0	0	1	0	0	6
Cluster3166	Basidiomycota	Agaricomycetes	Agaricales	Psathyrellaceae	Psathyrella	0	0	0	0	0	0	2	0	0	0	0	0	2
Cluster390	Basidiomycota	Agaricomycetes	Agaricales	Psathyrellaceae	Psathyrella	3	0	1	0	0	0	1	2	0	0	0	0	7
Cluster3932	Basidiomycota	Agaricomycetes	Agaricales	Psathyrellaceae	Psathyrella	0	0	0	1	0	0	0	1	0	0	0	0	2
Cluster415	Basidiomycota	Agaricomycetes	Agaricales	Psathyrellaceae	Psathyrella	2	0	0	0	0	0	0	0	0	0	0	0	2
Cluster50	Basidiomycota	Agaricomycetes	Agaricales	Psathyrellaceae	Psathyrella	3	0	0	0	0	0	1	0	0	0	0	0	4
Cluster584	Basidiomycota	Agaricomycetes	Agaricales	Psathyrellaceae	Psathyrella	2	0	0	0	0	0	1	0	0	0	1	0	4
Cluster585	Basidiomycota	Agaricomycetes	Agaricales	Psathyrellaceae	Psathyrella	1	0	0	0	0	0	0	0	0	0	0	0	1
Cluster1884	Basidiomycota	Agaricomycetes	Agaricales	Psathyrellaceae	Undefined	0	0	0	0	0	0	2	0	2	2	0	0	6
Cluster3878	Basidiomycota	Agaricomycetes	Agaricales	Psathyrellaceae	Undefined	0	0	0	0	0	0	0	1	3	0	0	0	4
Cluster746	Basidiomycota	Agaricomycetes	Agaricales	Psathyrellaceae	Undefined	0	1	0	0	0	0	0	0	0	0	0	0	1
Cluster771	Basidiomycota	Agaricomycetes	Agaricales	Psathyrellaceae	Undefined	1	0	0	0	0	0	0	0	0	0	0	0	1
Cluster991	Basidiomycota	Agaricomycetes	Agaricales	Psathyrellaceae	Undefined	0	2	0	0	0	0	0	1	0	0	0	0	3
Cluster1804	Basidiomycota	Agaricomycetes	Agaricales	Sebacinaceae	Undefined	0	0	0	0	0	0	0	1	2	2	0	0	5
Cluster2425	Basidiomycota	Agaricomycetes	Agaricales	Typhulaceae	Typhula	0	0	0	0	0	0	0	0	0	0	0	10	10
Cluster1677	Basidiomycota	Agaricomycetes	Agaricales	Undefined	Undefined	0	0	0	0	0	0	0	1	2	5	0	0	8
Cluster3052	Basidiomycota	Agaricomycetes	Auriculariales	Undefined	Undefined	0	0	0	0	0	0	1	0	0	0	0	0	1
Cluster215	Basidiomycota	Agaricomycetes	Cantharellales	Undefined	Undefined	1	0	0	0	0	0	0	0	0	0	0	1	2
Cluster1416	Basidiomycota	Agaricomycetes	Sebacinales	Undefined	Undefined	0	0	0	0	1	0	0	0	0	0	0	0	1
Cluster825	Basidiomycota	Agaricomycetes	Sebacinales	Undefined	Undefined	0	2	1	0	0	1	0	0	0	0	0	0	4
Cluster1712	Basidiomycota	Agaricomycetes	Cantharellales	Ceratobasidiaceae	Undefined	0	0	0	0	0	0	216	5	0	6	7	6	240
Cluster1770	Basidiomycota	Agaricomycetes	Cantharellales	Ceratobasidiaceae	Undefined	0	0	0	0	0	0	32	20	3	3	4	2	64
Cluster2198	Basidiomycota	Agaricomycetes	Cantharellales	Ceratobasidiaceae	Undefined	0	0	0	0	0	0	3	0	0	0	0	0	3
Cluster1670	Basidiomycota	Agaricomycetes	Agaricales	Lycoperdaceae	Undefined	0	0	1	0	0	1	0	0	0	0	0	0	2
Cluster196	Basidiomycota	Microbotryomycetes	Sporidiobolales	Incertae sedis	Rhodosporidium	3	1	3	0	1	0	0	0	0	0	0	0	8
Cluster509	Basidiomycota	Microbotryomycetes	Sporidiobolales	Incertae sedis	Rhodosporidium	1	0	0	0	0	0	0	0	0	0	0	0	1
Cluster179	Basidiomycota	Microbotryomycetes	Sporidiobolales	Incertae sedis	Rhodotorula	1	0	0	0	0	0	1	0	0	1	0	0	3
Cluster1054	Basidiomycota	Tremellomycetes	Incertae sedis	Incertae sedis	Cryptococcus	0	0	0	0	0	1	0	0	0	0	0	0	1
Cluster1696	Basidiomycota	Tremellomycetes	Incertae sedis	Incertae sedis	Cryptococcus	0	0	0	0	1	0	0	1	0	2	1	2	7
Cluster3286	Basidiomycota	Tremellomycetes	Incertae sedis	Incertae sedis	Cryptococcus	0	0	0	0	0	0	1	0	0	0	0	0	1
Cluster5033	Basidiomycota	Tremellomycetes	Incertae sedis	Incertae sedis	Cryptococcus	0	0	0	0	0	1	0	0	0	0	0	0	1
Cluster51	Basidiomycota	Tremellomycetes	Incertae sedis	Incertae sedis	Cryptococcus	1	3	0	1	1	1	0	0	0	0	0	0	7
Cluster1775	Basidiomycota	Tremellomycetes	Undefined	Undefined	Undefined	0	0	0	0	0	0	3	3	5	8	2	2	23
Cluster5150	Basidiomycota	Tremellomycetes	Undefined	Undefined	Undefined	0	0	0	0	0	1	0	0	0	0	0	0	1
Cluster1112	Basidiomycota	Undefined	Undefined	Undefined	Undefined	0	1	0	0	0	0	0	0	0	0	0	0	1
Cluster1288	Basidiomycota	Undefined	Undefined	Undefined	Undefined	0	0	0	0	0	0	0	0	0	1	0	0	1
Cluster1509	Basidiomycota	Undefined	Undefined	Undefined	Undefined	0	0	3	2	0	0	0	0	0	0	0	0	5
Cluster1959	Basidiomycota	Undefined	Undefined	Undefined	Undefined	0	0	0	0	0	0	1	0	0	1	0	0	2
Cluster3150	Basidiomycota	Undefined	Undefined	Undefined	Undefined	0	0	0	0	0	0	2	0	0	0	0	0	2
Cluster3653	Basidiomycota	Undefined	Undefined	Undefined	Undefined	0	0	0	0	0	0	0	1	0	0	0	0	1
Cluster408	Basidiomycota	Undefined	Undefined	Undefined	Undefined	1	1	0	1	0	0	0	0	0	0	0	0	3
Cluster679	Basidiomycota	Undefined	Undefined	Undefined	Undefined	2	0	0	0	0	0	0	0	0	0	0	0	2
Cluster73	Basidiomycota	Undefined	Undefined	Undefined	Undefined	3	0	1	0	1	0	0	0	0	0	0	0	5
Cluster919	Basidiomycota	Undefined	Undefined	Undefined	Undefined	0	2	0	0	0	0	0	0	0	0	0	0	2
Cluster1629	Chytridiomycota	Blastocladiomycetes	Blastocladiales	Incertae sedis	Catenaria	0	0	1	0	0	0	0	0	0	0	0	0	1
Cluster3486	Chytridiomycota	Chytridiomycetes	Olpidiales	Olpidiaceae	Olpidium	0	0	0	0	0	0	0	1	0	0	0	0	1
Cluster772	Chytridiomycota	Chytridiomycetes	Olpidiales	Olpidiaceae	Olpidium	0	0	0	0	0	0	0	0	1	0	0	0	1
Cluster1963	Chytridiomycota	Chytridiomycetes	Spizellomycetales	Spizellomycetaceae	Powellomyces	0	0	0	1	0	0	0	1	2	1	0	1	6
Cluster1699	Chytridiomycota	Chytridiomycetes	Rhizophlyctidales	Rhizophlyctidalceae	Rhizophlyctis	0	0	0	0	0	0	0	1	0	135	0	0	136
Cluster1724	Chytridiomycota	Chytridiomycetes	Rhizophlyctidales	Rhizophlyctidalceae	Rhizophlyctis	0	0	0	0	0	0	0	1	0	20	0	0	21
Cluster1778	Chytridiomycota	Chytridiomycetes	Rhizophlyctidales	Rhizophlyctidalceae	Rhizophlyctis	0	0	0	1	0	0	0	0	0	5	8	0	14
Cluster1973	Chytridiomycota	Chytridiomycetes	Rhizophlyctidales	Rhizophlyctidalceae	Rhizophlyctis	0	0	0	0	0	0	0	0	0	44	0	0	44
Cluster2231	Chytridiomycota	Chytridiomycetes	Rhizophlyctidales	Rhizophlyctidalceae	Rhizophlyctis	0	0	0	0	0	0	0	0	0	0	5	0	5
Cluster4857	Chytridiomycota	Chytridiomycetes	Rhizophlyctidales	Rhizophlyctidalceae	Rhizophlyctis	0	0	0	0	1	0	0	0	0	0	0	0	1
Cluster737	Chytridiomycota	Chytridiomycetes	Spizellomycetales	Spizellomycetaceae	Triparticalcar	0	0	4	3	0	0	0	0	0	0	0	0	7
Cluster2143	Chytridiomycota	Undefined	Undefined	Undefined	Undefined	0	0	0	0	0	0	1	0	0	0	0	0	1
Cluster1780	Glomeromycota	Glomeromycetes	Glomerales	Glomeraceae	Glomus	0	0	0	0	1	0	0	1	1	1	3	0	7
Cluster1604	Glomeromycota	Undefined	Undefined	Undefined	Undefined	0	0	1	0	0	0	0	0	0	0	0	0	1
Cluster1841	Glomeromycota	Undefined	Undefined	Glomeraceae	Undefined	0	0	0	0	0	0	1	1	3	1	0	0	6
Cluster602	Glomeromycota	Undefined	Undefined	Undefined	Undefined	0	0	1	0	0	0	0	0	0	0	0	0	1
Cluster10	Zygomycota	Undefined	Undefined	Undefined	Undefined	2	1	0	1	1	1	0	0	4	2	1	1	14
Cluster2101	Zygomycota	Undefined	Undefined	Undefined	Undefined	0	0	0	0	0	0	0	0	0	0	1	0	1
Cluster1078	Zygomycota	Incertae sedis	Mucorales	Lichtheimiaceae	Lichtheimia	0	1	0	0	0	0	0	0	0	0	0	0	1
Cluster1585	Zygomycota	Incertae sedis	Mucorales	Rhizopodaceae	Rhizopus	0	0	1	0	0	0	0	0	0	0	0	0	1
Cluster2566	Zygomycota	Incertae sedis	Kickxellales	Kickxellaceae	Coemansia	0	0	0	0	0	0	0	0	0	0	0	1	1
Cluster1002	Zygomycota	Mortierellomycotina cls Incertae sedis	Mortierellales	Mortierellaceae	Mortierella	0	0	1	0	0	1	0	0	0	3	2	2	9
Cluster1023	Zygomycota	Mortierellomycotina cls Incertae sedis	Mortierellales	Mortierellaceae	Mortierella	0	1	0	0	0	1	0	0	0	0	0	0	2
Cluster1252	Zygomycota	Mortierellomycotina cls Incertae sedis	Mortierellales	Mortierellaceae	Mortierella	0	0	0	0	0	0	1	0	0	0	0	0	1
Cluster1371	Zygomycota	Mortierellomycotina cls Incertae sedis	Mortierellales	Mortierellaceae	Mortierella	0	0	0	0	0	0	1	0	0	1	0	0	2
Cluster1484	Zygomycota	Mortierellomycotina cls Incertae sedis	Mortierellales	Mortierellaceae	Mortierella	0	0	10	6	2	1	2	0	3	1	0	0	25
Cluster1501	Zygomycota	Mortierellomycotina cls Incertae sedis	Mortierellales	Mortierellaceae	Mortierella	0	0	4	2	1	1	1	0	1	0	0	0	10
Cluster1621	Zygomycota	Mortierellomycotina cls Incertae sedis	Mortierellales	Mortierellaceae	Mortierella	0	0	1	2	0	0	0	0	0	0	0	0	3
Cluster17	Zygomycota	Mortierellomycotina cls Incertae sedis	Mortierellales	Mortierellaceae	Mortierella	11	12	4	10	7	8	4	11	47	7	9	28	158
Cluster1723	Zygomycota	Mortierellomycotina cls Incertae sedis	Mortierellales	Mortierellaceae	Mortierella	0	0	0	3	1	4	2	14	10	5	6	5	50
Cluster1725	Zygomycota	Mortierellomycotina cls Incertae sedis	Mortierellales	Mortierellaceae	Mortierella	0	0	0	2	0	0	7	13	13	6	13	1	55
Cluster1981	Zygomycota	Mortierellomycotina cls Incertae sedis	Mortierellales	Mortierellaceae	Mortierella	0	0	0	0	0	0	1	2	0	2	0	0	5
Cluster203	Zygomycota	Mortierellomycotina cls Incertae sedis	Mortierellales	Mortierellaceae	Mortierella	0	1	1	0	0	0	0	0	1	0	0	1	4
Cluster2055	Zygomycota	Mortierellomycotina cls Incertae sedis	Mortierellales	Mortierellaceae	Mortierella	0	0	0	0	0	0	0	0	0	0	2	0	2
Cluster2122	Zygomycota	Mortierellomycotina cls Incertae sedis	Mortierellales	Mortierellaceae	Mortierella	0	0	0	0	0	0	0	0	0	0	1	0	1
Cluster2170	Zygomycota	Mortierellomycotina cls Incertae sedis	Mortierellales	Mortierellaceae	Mortierella	0	0	0	0	0	1	1	1	0	0	1	0	4
Cluster2400	Zygomycota	Mortierellomycotina cls Incertae sedis	Mortierellales	Mortierellaceae	Mortierella	0	0	0	0	1	0	0	0	1	0	0	1	3
Cluster2737	Zygomycota	Mortierellomycotina cls Incertae sedis	Mortierellales	Mortierellaceae	Mortierella	0	0	0	0	0	0	0	0	0	0	0	1	1
Cluster2801	Zygomycota	Mortierellomycotina cls Incertae sedis	Mortierellales	Mortierellaceae	Mortierella	0	0	0	0	0	1	0	3	2	0	0	0	6
Cluster2821	Zygomycota	Mortierellomycotina cls Incertae sedis	Mortierellales	Mortierellaceae	Mortierella	0	0	0	1	1	1	0	0	4	0	0	0	7
Cluster2884	Zygomycota	Mortierellomycotina cls Incertae sedis	Mortierellales	Mortierellaceae	Mortierella	0	0	0	0	0	0	0	0	1	0	0	0	1
Cluster3020	Zygomycota	Mortierellomycotina cls Incertae sedis	Mortierellales	Mortierellaceae	Mortierella	0	0	0	0	0	0	0	0	2	0	0	0	2
Cluster3131	Zygomycota	Mortierellomycotina cls Incertae sedis	Mortierellales	Mortierellaceae	Mortierella	0	0	0	0	0	0	0	0	1	0	0	0	1
Cluster3376	Zygomycota	Mortierellomycotina cls Incertae sedis	Mortierellales	Mortierellaceae	Mortierella	0	0	0	0	0	0	0	2	0	0	0	0	2
Cluster348	Zygomycota	Mortierellomycotina cls Incertae sedis	Mortierellales	Mortierellaceae	Mortierella	0	1	0	1	2	0	8	6	20	7	8	11	64
Cluster3872	Zygomycota	Mortierellomycotina cls Incertae sedis	Mortierellales	Mortierellaceae	Mortierella	0	0	0	0	0	0	0	1	0	0	0	0	1
Cluster3947	Zygomycota	Mortierellomycotina cls Incertae sedis	Mortierellales	Mortierellaceae	Mortierella	0	0	0	0	0	0	0	0	8	0	0	0	8
Cluster497	Zygomycota	Mortierellomycotina cls Incertae sedis	Mortierellales	Mortierellaceae	Mortierella	1	3	2	2	0	1	0	1	0	0	1	0	11
Cluster533	Zygomycota	Mortierellomycotina cls Incertae sedis	Mortierellales	Mortierellaceae	Mortierella	2	0	0	0	0	0	0	0	0	0	0	0	2
Cluster606	Zygomycota	Mortierellomycotina cls Incertae sedis	Mortierellales	Mortierellaceae	Mortierella	0	1	0	0	0	0	0	0	0	1	0	0	2
Cluster782	Zygomycota	Mortierellomycotina cls Incertae sedis	Mortierellales	Mortierellaceae	Mortierella	1	5	0	1	0	0	0	0	0	0	0	0	7
Cluster889	Zygomycota	Mortierellomycotina cls Incertae sedis	Mortierellales	Mortierellaceae	Mortierella	0	0	0	0	0	1	0	0	0	0	0	0	1
Cluster905	Zygomycota	Mortierellomycotina cls Incertae sedis	Mortierellales	Mortierellaceae	Mortierella	0	3	1	1	0	1	0	0	0	0	0	0	6
Cluster1	Zygomycota	Mortierellomycotina cls Incertae sedis	Mortierellales	Mortierellaceae	Undefined	7	2	0	1	0	0	0	0	0	0	0	0	10
Cluster141	Zygomycota	Mortierellomycotina cls Incertae sedis	Mortierellales	Mortierellaceae	Undefined	12	4	0	2	0	0	0	0	0	0	1	0	19
Cluster1624	Zygomycota	Mortierellomycotina cls Incertae sedis	Mortierellales	Mortierellaceae	Undefined	0	0	1	0	1	0	0	0	0	0	0	0	2
Cluster1692	Zygomycota	Mortierellomycotina cls Incertae sedis	Mortierellales	Mortierellaceae	Undefined	0	0	0	0	0	0	0	0	0	2	0	0	2
Cluster1830	Zygomycota	Mortierellomycotina cls Incertae sedis	Mortierellales	Mortierellaceae	Undefined	0	0	0	1	0	0	2	3	0	0	2	0	8
Cluster2104	Zygomycota	Mortierellomycotina cls Incertae sedis	Mortierellales	Mortierellaceae	Undefined	0	0	0	0	0	0	0	0	0	0	9	0	9
Cluster2152	Zygomycota	Mortierellomycotina cls Incertae sedis	Mortierellales	Mortierellaceae	Undefined	0	0	0	0	0	0	0	2	3	0	1	1	7
Cluster2297	Zygomycota	Mortierellomycotina cls Incertae sedis	Mortierellales	Mortierellaceae	Undefined	0	0	0	0	0	0	0	1	0	0	1	0	2
Cluster2347	Zygomycota	Mortierellomycotina cls Incertae sedis	Mortierellales	Mortierellaceae	Undefined	0	0	0	0	0	0	0	2	2	0	1	3	8
Cluster3438	Zygomycota	Mortierellomycotina cls Incertae sedis	Mortierellales	Mortierellaceae	Undefined	0	0	0	0	0	0	0	1	0	0	0	0	1
Cluster3528	Zygomycota	Mortierellomycotina cls Incertae sedis	Mortierellales	Mortierellaceae	Undefined	0	0	0	0	0	0	0	2	0	0	0	0	2
Cluster699	Zygomycota	Mortierellomycotina cls Incertae sedis	Mortierellales	Mortierellaceae	Undefined	1	1	46	3	0	7	0	0	0	0	0	0	58
Cluster2116	Zygomycota	Mortierellomycotina cls Incertae sedis	Mortierellales	Myxotrichaceae	Undefined	0	0	0	0	0	0	1	0	0	0	1	0	2
Cluster1009	Undefined	Undefined	Undefined	Undefined	Undefined	0	0	0	0	0	0	2	0	2	2	0	2	8
Cluster1011	Undefined	Undefined	Undefined	Undefined	Undefined	0	0	1	0	0	0	0	0	0	0	0	0	1
Cluster102	Undefined	Undefined	Undefined	Undefined	Undefined	4	0	1	3	2	0	0	0	0	0	0	0	10
Cluster1035	Undefined	Undefined	Undefined	Undefined	Undefined	0	0	1	0	0	0	0	0	0	0	0	0	1
Cluster1037	Undefined	Undefined	Undefined	Undefined	Undefined	0	1	0	0	1	0	0	0	0	0	0	0	2
Cluster1040	Undefined	Undefined	Undefined	Undefined	Undefined	0	1	0	0	0	0	1	0	0	1	1	0	4
Cluster105	Undefined	Undefined	Undefined	Undefined	Undefined	26	50	26	61	72	33	0	0	0	0	0	0	268
Cluster1060	Undefined	Undefined	Undefined	Undefined	Undefined	0	2	1	1	0	0	0	0	1	0	0	0	5
Cluster1072	Undefined	Undefined	Undefined	Undefined	Undefined	0	1	0	0	0	0	0	0	0	0	0	0	1
Cluster1074	Undefined	Undefined	Undefined	Undefined	Undefined	0	1	1	0	1	0	0	0	0	0	0	0	3
Cluster1080	Undefined	Undefined	Undefined	Undefined	Undefined	0	2	0	0	0	0	0	0	0	0	0	0	2
Cluster1099	Undefined	Undefined	Undefined	Undefined	Undefined	0	0	0	1	1	0	0	0	0	0	0	0	2
Cluster1106	Undefined	Undefined	Undefined	Undefined	Undefined	0	1	0	0	1	0	0	0	0	0	0	0	2
Cluster117	Undefined	Undefined	Undefined	Undefined	Undefined	2	1	0	3	0	1	0	0	0	0	0	0	7
Cluster120	Undefined	Undefined	Undefined	Undefined	Undefined	1	0	0	1	0	0	0	0	0	0	0	0	2
Cluster1221	Undefined	Undefined	Undefined	Undefined	Undefined	0	0	1	0	0	2	0	0	0	0	0	0	3
Cluster1407	Undefined	Undefined	Undefined	Undefined	Undefined	0	0	20	11	22	34	0	0	0	2	1	3	93
Cluster1434	Undefined	Undefined	Undefined	Undefined	Undefined	0	0	0	2	0	0	0	0	0	0	0	0	2
Cluster146	Undefined	Undefined	Undefined	Undefined	Undefined	4	0	3	1	1	1	0	0	0	0	0	0	10
Cluster152	Undefined	Undefined	Undefined	Undefined	Undefined	3	6	6	1	4	3	0	0	0	0	0	0	23
Cluster1562	Undefined	Undefined	Undefined	Undefined	Undefined	0	0	1	0	1	0	0	0	0	0	0	0	2
Cluster1573	Undefined	Undefined	Undefined	Undefined	Undefined	0	0	1	0	0	0	0	0	0	0	0	0	1
Cluster1579	Undefined	Undefined	Undefined	Undefined	Undefined	0	0	1	0	1	0	0	0	0	0	0	0	2
Cluster158	Undefined	Undefined	Undefined	Undefined	Undefined	1	1	0	0	0	0	0	0	0	0	0	0	2
Cluster1594	Undefined	Undefined	Undefined	Undefined	Undefined	0	0	1	0	0	0	0	0	0	0	0	0	1
Cluster1600	Undefined	Undefined	Undefined	Undefined	Undefined	0	0	1	0	0	0	0	0	1	0	0	1	3
Cluster1666	Undefined	Undefined	Undefined	Undefined	Undefined	0	0	2	0	0	0	0	0	0	0	1	0	3
Cluster171	Undefined	Undefined	Undefined	Undefined	Undefined	4	3	4	0	0	2	0	0	0	0	0	0	13
Cluster1722	Undefined	Undefined	Undefined	Undefined	Undefined	0	0	0	0	0	0	1	0	0	1	0	0	2
Cluster1729	Undefined	Undefined	Undefined	Undefined	Undefined	0	0	0	0	0	0	1	2	2	1	2	1	9
Cluster1735	Undefined	Undefined	Undefined	Undefined	Undefined	0	0	0	0	0	0	0	0	0	1	0	0	1
Cluster1753	Undefined	Undefined	Undefined	Undefined	Undefined	0	0	0	0	0	1	33	37	31	34	27	40	203
Cluster1763	Undefined	Undefined	Undefined	Undefined	Undefined	0	0	0	0	0	0	3	2	0	2	0	2	9
Cluster1769	Undefined	Undefined	Undefined	Undefined	Undefined	0	0	0	0	0	0	2	3	3	3	1	7	19
Cluster1794	Undefined	Undefined	Undefined	Undefined	Undefined	0	0	0	0	0	0	0	0	0	2	0	0	2
Cluster1805	Undefined	Undefined	Undefined	Undefined	Undefined	0	0	0	0	0	0	0	0	3	1	0	0	4
Cluster1808	Undefined	Undefined	Undefined	Undefined	Undefined	0	0	0	0	0	0	0	6	8	6	1	6	27
Cluster1815	Undefined	Undefined	Undefined	Undefined	Undefined	0	0	0	1	0	0	0	0	0	1	0	0	2
Cluster1860	Undefined	Undefined	Undefined	Undefined	Undefined	0	0	0	0	0	0	1	0	0	3	3	1	8
Cluster1864	Undefined	Undefined	Undefined	Undefined	Undefined	0	0	0	0	0	0	0	0	0	2	0	0	2
Cluster1873	Undefined	Undefined	Undefined	Undefined	Undefined	0	0	0	0	0	0	4	0	0	2	4	4	14
Cluster1888	Undefined	Undefined	Undefined	Undefined	Undefined	0	0	0	0	0	0	0	0	0	1	0	0	1
Cluster1931	Undefined	Undefined	Undefined	Undefined	Undefined	0	0	0	1	0	0	1	0	0	1	1	1	5
Cluster1937	Undefined	Undefined	Undefined	Undefined	Undefined	0	0	0	0	0	0	2	0	1	0	0	0	3
Cluster1939	Undefined	Undefined	Undefined	Undefined	Undefined	0	0	0	0	0	0	1	0	0	0	1	1	3
Cluster1947	Undefined	Undefined	Undefined	Undefined	Undefined	0	0	0	0	0	0	0	0	0	1	0	0	1
Cluster1958	Undefined	Undefined	Undefined	Undefined	Undefined	0	0	0	0	0	0	0	0	0	1	1	0	2
Cluster1978	Undefined	Undefined	Undefined	Undefined	Undefined	0	0	0	0	0	0	0	0	0	2	0	0	2
Cluster198	Undefined	Undefined	Undefined	Undefined	Undefined	3	4	4	0	1	1	0	0	1	0	0	0	14
Cluster1993	Undefined	Undefined	Undefined	Undefined	Undefined	0	0	0	0	1	0	2	1	3	1	1	0	9
Cluster1999	Undefined	Undefined	Undefined	Undefined	Undefined	0	0	0	0	0	0	0	1	0	1	0	3	5
Cluster2003	Undefined	Undefined	Undefined	Undefined	Undefined	0	0	0	0	0	0	4	3	3	1	0	1	12
Cluster2020	Undefined	Undefined	Undefined	Undefined	Undefined	0	0	0	0	0	0	0	0	1	1	0	0	2
Cluster2041	Undefined	Undefined	Undefined	Undefined	Undefined	0	0	0	0	0	0	0	0	0	1	0	1	2
Cluster2072	Undefined	Undefined	Undefined	Undefined	Undefined	0	0	0	0	0	0	0	0	1	0	0	0	1
Cluster2089	Undefined	Undefined	Undefined	Undefined	Undefined	0	0	0	0	0	1	0	0	0	0	1	0	2
Cluster2217	Undefined	Undefined	Undefined	Undefined	Undefined	0	0	0	0	0	0	1	0	0	0	1	0	2
Cluster2225	Undefined	Undefined	Undefined	Undefined	Undefined	0	0	0	0	0	0	0	1	0	0	2	0	3
Cluster2237	Undefined	Undefined	Undefined	Undefined	Undefined	0	0	0	0	0	0	0	0	1	0	1	0	2
Cluster2255	Undefined	Undefined	Undefined	Undefined	Undefined	0	0	0	1	0	0	0	0	0	0	1	0	2
Cluster2285	Undefined	Undefined	Undefined	Undefined	Undefined	0	0	0	0	0	0	0	0	0	0	1	0	1
Cluster2321	Undefined	Undefined	Undefined	Undefined	Undefined	0	0	0	0	0	0	0	0	1	0	0	0	1
Cluster2335	Undefined	Undefined	Undefined	Undefined	Undefined	0	0	0	0	0	0	1	0	0	0	1	3	5
Cluster24	Undefined	Undefined	Undefined	Undefined	Undefined	3	13	32	2	8	4	0	0	0	0	0	0	62
Cluster2428	Undefined	Undefined	Undefined	Undefined	Undefined	0	0	0	0	0	0	0	0	0	0	0	1	1
Cluster2450	Undefined	Undefined	Undefined	Undefined	Undefined	0	0	0	0	0	0	4	11	3	0	0	13	31
Cluster247	Undefined	Undefined	Undefined	Undefined	Undefined	0	0	0	0	0	0	1	3	0	0	1	0	5
Cluster2478	Undefined	Undefined	Undefined	Undefined	Undefined	0	0	0	0	0	0	0	0	1	0	0	2	3
Cluster2485	Undefined	Undefined	Undefined	Undefined	Undefined	0	0	0	0	0	0	0	0	0	0	0	2	2
Cluster2510	Undefined	Undefined	Undefined	Undefined	Undefined	0	0	0	0	0	0	0	0	0	0	0	3	3
Cluster2519	Undefined	Undefined	Undefined	Undefined	Undefined	0	0	0	1	0	0	1	1	0	0	0	0	3
Cluster2543	Undefined	Undefined	Undefined	Undefined	Undefined	0	0	0	0	0	0	0	0	1	0	0	2	3
Cluster2557	Undefined	Undefined	Undefined	Undefined	Undefined	0	0	0	0	0	0	3	0	0	0	0	0	3
Cluster2559	Undefined	Undefined	Undefined	Undefined	Undefined	0	0	0	0	0	0	0	0	1	0	0	1	2
Cluster2564	Undefined	Undefined	Undefined	Undefined	Undefined	0	0	0	0	0	0	0	1	0	0	0	0	1
Cluster2593	Undefined	Undefined	Undefined	Undefined	Undefined	0	0	0	0	0	0	0	0	2	0	0	2	4
Cluster2606	Undefined	Undefined	Undefined	Undefined	Undefined	0	0	0	0	0	0	0	2	1	0	0	0	3
Cluster2614	Undefined	Undefined	Undefined	Undefined	Undefined	0	0	0	0	0	0	0	1	0	0	0	0	1
Cluster2615	Undefined	Undefined	Undefined	Undefined	Undefined	0	0	0	0	0	0	0	0	0	0	0	1	1
Cluster2627	Undefined	Undefined	Undefined	Undefined	Undefined	0	0	0	0	0	0	1	0	1	0	0	0	2
Cluster2647	Undefined	Undefined	Undefined	Undefined	Undefined	0	0	0	0	0	0	0	1	0	0	0	0	1
Cluster2654	Undefined	Undefined	Undefined	Undefined	Undefined	0	0	0	0	0	0	0	0	0	0	0	1	1
Cluster2655	Undefined	Undefined	Undefined	Undefined	Undefined	0	0	0	0	0	0	1	0	0	0	0	0	1
Cluster2675	Undefined	Undefined	Undefined	Undefined	Undefined	0	0	0	0	0	0	0	0	0	0	0	1	1
Cluster2689	Undefined	Undefined	Undefined	Undefined	Undefined	0	0	0	0	0	0	2	0	1	0	0	0	3
Cluster2734	Undefined	Undefined	Undefined	Undefined	Undefined	0	0	0	0	0	0	0	0	1	0	0	1	2
Cluster2758	Undefined	Undefined	Undefined	Undefined	Undefined	0	0	0	0	0	0	0	1	0	0	0	0	1
Cluster2798	Undefined	Undefined	Undefined	Undefined	Undefined	0	0	0	0	1	0	0	1	0	0	0	0	2
Cluster2807	Undefined	Undefined	Undefined	Undefined	Undefined	0	0	0	0	0	0	0	0	1	0	0	1	2
Cluster2952	Undefined	Undefined	Undefined	Undefined	Undefined	0	0	0	0	0	0	0	0	1	0	0	0	1
Cluster2986	Undefined	Undefined	Undefined	Undefined	Undefined	0	0	0	2	1	0	12	9	7	0	0	0	31
Cluster30	Undefined	Undefined	Undefined	Undefined	Undefined	0	0	0	1	7	3	3	3	3	4	6	36	66
Cluster302	Undefined	Undefined	Undefined	Undefined	Undefined	1	0	1	0	0	0	0	0	0	0	0	0	2
Cluster3076	Undefined	Undefined	Undefined	Undefined	Undefined	0	0	0	0	0	0	1	0	0	0	0	0	1
Cluster3169	Undefined	Undefined	Undefined	Undefined	Undefined	0	0	0	0	0	0	1	0	0	0	0	0	1
Cluster3198	Undefined	Undefined	Undefined	Undefined	Undefined	0	0	0	0	0	1	1	0	0	0	0	0	2
Cluster3202	Undefined	Undefined	Undefined	Undefined	Undefined	0	0	0	0	0	0	1	0	0	0	0	0	1
Cluster3224	Undefined	Undefined	Undefined	Undefined	Undefined	0	0	0	0	0	0	1	0	0	0	0	0	1
Cluster3280	Undefined	Undefined	Undefined	Undefined	Undefined	0	0	0	0	0	0	1	0	0	0	0	0	1
Cluster3285	Undefined	Undefined	Undefined	Undefined	Undefined	0	0	0	0	0	0	1	0	0	0	0	0	1
Cluster329	Undefined	Undefined	Undefined	Undefined	Undefined	0	0	0	1	1	0	0	0	0	0	0	0	2
Cluster3310	Undefined	Undefined	Undefined	Undefined	Undefined	0	0	0	0	0	0	0	0	2	0	0	0	2
Cluster3373	Undefined	Undefined	Undefined	Undefined	Undefined	0	0	0	0	0	0	1	0	0	0	0	0	1
Cluster3384	Undefined	Undefined	Undefined	Undefined	Undefined	0	0	0	0	0	0	1	0	0	0	0	0	1
Cluster3388	Undefined	Undefined	Undefined	Undefined	Undefined	0	0	0	0	0	0	1	0	0	0	0	0	1
Cluster3637	Undefined	Undefined	Undefined	Undefined	Undefined	0	0	0	0	0	0	0	0	1	0	0	0	1
Cluster386	Undefined	Undefined	Undefined	Undefined	Undefined	2	0	0	0	0	0	0	1	0	0	0	0	3
Cluster3867	Undefined	Undefined	Undefined	Undefined	Undefined	0	0	0	0	0	1	0	1	7	0	0	0	9
Cluster4031	Undefined	Undefined	Undefined	Undefined	Undefined	0	0	0	0	0	0	0	0	1	0	0	0	1
Cluster4040	Undefined	Undefined	Undefined	Undefined	Undefined	0	0	0	0	0	0	0	0	2	0	0	0	2
Cluster406	Undefined	Undefined	Undefined	Undefined	Undefined	0	0	0	0	0	0	0	6	0	0	0	0	6
Cluster4064	Undefined	Undefined	Undefined	Undefined	Undefined	0	0	0	0	0	0	0	0	3	0	0	0	3
Cluster4121	Undefined	Undefined	Undefined	Undefined	Undefined	0	0	0	0	0	0	0	0	1	0	0	0	1
Cluster436	Undefined	Undefined	Undefined	Undefined	Undefined	0	1	1	2	0	2	0	0	0	0	0	0	6
Cluster4383	Undefined	Undefined	Undefined	Undefined	Undefined	0	0	0	1	0	1	0	0	0	0	0	0	2
Cluster448	Undefined	Undefined	Undefined	Undefined	Undefined	3	14	2	2	10	2	0	0	1	0	0	0	34
Cluster4521	Undefined	Undefined	Undefined	Undefined	Undefined	0	0	0	1	0	1	0	0	0	0	0	0	2
Cluster455	Undefined	Undefined	Undefined	Undefined	Undefined	7	3	2	1	2	5	0	0	1	0	0	1	22
Cluster4586	Undefined	Undefined	Undefined	Undefined	Undefined	0	0	0	1	0	0	0	0	0	0	0	0	1
Cluster4590	Undefined	Undefined	Undefined	Undefined	Undefined	0	0	0	1	1	0	0	0	0	0	0	0	2
Cluster467	Undefined	Undefined	Undefined	Undefined	Undefined	1	0	0	0	0	0	0	0	0	0	0	0	1
Cluster4688	Undefined	Undefined	Undefined	Undefined	Undefined	0	0	0	2	0	0	0	0	0	0	0	0	2
Cluster4736	Undefined	Undefined	Undefined	Undefined	Undefined	0	0	0	1	0	0	0	0	0	0	0	0	1
Cluster4786	Undefined	Undefined	Undefined	Undefined	Undefined	0	0	0	0	3	0	0	0	0	0	0	0	3
Cluster4807	Undefined	Undefined	Undefined	Undefined	Undefined	0	0	0	0	1	0	0	0	0	0	0	0	1
Cluster4926	Undefined	Undefined	Undefined	Undefined	Undefined	0	0	0	0	0	1	0	0	0	0	0	0	1
Cluster493	Undefined	Undefined	Undefined	Undefined	Undefined	4	3	0	3	2	1	0	2	5	1	1	0	22
Cluster4939	Undefined	Undefined	Undefined	Undefined	Undefined	0	0	0	0	2	0	0	0	0	0	0	0	2
Cluster503	Undefined	Undefined	Undefined	Undefined	Undefined	1	1	0	0	0	0	0	0	0	0	0	0	2
Cluster504	Undefined	Undefined	Undefined	Undefined	Undefined	0	0	0	1	0	1	0	0	0	0	0	0	2
Cluster5051	Undefined	Undefined	Undefined	Undefined	Undefined	0	0	0	0	0	5	0	0	0	0	0	0	5
Cluster5194	Undefined	Undefined	Undefined	Undefined	Undefined	0	0	0	0	0	14	0	0	0	0	0	0	14
Cluster5311	Undefined	Undefined	Undefined	Undefined	Undefined	0	0	0	0	0	2	0	0	0	0	0	0	2
Cluster545	Undefined	Undefined	Undefined	Undefined	Undefined	0	0	1	0	0	0	0	0	0	0	0	1	2
Cluster566	Undefined	Undefined	Undefined	Undefined	Undefined	0	0	0	1	0	0	0	0	0	0	0	0	1
Cluster569	Undefined	Undefined	Undefined	Undefined	Undefined	0	0	0	1	1	3	18	20	35	107	37	57	279
Cluster587	Undefined	Undefined	Undefined	Undefined	Undefined	1	0	0	0	0	0	0	0	0	0	0	0	1
Cluster597	Undefined	Undefined	Undefined	Undefined	Undefined	1	1	1	0	0	1	0	0	0	0	0	0	4
Cluster624	Undefined	Undefined	Undefined	Undefined	Undefined	0	1	0	3	0	0	0	0	0	0	0	1	5
Cluster627	Undefined	Undefined	Undefined	Undefined	Undefined	0	1	0	0	0	0	0	0	0	0	0	0	1
Cluster648	Undefined	Undefined	Undefined	Undefined	Undefined	0	1	0	0	0	0	0	0	0	0	0	0	1
Cluster656	Undefined	Undefined	Undefined	Undefined	Undefined	0	0	0	0	1	0	0	0	0	0	0	0	1
Cluster669	Undefined	Undefined	Undefined	Undefined	Undefined	0	1	0	0	0	0	0	0	0	0	0	0	1
Cluster694	Undefined	Undefined	Undefined	Undefined	Undefined	6	12	2	0	0	1	0	0	0	0	0	0	21
Cluster701	Undefined	Undefined	Undefined	Undefined	Undefined	2	0	0	0	0	0	0	0	1	0	0	2	5
Cluster718	Undefined	Undefined	Undefined	Undefined	Undefined	1	2	2	0	0	1	0	0	0	0	0	0	6
Cluster719	Undefined	Undefined	Undefined	Undefined	Undefined	1	1	0	1	0	1	0	0	0	0	0	0	4
Cluster736	Undefined	Undefined	Undefined	Undefined	Undefined	0	0	1	0	0	1	1	1	2	3	4	3	16
Cluster745	Undefined	Undefined	Undefined	Undefined	Undefined	0	1	2	0	0	3	0	0	0	0	0	0	6
Cluster76	Undefined	Undefined	Undefined	Undefined	Undefined	93	19	4	6	3	0	22	19	0	4	5	8	183
Cluster779	Undefined	Undefined	Undefined	Undefined	Undefined	1	0	0	0	0	0	0	0	0	0	0	0	1
Cluster791	Undefined	Undefined	Undefined	Undefined	Undefined	0	0	0	2	0	0	2	0	2	1	0	0	7
Cluster801	Undefined	Undefined	Undefined	Undefined	Undefined	1	0	2	1	1	2	0	0	0	0	0	0	7
Cluster819	Undefined	Undefined	Undefined	Undefined	Undefined	0	0	0	0	0	0	0	0	0	2	0	0	2
Cluster821	Undefined	Undefined	Undefined	Undefined	Undefined	0	1	0	0	0	0	0	0	0	0	0	0	1
Cluster822	Undefined	Undefined	Undefined	Undefined	Undefined	0	2	1	0	0	0	0	0	0	0	0	0	3
Cluster845	Undefined	Undefined	Undefined	Undefined	Undefined	0	1	2	0	1	1	0	0	0	0	0	0	5
Cluster948	Undefined	Undefined	Undefined	Undefined	Undefined	0	0	0	0	1	1	0	0	0	0	0	0	2

## Sheet: BACTERIA
Taxonomic assignment and abundance of bacterial operational taxonomic units (OTUs)
OTU	Phylum	Class	Order	Family	Genus	Number of sequences per OTU in the different soils
						C1	C2	C3	M1	M2	M3	S1	S2	S3	IS1	IS2	IS3	TOTAL
OTU30	Acidobacteria	Acidobacteria	Acidobacteriales	Acidobacteriaceae (Subgroup 3)	Subgroup 3	19	21	18	22	18	17	12	21	15	14	17	22	216
OTU111	Acidobacteria	Acidobacteria	Acidobacteriales	Acidobacteriaceae (Subgroup 4)	Subgroup 4	1	1	2	0	2	2	6	5	7	4	3	7	40
OTU128	Acidobacteria	Acidobacteria	Acidobacteriales	Acidobacteriaceae (Subgroup 4)	Subgroup 4	10	12	6	3	6	3	1	0	0	0	0	1	42
OTU5	Acidobacteria	Acidobacteria	Acidobacteriales	Acidobacteriaceae (Subgroup 4)	Subgroup 4	13	66	78	17	68	59	38	47	89	16	70	69	630
OTU16	Acidobacteria	Acidobacteria	Acidobacteriales	Acidobacteriaceae (Subgroup 6)	Subgroup 6	3	9	11	5	15	13	25	18	36	8	23	26	192
OTU38	Acidobacteria	Acidobacteria	Acidobacteriales	Acidobacteriaceae (Subgroup 6)	Subgroup 6	1	5	3	1	2	5	8	13	24	5	26	18	111
OTU50	Acidobacteria	Acidobacteria	Acidobacteriales	Acidobacteriaceae (Subgroup 6)	Subgroup 6	2	11	11	4	11	13	7	2	11	2	11	8	93
OTU59	Acidobacteria	Acidobacteria	Acidobacteriales	Acidobacteriaceae (Subgroup 6)	Subgroup 6	4	4	9	1	3	5	0	2	13	3	10	6	60
OTU60	Acidobacteria	Acidobacteria	Acidobacteriales	Acidobacteriaceae (Subgroup 6)	Subgroup 6	3	7	15	0	10	15	0	2	7	1	5	4	69
OTU68	Acidobacteria	Acidobacteria	Acidobacteriales	Acidobacteriaceae (Subgroup 6)	Subgroup 6	0	10	9	0	4	8	6	3	18	1	7	5	71
OTU9	Acidobacteria	Acidobacteria	Acidobacteriales	Acidobacteriaceae (Subgroup 6)	Subgroup 6	12	64	57	16	39	57	16	23	62	9	30	38	423
OTU45	Acidobacteria	Acidobacteria	Acidobacteriales	Acidobacteriaceae (Subgroup 7)	Subgroup 7	14	11	13	8	9	10	12	5	16	9	10	8	125
OTU24	Acidobacteria	Blastocatellia	Blastocatellales	Blastocatellaceae	Blastocatella	2	15	19	2	7	8	9	9	24	6	23	22	146
OTU73	Acidobacteria	Blastocatellia	Blastocatellales	Blastocatellaceae	Blastocatella	0	9	7	1	3	5	2	2	3	1	9	13	55
OTU1222	Acidobacteria	Holophagae	Holophagales	Holophagaceae	Geothrix	0	0	0	0	0	0	0	0	0	0	0	1	1
OTU1230	Acidobacteria	Holophagae	Holophagales	Holophagaceae	Geothrix	0	0	0	0	0	0	0	0	0	0	0	1	1
OTU1672	Acidobacteria	Holophagae	Holophagales	Holophagaceae	Geothrix	0	0	0	0	1	0	0	0	0	0	0	0	1
OTU2292	Acidobacteria	Holophagae	Holophagales	Holophagaceae	Geothrix	0	0	0	0	0	0	1	0	0	0	0	0	1
OTU2420	Acidobacteria	Holophagae	Holophagales	Holophagaceae	Geothrix	0	0	0	0	0	0	0	0	1	0	0	0	1
OTU247	Acidobacteria	Holophagae	Holophagales	Holophagaceae	Geothrix	0	0	1	0	1	1	0	0	4	0	3	2	12
OTU890	Acidobacteria	Holophagae	Holophagales	Holophagaceae	Geothrix	0	0	0	0	1	0	1	0	0	0	0	1	3
OTU1017	Acidobacteria	Holophagae	Holophagales	Holophagaceae	Holophaga	0	0	0	0	2	0	0	0	0	0	0	0	2
OTU1059	Acidobacteria	Holophagae	Holophagales	Holophagaceae	Holophaga	0	1	0	0	0	0	0	0	0	0	0	0	1
OTU1083	Acidobacteria	Holophagae	Holophagales	Holophagaceae	Holophaga	0	0	0	0	0	1	0	0	0	0	1	0	2
OTU1085	Acidobacteria	Holophagae	Holophagales	Holophagaceae	Holophaga	1	0	0	0	0	1	0	0	0	0	0	0	2
OTU1090	Acidobacteria	Holophagae	Holophagales	Holophagaceae	Holophaga	0	0	0	1	0	1	0	0	0	0	0	0	2
OTU1204	Acidobacteria	Holophagae	Holophagales	Holophagaceae	Holophaga	0	0	0	0	0	0	1	0	0	0	0	0	1
OTU1211	Acidobacteria	Holophagae	Holophagales	Holophagaceae	Holophaga	0	0	0	0	0	1	1	0	0	0	0	0	2
OTU1216	Acidobacteria	Holophagae	Holophagales	Holophagaceae	Holophaga	0	0	0	0	0	0	0	0	2	0	0	0	2
OTU124	Acidobacteria	Holophagae	Holophagales	Holophagaceae	Holophaga	0	1	7	2	3	6	2	1	3	0	4	1	30
OTU1259	Acidobacteria	Holophagae	Holophagales	Holophagaceae	Holophaga	0	0	0	0	1	0	0	0	0	0	0	0	1
OTU129	Acidobacteria	Holophagae	Holophagales	Holophagaceae	Holophaga	5	5	7	3	6	3	0	1	1	1	1	1	34
OTU1298	Acidobacteria	Holophagae	Holophagales	Holophagaceae	Holophaga	1	0	0	0	0	0	0	0	0	0	0	0	1
OTU131	Acidobacteria	Holophagae	Holophagales	Holophagaceae	Holophaga	0	1	0	0	0	2	0	2	8	0	4	7	24
OTU134	Acidobacteria	Holophagae	Holophagales	Holophagaceae	Holophaga	1	7	8	1	2	4	0	1	1	0	5	2	32
OTU138	Acidobacteria	Holophagae	Holophagales	Holophagaceae	Holophaga	6	7	3	6	5	2	0	0	2	4	1	1	37
OTU1409	Acidobacteria	Holophagae	Holophagales	Holophagaceae	Holophaga	0	0	0	0	0	0	0	0	0	1	0	0	1
OTU1521	Acidobacteria	Holophagae	Holophagales	Holophagaceae	Holophaga	0	0	0	1	0	0	0	0	0	0	0	0	1
OTU1552	Acidobacteria	Holophagae	Holophagales	Holophagaceae	Holophaga	0	0	0	1	0	0	0	0	0	0	0	0	1
OTU157	Acidobacteria	Holophagae	Holophagales	Holophagaceae	Holophaga	0	4	0	0	1	1	2	2	3	0	4	1	18
OTU1615	Acidobacteria	Holophagae	Holophagales	Holophagaceae	Holophaga	0	0	0	0	1	0	0	0	0	0	0	0	1
OTU163	Acidobacteria	Holophagae	Holophagales	Holophagaceae	Holophaga	1	2	0	0	0	2	1	8	5	4	3	4	30
OTU1631	Acidobacteria	Holophagae	Holophagales	Holophagaceae	Holophaga	0	0	0	0	1	0	0	0	0	0	0	0	1
OTU1641	Acidobacteria	Holophagae	Holophagales	Holophagaceae	Holophaga	0	0	0	0	1	0	0	0	0	0	0	0	1
OTU1643	Acidobacteria	Holophagae	Holophagales	Holophagaceae	Holophaga	0	0	0	0	1	0	0	0	0	0	0	0	1
OTU169	Acidobacteria	Holophagae	Holophagales	Holophagaceae	Holophaga	0	2	0	0	0	3	0	2	1	3	2	4	17
OTU1693	Acidobacteria	Holophagae	Holophagales	Holophagaceae	Holophaga	0	0	0	0	1	0	0	0	0	0	0	0	1
OTU1721	Acidobacteria	Holophagae	Holophagales	Holophagaceae	Holophaga	0	0	0	0	0	0	0	0	0	0	1	0	1
OTU1733	Acidobacteria	Holophagae	Holophagales	Holophagaceae	Holophaga	0	0	0	0	0	0	0	0	0	0	1	0	1
OTU174	Acidobacteria	Holophagae	Holophagales	Holophagaceae	Holophaga	0	1	2	4	0	3	6	4	1	3	4	2	30
OTU1740	Acidobacteria	Holophagae	Holophagales	Holophagaceae	Holophaga	0	0	0	0	0	0	0	0	0	0	1	0	1
OTU184	Acidobacteria	Holophagae	Holophagales	Holophagaceae	Holophaga	0	0	0	1	0	0	5	4	4	2	4	4	24
OTU188	Acidobacteria	Holophagae	Holophagales	Holophagaceae	Holophaga	0	1	5	1	0	0	0	2	3	0	7	0	19
OTU1899	Acidobacteria	Holophagae	Holophagales	Holophagaceae	Holophaga	0	0	0	0	0	1	0	0	0	0	0	0	1
OTU1901	Acidobacteria	Holophagae	Holophagales	Holophagaceae	Holophaga	0	0	0	0	0	1	0	0	0	0	0	0	1
OTU1944	Acidobacteria	Holophagae	Holophagales	Holophagaceae	Holophaga	0	0	0	0	0	1	0	0	0	0	0	0	1
OTU203	Acidobacteria	Holophagae	Holophagales	Holophagaceae	Holophaga	1	2	1	1	1	2	2	3	2	2	3	3	23
OTU207	Acidobacteria	Holophagae	Holophagales	Holophagaceae	Holophaga	1	2	5	0	4	4	0	1	0	0	1	0	18
OTU2219	Acidobacteria	Holophagae	Holophagales	Holophagaceae	Holophaga	0	0	1	0	0	0	0	0	0	0	0	0	1
OTU224	Acidobacteria	Holophagae	Holophagales	Holophagaceae	Holophaga	3	0	1	0	3	4	1	1	2	0	0	0	15
OTU2242	Acidobacteria	Holophagae	Holophagales	Holophagaceae	Holophaga	0	0	1	0	0	0	0	0	0	0	0	0	1
OTU226	Acidobacteria	Holophagae	Holophagales	Holophagaceae	Holophaga	2	2	2	2	1	3	0	0	1	1	3	1	18
OTU2266	Acidobacteria	Holophagae	Holophagales	Holophagaceae	Holophaga	0	0	1	0	0	0	0	0	0	0	0	0	1
OTU2355	Acidobacteria	Holophagae	Holophagales	Holophagaceae	Holophaga	0	0	0	0	0	0	1	0	0	0	0	0	1
OTU2374	Acidobacteria	Holophagae	Holophagales	Holophagaceae	Holophaga	0	0	0	0	0	0	1	0	0	0	0	0	1
OTU2375	Acidobacteria	Holophagae	Holophagales	Holophagaceae	Holophaga	0	0	0	0	0	0	1	0	0	0	0	0	1
OTU2403	Acidobacteria	Holophagae	Holophagales	Holophagaceae	Holophaga	0	0	0	0	0	0	0	0	1	0	0	0	1
OTU2421	Acidobacteria	Holophagae	Holophagales	Holophagaceae	Holophaga	0	0	0	0	0	0	0	0	1	0	0	0	1
OTU2424	Acidobacteria	Holophagae	Holophagales	Holophagaceae	Holophaga	0	0	0	0	0	0	0	0	1	0	0	0	1
OTU243	Acidobacteria	Holophagae	Holophagales	Holophagaceae	Holophaga	1	2	1	3	0	1	2	1	1	1	2	4	19
OTU245	Acidobacteria	Holophagae	Holophagales	Holophagaceae	Holophaga	0	1	2	1	0	2	1	2	1	0	2	1	13
OTU2461	Acidobacteria	Holophagae	Holophagales	Holophagaceae	Holophaga	0	0	0	0	0	0	0	0	0	0	0	1	1
OTU248	Acidobacteria	Holophagae	Holophagales	Holophagaceae	Holophaga	0	1	2	1	0	0	0	3	3	1	2	2	15
OTU261	Acidobacteria	Holophagae	Holophagales	Holophagaceae	Holophaga	0	0	5	1	0	0	0	4	2	0	0	1	13
OTU315	Acidobacteria	Holophagae	Holophagales	Holophagaceae	Holophaga	0	1	0	0	0	0	4	1	2	2	1	0	11
OTU325	Acidobacteria	Holophagae	Holophagales	Holophagaceae	Holophaga	0	1	0	2	0	2	1	2	1	2	1	0	12
OTU351	Acidobacteria	Holophagae	Holophagales	Holophagaceae	Holophaga	0	0	0	0	0	1	1	2	1	3	1	2	11
OTU356	Acidobacteria	Holophagae	Holophagales	Holophagaceae	Holophaga	2	0	0	5	2	0	0	0	0	0	0	0	9
OTU383	Acidobacteria	Holophagae	Holophagales	Holophagaceae	Holophaga	1	1	2	2	1	2	0	0	0	0	0	0	9
OTU398	Acidobacteria	Holophagae	Holophagales	Holophagaceae	Holophaga	0	0	0	0	0	0	0	1	0	3	1	1	6
OTU406	Acidobacteria	Holophagae	Holophagales	Holophagaceae	Holophaga	1	0	0	0	3	1	0	0	1	0	1	0	7
OTU412	Acidobacteria	Holophagae	Holophagales	Holophagaceae	Holophaga	1	2	2	0	1	1	0	0	1	0	0	1	9
OTU43	Acidobacteria	Holophagae	Holophagales	Holophagaceae	Holophaga	7	16	7	11	4	7	11	13	11	10	17	12	126
OTU459	Acidobacteria	Holophagae	Holophagales	Holophagaceae	Holophaga	0	0	0	1	0	0	2	0	0	0	2	0	5
OTU490	Acidobacteria	Holophagae	Holophagales	Holophagaceae	Holophaga	0	0	1	0	0	1	1	1	0	0	1	0	5
OTU538	Acidobacteria	Holophagae	Holophagales	Holophagaceae	Holophaga	0	0	1	0	0	1	0	0	1	0	0	0	3
OTU576	Acidobacteria	Holophagae	Holophagales	Holophagaceae	Holophaga	1	1	1	1	0	0	0	0	0	0	0	0	4
OTU588	Acidobacteria	Holophagae	Holophagales	Holophagaceae	Holophaga	0	0	0	0	0	0	0	1	0	1	2	1	5
OTU594	Acidobacteria	Holophagae	Holophagales	Holophagaceae	Holophaga	0	1	1	0	0	0	0	0	1	0	1	1	5
OTU600	Acidobacteria	Holophagae	Holophagales	Holophagaceae	Holophaga	0	2	0	0	2	0	0	0	0	0	0	0	4
OTU608	Acidobacteria	Holophagae	Holophagales	Holophagaceae	Holophaga	0	3	0	0	0	1	0	0	0	0	0	0	4
OTU612	Acidobacteria	Holophagae	Holophagales	Holophagaceae	Holophaga	0	0	1	1	0	2	0	0	0	0	0	0	4
OTU695	Acidobacteria	Holophagae	Holophagales	Holophagaceae	Holophaga	0	0	0	0	0	0	0	1	0	0	1	1	3
OTU718	Acidobacteria	Holophagae	Holophagales	Holophagaceae	Holophaga	0	0	0	0	0	2	0	0	1	0	1	0	4
OTU726	Acidobacteria	Holophagae	Holophagales	Holophagaceae	Holophaga	0	1	0	0	1	1	0	0	0	1	0	0	4
OTU746	Acidobacteria	Holophagae	Holophagales	Holophagaceae	Holophaga	0	0	0	0	0	0	1	0	1	0	0	0	2
OTU836	Acidobacteria	Holophagae	Holophagales	Holophagaceae	Holophaga	1	1	0	0	0	1	0	0	0	0	0	0	3
OTU990	Acidobacteria	Holophagae	Holophagales	Holophagaceae	Holophaga	0	0	1	0	0	0	0	0	0	1	0	0	2
OTU1056	Acidobacteria	Holophagae	Holophagales	Holophagaceae	Holophaga	0	1	1	0	0	0	0	0	0	0	0	0	2
OTU2313	Acidobacteria	Holophagae	Undefined	Undefined	Undefined	0	0	0	0	0	0	1	0	0	0	0	0	1
OTU1581	Acidobacteria	Solibacteres	Solibacterales	Solibacteraceae	Candidatus_Solibacter	0	0	0	1	0	0	0	0	0	0	0	0	1
OTU1880	Acidobacteria	Solibacteres	Solibacterales	Solibacteraceae	Candidatus_Solibacter	0	0	0	0	0	1	0	0	0	0	0	0	1
OTU2191	Acidobacteria	Solibacteres	Solibacterales	Solibacteraceae	Candidatus_Solibacter	0	0	0	0	0	0	0	1	0	0	0	0	1
OTU418	Acidobacteria	Solibacteres	Solibacterales	Solibacteraceae	Candidatus_Solibacter	0	2	1	1	0	1	1	0	1	0	0	1	8
OTU820	Acidobacteria	Solibacteres	Solibacterales	Solibacteraceae	Candidatus_Solibacter	0	1	0	0	1	0	0	1	0	0	0	0	3
OTU2263	Acidobacteria	Solibacteres	Solibacterales	Solibacteraceae	Candidatus_Solibacter	0	0	1	0	0	0	0	0	0	0	0	0	1
OTU1265	Acidobacteria	Undefined	Acidobacteriales	Acidobacteriaceae	Acidobacterium	0	0	1	0	0	0	0	0	0	0	0	0	1
OTU1110	Acidobacteria	Undefined	Undefined	Undefined	Bryobacter	0	0	0	0	0	1	0	0	0	0	0	1	2
OTU1605	Acidobacteria	Undefined	Undefined	Undefined	Bryobacter	0	0	0	0	1	0	0	0	0	0	0	0	1
OTU2501	Acidobacteria	Undefined	Undefined	Undefined	Bryobacter	0	0	0	0	0	0	0	0	0	0	0	1	1
OTU1049	Acidobacteria	Undefined	Undefined	Undefined	Undefined	0	1	0	0	0	0	0	0	0	0	1	0	2
OTU1152	Acidobacteria	Undefined	Undefined	Undefined	Undefined	0	0	0	0	0	0	0	1	1	0	0	0	2
OTU1611	Acidobacteria	Undefined	Undefined	Undefined	Undefined	0	0	0	0	1	0	0	0	0	0	0	0	1
OTU1673	Acidobacteria	Undefined	Undefined	Undefined	Undefined	0	0	0	0	1	0	0	0	0	0	0	0	1
OTU1759	Acidobacteria	Undefined	Undefined	Undefined	Undefined	0	0	0	0	0	0	0	0	0	0	1	0	1
OTU1771	Acidobacteria	Undefined	Undefined	Undefined	Undefined	0	0	0	0	0	0	0	0	0	0	1	0	1
OTU1924	Acidobacteria	Undefined	Undefined	Undefined	Undefined	0	0	0	0	0	1	0	0	0	0	0	0	1
OTU232	Acidobacteria	Undefined	Undefined	Undefined	Undefined	1	2	0	0	1	0	1	1	0	1	1	2	10
OTU2406	Acidobacteria	Undefined	Undefined	Undefined	Undefined	0	0	0	0	0	0	0	0	1	0	0	0	1
OTU2478	Acidobacteria	Undefined	Undefined	Undefined	Undefined	0	0	0	0	0	0	0	0	0	0	0	1	1
OTU373	Acidobacteria	Undefined	Undefined	Undefined	Undefined	0	0	0	0	2	0	1	0	2	0	1	0	6
OTU655	Acidobacteria	Undefined	Undefined	Undefined	Undefined	0	0	0	0	0	0	0	0	1	1	0	0	2
OTU127	Actinobacteria	Acidimicrobiia	Acidimicrobiales	Acidimicrobiaceae	Ferrimicrobium	0	0	0	0	0	0	4	4	9	0	5	5	27
OTU2312	Actinobacteria	Acidimicrobiia	Acidimicrobiales	Acidimicrobiaceae	Ferrimicrobium	0	0	0	0	0	0	1	0	0	0	0	0	1
OTU1317	Actinobacteria	Acidimicrobiia	Acidimicrobiales	Acidimicrobiaceae	Ilumatobacter	1	0	0	0	0	0	0	0	0	0	0	0	1
OTU1421	Actinobacteria	Acidimicrobiia	Acidimicrobiales	Acidimicrobiaceae	Ilumatobacter	0	0	0	0	0	0	0	0	0	1	0	0	1
OTU397	Actinobacteria	Acidimicrobiia	Acidimicrobiales	Acidimicrobiaceae	Ilumatobacter	0	1	2	0	3	0	0	2	0	0	0	1	9
OTU755	Actinobacteria	Acidimicrobiia	Acidimicrobiales	Acidimicrobiaceae	Ilumatobacter	0	0	0	0	0	0	0	0	1	0	0	3	4
OTU69	Actinobacteria	Acidimicrobiia	Acidimicrobiales	Acidimicrobiaceae	Undefined	2	3	4	3	6	9	8	7	13	10	6	11	82
OTU814	Actinobacteria	Acidimicrobiia	Acidimicrobiales	Iamiaceae	Ferrithrix	0	3	0	0	0	0	0	0	0	0	0	0	3
OTU1045	Actinobacteria	Acidimicrobiia	Acidimicrobiales	Iamiaceae	Iamia	0	0	0	0	0	0	0	1	0	0	1	0	2
OTU1084	Actinobacteria	Acidimicrobiia	Acidimicrobiales	Iamiaceae	Iamia	0	0	0	0	0	1	0	0	0	0	0	0	1
OTU1296	Actinobacteria	Acidimicrobiia	Acidimicrobiales	Iamiaceae	Iamia	1	0	0	0	0	0	0	0	0	0	0	0	1
OTU1454	Actinobacteria	Acidimicrobiia	Acidimicrobiales	Iamiaceae	Iamia	0	0	0	0	0	0	0	0	0	1	0	0	1
OTU1524	Actinobacteria	Acidimicrobiia	Acidimicrobiales	Iamiaceae	Iamia	0	0	0	1	0	0	0	0	0	0	0	0	1
OTU153	Actinobacteria	Acidimicrobiia	Acidimicrobiales	Iamiaceae	Iamia	2	2	3	3	3	3	2	1	2	1	5	0	27
OTU1734	Actinobacteria	Acidimicrobiia	Acidimicrobiales	Iamiaceae	Iamia	0	0	0	0	0	0	0	0	0	0	1	0	1
OTU180	Actinobacteria	Acidimicrobiia	Acidimicrobiales	Iamiaceae	Iamia	3	1	4	0	2	1	2	2	0	4	3	3	25
OTU2167	Actinobacteria	Acidimicrobiia	Acidimicrobiales	Iamiaceae	Iamia	0	0	0	0	0	0	0	1	0	0	0	0	1
OTU231	Actinobacteria	Acidimicrobiia	Acidimicrobiales	Iamiaceae	Iamia	0	0	1	1	1	1	2	1	4	3	1	3	18
OTU290	Actinobacteria	Acidimicrobiia	Acidimicrobiales	Iamiaceae	Iamia	0	0	0	0	0	0	2	2	5	1	3	0	13
OTU403	Actinobacteria	Acidimicrobiia	Acidimicrobiales	Iamiaceae	Iamia	1	1	0	0	1	0	0	1	0	1	0	1	6
OTU429	Actinobacteria	Acidimicrobiia	Acidimicrobiales	Iamiaceae	Iamia	1	0	0	0	0	0	0	2	3	0	0	1	7
OTU675	Actinobacteria	Acidimicrobiia	Acidimicrobiales	Iamiaceae	Iamia	0	0	2	0	0	0	0	0	1	1	0	0	4
OTU762	Actinobacteria	Acidimicrobiia	Acidimicrobiales	Iamiaceae	Iamia	0	0	0	0	0	0	0	1	0	1	0	0	2
OTU86	Actinobacteria	Acidimicrobiia	Acidimicrobiales	Iamiaceae	Iamia	16	8	9	9	9	9	2	0	1	0	1	6	70
OTU987	Actinobacteria	Acidimicrobiia	Acidimicrobiales	Iamiaceae	Undefined	0	0	0	0	0	0	0	0	0	1	0	0	1
OTU227	Actinobacteria	Acidimicrobiia	Acidimicrobiales	Nitrospiraceae	Leptospirillum	0	0	0	0	0	0	2	0	3	1	2	9	17
OTU44	Actinobacteria	Acidimicrobiia	Acidimicrobiales	OM1 clade	Undefined	11	14	9	12	7	6	15	11	13	15	14	13	140
OTU1659	Actinobacteria	Acidimicrobiia	Acidimicrobiales	Undefined	Undefined	0	0	0	0	1	0	0	0	0	0	0	0	1
OTU1916	Actinobacteria	Acidimicrobiia	Acidimicrobiales	Undefined	Undefined	0	0	0	0	0	1	0	0	0	0	0	0	1
OTU701	Actinobacteria	Acidimicrobiia	Acidimicrobiales	Undefined	Undefined	0	0	0	2	0	0	0	0	0	0	1	0	3
OTU717	Actinobacteria	Acidimicrobiia	Acidimicrobiales	Undefined	Undefined	0	0	1	1	0	1	0	0	1	0	0	0	4
OTU87	Actinobacteria	Acidimicrobiia	Acidimicrobiales	Undefined	Undefined	7	6	9	3	14	6	6	4	3	4	1	6	69
OTU509	Actinobacteria	Actinobacteria	Acidimicrobiales	Micrococcaceae	Arthrobacter	3	0	0	0	0	0	1	1	0	1	0	0	6
OTU177	Actinobacteria	Actinobacteria	Corynebacteriales	Corynebacteriaceae	Corynebacterium	6	3	2	3	3	2	1	1	2	1	0	0	24
OTU1029	Actinobacteria	Actinobacteria	Corynebacteriales	Mycobacteriaceae	Mycobacterium	0	0	0	1	0	0	0	0	0	0	1	0	2
OTU1766	Actinobacteria	Actinobacteria	Corynebacteriales	Mycobacteriaceae	Mycobacterium	0	0	0	0	0	0	0	0	0	0	1	0	1
OTU856	Actinobacteria	Actinobacteria	Corynebacteriales	Mycobacteriaceae	Mycobacterium	0	1	1	0	0	0	0	0	0	0	0	0	2
OTU956	Actinobacteria	Actinobacteria	Corynebacteriales	Mycobacteriaceae	Mycobacterium	1	0	0	0	0	0	0	0	0	0	0	1	2
OTU146	Actinobacteria	Actinobacteria	Corynebacteriales	Nocardiaceae	Gordonia	0	1	3	4	1	0	3	4	4	5	4	1	30
OTU1910	Actinobacteria	Actinobacteria	Corynebacteriales	Nocardiaceae	Gordonia	0	0	0	0	0	1	0	0	0	0	0	0	1
OTU1209	Actinobacteria	Actinobacteria	Corynebacteriales	Nocardiaceae	Nocardia	0	0	0	0	0	0	1	1	0	0	0	0	2
OTU299	Actinobacteria	Actinobacteria	Corynebacteriales	Nocardiaceae	Nocardia	1	0	2	2	0	0	2	1	1	2	1	2	14
OTU772	Actinobacteria	Actinobacteria	Corynebacteriales	Nocardiaceae	Rhodococcus	0	0	0	1	0	0	0	1	0	0	1	0	3
OTU2305	Actinobacteria	Actinobacteria	Corynebacteriales	Tsukamurellaceae	Tsukamurella	0	0	0	0	0	0	1	0	0	0	0	0	1
OTU1523	Actinobacteria	Actinobacteria	Corynebacteriales	Undefined	Undefined	0	0	0	1	0	0	0	0	0	0	0	0	1
OTU1861	Actinobacteria	Actinobacteria	Frankiales	Acidothermaceae	Acidothermus	0	1	0	0	0	0	0	0	0	0	0	0	1
OTU768	Actinobacteria	Actinobacteria	Frankiales	Cryptosporangiaceae	Fodinicola	0	0	1	0	0	0	0	0	0	0	0	0	1
OTU1753	Actinobacteria	Actinobacteria	Frankiales	Geodermatophilaceae	Blastococcus	0	0	0	0	0	0	0	0	0	0	1	0	1
OTU84	Actinobacteria	Actinobacteria	Frankiales	Geodermatophilaceae	Blastococcus	2	0	2	5	2	1	7	6	7	11	11	10	64
OTU1299	Actinobacteria	Actinobacteria	Frankiales	Geodermatophilaceae	Geodermatophilus	1	0	0	0	0	0	0	0	0	0	0	0	1
OTU417	Actinobacteria	Actinobacteria	Frankiales	Nakamurellaceae	Humicoccus	0	0	0	1	0	0	4	1	0	2	0	0	8
OTU394	Actinobacteria	Actinobacteria	Frankiales	Sporichthyaceae	Fodinicola	1	0	0	2	0	2	1	1	0	1	0	0	8
OTU1729	Actinobacteria	Actinobacteria	Frankiales	Sporichthyaceae	Sporichthya	0	0	0	0	0	0	0	0	0	0	1	0	1
OTU1823	Actinobacteria	Actinobacteria	Frankiales	Sporichthyaceae	Sporichthya	0	1	0	0	0	0	0	0	0	0	0	0	1
OTU894	Actinobacteria	Actinobacteria	Frankiales	Sporichthyaceae	Sporichthya	0	0	0	0	0	0	1	0	0	0	1	0	2
OTU103	Actinobacteria	Actinobacteria	Geodermatophilales	Geodermatophilaceae	Undefined	1	0	2	2	1	0	7	6	6	8	8	8	49
OTU147	Actinobacteria	Actinobacteria	Glycomycetales	Glycomycetaceae	Glycomyces	0	0	1	2	2	0	4	4	4	2	5	5	29
OTU1406	Actinobacteria	Actinobacteria	Kineosporiales	Kineosporiaceae	Kineococcus	0	0	0	0	0	0	0	0	0	1	0	0	1
OTU1194	Actinobacteria	Actinobacteria	Micrococcales	Cellulomonadaceae	Cellulomonas	0	0	0	0	0	0	1	0	0	0	1	0	2
OTU2311	Actinobacteria	Actinobacteria	Micrococcales	Dermabacteraceae	Brachybacterium	0	0	0	0	0	0	1	0	0	0	0	0	1
OTU1183	Actinobacteria	Actinobacteria	Micrococcales	Intrasporangiaceae	Oryzihumus	0	0	0	0	0	0	1	0	0	0	0	0	1
OTU1307	Actinobacteria	Actinobacteria	Micrococcales	Intrasporangiaceae	Oryzihumus	1	0	0	0	0	0	0	0	0	0	0	0	1
OTU422	Actinobacteria	Actinobacteria	Micrococcales	Intrasporangiaceae	Oryzihumus	1	0	0	0	0	0	1	2	0	2	1	2	9
OTU1687	Actinobacteria	Actinobacteria	Micrococcales	Intrasporangiaceae	Terrabacter	0	0	0	0	1	0	0	0	0	0	0	0	1
OTU1886	Actinobacteria	Actinobacteria	Micrococcales	Intrasporangiaceae	Tetrasphaera	0	0	0	0	0	1	0	0	0	0	0	0	1
OTU133	Actinobacteria	Actinobacteria	Micrococcales	Microbacteriaceae	Agromyces	8	3	3	2	1	2	4	2	2	5	4	4	40
OTU2472	Actinobacteria	Actinobacteria	Micrococcales	Microbacteriaceae	Agromyces	0	0	0	0	0	0	0	0	0	0	0	1	1
OTU281	Actinobacteria	Actinobacteria	Micrococcales	Microbacteriaceae	Agromyces	1	2	2	0	3	4	0	0	1	2	0	0	15
OTU1796	Actinobacteria	Actinobacteria	Micrococcales	Microbacteriaceae	Cryobacterium	0	1	0	0	0	0	0	0	0	0	0	0	1
OTU445	Actinobacteria	Actinobacteria	Micrococcales	Microbacteriaceae	Cryobacterium	0	0	0	1	1	1	0	1	0	1	1	1	7
OTU1608	Actinobacteria	Actinobacteria	Micrococcales	Microbacteriaceae	Leucobacter	0	0	0	0	1	0	0	0	0	0	0	0	1
OTU2231	Actinobacteria	Actinobacteria	Micrococcales	Microbacteriaceae	Leucobacter	0	0	1	0	0	0	0	0	0	0	0	0	1
OTU2158	Actinobacteria	Actinobacteria	Micrococcales	Microbacteriaceae	Marisediminicola	0	0	0	0	0	0	0	1	0	0	0	0	1
OTU221	Actinobacteria	Actinobacteria	Micrococcales	Micrococcaceae	Arthrobacter	1	0	0	0	0	1	3	2	4	7	3	0	21
OTU2332	Actinobacteria	Actinobacteria	Micrococcales	Micrococcaceae	Arthrobacter	0	0	0	0	0	0	1	0	0	0	0	0	1
OTU2358	Actinobacteria	Actinobacteria	Micrococcales	Micrococcaceae	Arthrobacter	0	0	0	0	0	0	1	0	0	0	0	0	1
OTU342	Actinobacteria	Actinobacteria	Micrococcales	Micrococcaceae	Arthrobacter	0	3	1	0	0	0	1	1	0	3	0	1	10
OTU564	Actinobacteria	Actinobacteria	Micrococcales	Micrococcaceae	Arthrobacter	0	0	0	0	0	0	0	1	0	1	2	0	4
OTU8	Actinobacteria	Actinobacteria	Micrococcales	Micrococcaceae	Arthrobacter	7	37	30	13	37	26	75	77	66	89	67	45	569
OTU899	Actinobacteria	Actinobacteria	Micrococcales	Micrococcaceae	Arthrobacter	0	0	0	0	0	0	0	0	2	0	0	0	2
OTU312	Actinobacteria	Actinobacteria	Micrococcales	Promicromonosporaceae	Cellulosimicrobium	0	3	0	0	2	1	2	1	1	0	0	1	11
OTU461	Actinobacteria	Actinobacteria	Micromonosporales	Micromonosporaceae	Catelliglobosispora	1	1	1	3	1	0	0	0	0	0	0	0	7
OTU1951	Actinobacteria	Actinobacteria	Micromonosporales	Micromonosporaceae	Longispora	0	0	0	0	0	1	0	0	0	0	0	0	1
OTU2483	Actinobacteria	Actinobacteria	Micromonosporales	Micromonosporaceae	Longispora	0	0	0	0	0	0	0	0	0	0	0	1	1
OTU435	Actinobacteria	Actinobacteria	Micromonosporales	Micromonosporaceae	Longispora	1	0	1	0	4	0	0	1	0	0	1	0	8
OTU32	Actinobacteria	Actinobacteria	Micromonosporales	Micromonosporaceae	Micromonospora	20	13	22	13	19	15	8	14	24	14	10	17	189
OTU212	Actinobacteria	Actinobacteria	Micromonosporales	Micromonosporaceae	Pilimelia	0	0	0	0	1	1	1	5	4	2	3	1	18
OTU2319	Actinobacteria	Actinobacteria	Micromonosporales	Micromonosporaceae	Pilimelia	0	0	0	0	0	0	1	0	0	0	0	0	1
OTU359	Actinobacteria	Actinobacteria	Micromonosporales	Micromonosporaceae	Pilimelia	0	0	2	3	2	0	0	1	0	1	1	0	10
OTU901	Actinobacteria	Actinobacteria	Micromonosporales	Micromonosporaceae	Stackebrandtia	0	0	0	0	0	0	0	2	0	0	0	1	3
OTU781	Actinobacteria	Actinobacteria	Propionibacteriales	Nocardioidaceae	Actinopolymorpha	2	1	0	0	0	0	0	0	0	0	0	0	3
OTU1540	Actinobacteria	Actinobacteria	Propionibacteriales	Nocardioidaceae	Aeromicrobium	0	0	0	1	0	0	0	0	0	0	0	0	1
OTU257	Actinobacteria	Actinobacteria	Propionibacteriales	Nocardioidaceae	Kribbella	1	1	1	3	0	0	1	4	0	1	1	2	15
OTU893	Actinobacteria	Actinobacteria	Propionibacteriales	Nocardioidaceae	Marmoricola	0	0	0	0	0	0	1	1	0	0	0	0	2
OTU1595	Actinobacteria	Actinobacteria	Propionibacteriales	Nocardioidaceae	Nocardioides	0	0	0	1	0	0	0	0	0	0	0	0	1
OTU1756	Actinobacteria	Actinobacteria	Propionibacteriales	Nocardioidaceae	Nocardioides	0	0	0	0	0	0	0	0	0	0	1	0	1
OTU1884	Actinobacteria	Actinobacteria	Propionibacteriales	Nocardioidaceae	Nocardioides	0	0	0	0	0	1	0	0	0	0	0	0	1
OTU206	Actinobacteria	Actinobacteria	Propionibacteriales	Nocardioidaceae	Nocardioides	2	1	1	5	1	2	0	3	2	2	1	1	21
OTU2162	Actinobacteria	Actinobacteria	Propionibacteriales	Nocardioidaceae	Nocardioides	0	0	0	0	0	0	0	1	0	0	0	0	1
OTU219	Actinobacteria	Actinobacteria	Propionibacteriales	Nocardioidaceae	Nocardioides	2	1	1	0	3	0	4	3	2	4	0	1	21
OTU632	Actinobacteria	Actinobacteria	Propionibacteriales	Nocardioidaceae	Nocardioides	1	0	1	0	0	0	2	1	0	0	0	0	5
OTU817	Actinobacteria	Actinobacteria	Propionibacteriales	Nocardioidaceae	Nocardioides	0	1	0	1	1	0	0	0	0	0	0	0	3
OTU23	Actinobacteria	Actinobacteria	Propionibacteriales	Nocardioidaceae	Undefined	8	18	23	23	31	20	20	28	17	24	15	17	244
OTU881	Actinobacteria	Actinobacteria	Propionibacteriales	Propionibacteriaceae	Jiangella	0	0	0	0	0	0	1	0	0	1	0	0	2
OTU1403	Actinobacteria	Actinobacteria	Propionibacteriales	Propionibacteriaceae	Microlunatus	0	0	0	0	0	0	0	0	0	1	0	0	1
OTU978	Actinobacteria	Actinobacteria	Pseudonocardiales	Pseudonocardiaceae	Actinoalloteichus	0	0	0	0	0	0	0	0	0	1	1	0	2
OTU109	Actinobacteria	Actinobacteria	Pseudonocardiales	Pseudonocardiaceae	Amycolatopsis	1	1	1	0	2	2	5	13	5	7	7	6	50
OTU2366	Actinobacteria	Actinobacteria	Pseudonocardiales	Pseudonocardiaceae	Lentzea	0	0	0	0	0	0	1	0	0	0	0	0	1
OTU165	Actinobacteria	Actinobacteria	Pseudonocardiales	Pseudonocardiaceae	Pseudonocardia	0	0	1	2	2	2	2	2	2	6	6	3	28
OTU2388	Actinobacteria	Actinobacteria	Pseudonocardiales	Pseudonocardiaceae	Pseudonocardia	0	0	0	0	0	0	0	0	1	0	0	0	1
OTU276	Actinobacteria	Actinobacteria	Pseudonocardiales	Pseudonocardiaceae	Pseudonocardia	1	1	1	0	3	0	0	3	0	2	3	0	14
OTU1073	Actinobacteria	Actinobacteria	Pseudonocardiales	Pseudonocardiaceae	Saccharopolyspora	0	1	0	0	1	0	0	0	0	0	0	0	2
OTU1201	Actinobacteria	Actinobacteria	Streptomycetales	Micromonosporaceae	Streptomyces	1	0	0	0	0	0	1	0	0	0	0	0	2
OTU1008	Actinobacteria	Actinobacteria	Streptomycetales	Streptomycetaceae	Streptomyces	0	0	0	2	0	0	0	0	0	0	0	0	2
OTU1018	Actinobacteria	Actinobacteria	Streptomycetales	Streptomycetaceae	Streptomyces	0	0	0	0	1	0	0	0	0	0	0	0	1
OTU12	Actinobacteria	Actinobacteria	Streptomycetales	Streptomycetaceae	Streptomyces	26	14	25	36	29	18	47	41	29	49	27	45	386
OTU1202	Actinobacteria	Actinobacteria	Streptomycetales	Streptomycetaceae	Streptomyces	0	0	0	0	0	0	1	0	0	0	0	0	1
OTU1214	Actinobacteria	Actinobacteria	Streptomycetales	Streptomycetaceae	Streptomyces	0	0	0	0	0	0	0	0	1	0	0	0	1
OTU122	Actinobacteria	Actinobacteria	Streptomycetales	Streptomycetaceae	Streptomyces	0	0	0	0	2	0	8	4	7	5	8	2	36
OTU1291	Actinobacteria	Actinobacteria	Streptomycetales	Streptomycetaceae	Streptomyces	1	0	0	0	0	0	0	0	0	0	0	0	1
OTU1339	Actinobacteria	Actinobacteria	Streptomycetales	Streptomycetaceae	Streptomyces	1	0	0	0	0	0	0	0	0	0	0	0	1
OTU1438	Actinobacteria	Actinobacteria	Streptomycetales	Streptomycetaceae	Streptomyces	0	0	0	0	0	0	0	0	0	1	0	0	1
OTU1463	Actinobacteria	Actinobacteria	Streptomycetales	Streptomycetaceae	Streptomyces	0	0	0	0	0	0	0	0	0	1	0	0	1
OTU2293	Actinobacteria	Actinobacteria	Streptomycetales	Streptomycetaceae	Streptomyces	0	0	0	0	0	0	1	0	0	0	0	0	1
OTU253	Actinobacteria	Actinobacteria	Streptomycetales	Streptomycetaceae	Streptomyces	2	0	0	1	0	1	2	3	2	1	2	1	15
OTU375	Actinobacteria	Actinobacteria	Streptomycetales	Streptomycetaceae	Streptomyces	1	0	0	0	0	0	1	3	1	1	3	0	10
OTU382	Actinobacteria	Actinobacteria	Streptomycetales	Streptomycetaceae	Streptomyces	0	0	3	1	0	0	0	0	1	0	4	0	9
OTU439	Actinobacteria	Actinobacteria	Streptomycetales	Streptomycetaceae	Streptomyces	0	1	2	1	1	1	0	0	0	0	0	0	6
OTU939	Actinobacteria	Actinobacteria	Streptomycetales	Streptomycetaceae	Streptomyces	0	0	0	0	0	0	0	0	0	1	0	0	1
OTU991	Actinobacteria	Actinobacteria	Streptomycetales	Streptomycetaceae	Streptomyces	0	0	0	0	0	0	0	0	1	1	0	0	2
OTU1425	Actinobacteria	Actinobacteria	Streptosporangiales	Nocardiopsaceae	Nocardiopsis	0	0	0	0	0	0	0	0	0	1	0	0	1
OTU264	Actinobacteria	Actinobacteria	Streptosporangiales	Nocardiopsaceae	Nocardiopsis	0	1	0	0	0	0	3	1	2	3	1	1	12
OTU1498	Actinobacteria	Actinobacteria	Streptosporangiales	Streptosporangiaceae	Nonomuraea	0	0	0	1	0	0	0	0	0	0	0	0	1
OTU194	Actinobacteria	Actinobacteria	Streptosporangiales	Streptosporangiaceae	Nonomuraea	3	1	1	5	0	3	3	1	0	2	0	5	24
OTU404	Actinobacteria	Actinobacteria	Streptosporangiales	Streptosporangiaceae	Planotetraspora	3	0	0	1	1	1	1	0	0	1	0	0	8
OTU376	Actinobacteria	Actinobacteria	Streptosporangiales	Streptosporangiaceae	Streptosporangium	0	0	0	0	1	0	0	2	1	2	1	0	7
OTU2411	Actinobacteria	Actinobacteria	Streptosporangiales	Thermomonosporaceae	Actinomadura	0	0	0	0	0	0	0	0	1	0	0	0	1
OTU107	Actinobacteria	Actinobacteria	Streptosporangiales	Undefined	Undefined	2	3	2	9	4	7	2	7	2	3	2	2	45
OTU1227	Actinobacteria	Clostridia	Thermoanaerobacterales	Thermoanaerobacteraceae	Moorella	0	0	0	0	0	0	0	0	0	0	0	2	2
OTU1015	Actinobacteria	Coriobacteriia	Coriobacteriales	Coriobacteriaceae	Atopobium	0	0	0	1	1	0	0	0	0	0	0	0	2
OTU2475	Actinobacteria	Coriobacteriia	Coriobacteriales	Coriobacteriaceae	Olsenella	0	0	0	0	0	0	0	0	0	0	0	1	1
OTU1724	Actinobacteria	Nitriliruptoria	Euzebyales	Euzebyaceae	Euzebya	0	0	0	0	0	0	0	0	0	0	1	0	1
OTU1830	Actinobacteria	Nitriliruptoria	Euzebyales	Euzebyaceae	Euzebya	0	1	0	0	0	0	0	0	0	0	0	0	1
OTU1900	Actinobacteria	Nitriliruptoria	Euzebyales	Euzebyaceae	Euzebya	0	0	0	0	0	1	0	0	0	0	0	0	1
OTU2159	Actinobacteria	Nitriliruptoria	Euzebyales	Euzebyaceae	Euzebya	0	0	0	0	0	0	0	1	0	0	0	0	1
OTU2241	Actinobacteria	Nitriliruptoria	Euzebyales	Euzebyaceae	Euzebya	0	0	1	0	0	0	0	0	0	0	0	0	1
OTU2246	Actinobacteria	Nitriliruptoria	Euzebyales	Euzebyaceae	Euzebya	0	0	1	0	0	0	0	0	0	0	0	0	1
OTU2303	Actinobacteria	Nitriliruptoria	Euzebyales	Euzebyaceae	Euzebya	0	0	0	0	0	0	1	0	0	0	0	0	1
OTU2508	Actinobacteria	Nitriliruptoria	Euzebyales	Euzebyaceae	Euzebya	0	0	0	0	0	0	0	0	0	0	0	1	1
OTU251	Actinobacteria	Nitriliruptoria	Euzebyales	Euzebyaceae	Euzebya	0	2	0	0	1	1	1	3	2	1	4	2	17
OTU574	Actinobacteria	Nitriliruptoria	Euzebyales	Euzebyaceae	Euzebya	1	1	2	1	0	0	0	0	0	0	0	0	5
OTU724	Actinobacteria	Nitriliruptoria	Euzebyales	Euzebyaceae	Euzebya	0	1	0	0	0	2	0	0	0	0	0	1	4
OTU808	Actinobacteria	Nitriliruptoria	Euzebyales	Euzebyaceae	Euzebya	0	0	0	0	0	0	0	0	0	1	1	0	2
OTU1343	Actinobacteria	Nitriliruptoria	Nitriliruptorales	Nitriliruptoraceae	Nitriliruptor	1	0	0	0	0	0	0	0	0	0	0	0	1
OTU196	Actinobacteria	Nitriliruptoria	Nitriliruptorales	Nitriliruptoraceae	Nitriliruptor	1	1	0	1	1	2	1	4	1	5	2	3	22
OTU961	Actinobacteria	Nitrospira	Nitrospirales	Nitrospiraceae	Leptospirillum	2	0	0	0	0	0	0	0	0	0	0	0	2
OTU101	Actinobacteria	Rubrobacteria	Rubrobacterales	Rubrobacteraceae	Rubrobacter	0	0	0	1	2	0	7	6	7	16	4	10	53
OTU115	Actinobacteria	Thermoleophilia	Gaiellales	Gaiellaceae	Gaiella	2	1	3	0	0	1	3	11	5	8	9	6	49
OTU1237	Actinobacteria	Thermoleophilia	Gaiellales	Gaiellaceae	Gaiella	0	0	0	0	0	0	0	0	0	0	0	2	2
OTU1325	Actinobacteria	Thermoleophilia	Gaiellales	Gaiellaceae	Gaiella	1	0	0	0	0	0	0	0	0	0	0	0	1
OTU1577	Actinobacteria	Thermoleophilia	Gaiellales	Gaiellaceae	Gaiella	0	0	0	1	0	0	0	0	0	0	0	0	1
OTU1640	Actinobacteria	Thermoleophilia	Gaiellales	Gaiellaceae	Gaiella	0	0	0	0	1	0	0	0	0	0	0	0	1
OTU1791	Actinobacteria	Thermoleophilia	Gaiellales	Gaiellaceae	Gaiella	0	1	0	0	0	0	0	0	0	0	0	0	1
OTU1875	Actinobacteria	Thermoleophilia	Gaiellales	Gaiellaceae	Gaiella	0	0	0	0	0	1	0	0	0	0	0	0	1
OTU1930	Actinobacteria	Thermoleophilia	Gaiellales	Gaiellaceae	Gaiella	0	0	0	0	0	1	0	0	0	0	0	0	1
OTU238	Actinobacteria	Thermoleophilia	Gaiellales	Gaiellaceae	Gaiella	1	2	0	1	1	3	0	1	1	3	3	2	18
OTU415	Actinobacteria	Thermoleophilia	Gaiellales	Gaiellaceae	Gaiella	0	0	0	2	0	0	2	1	2	2	0	0	9
OTU421	Actinobacteria	Thermoleophilia	Gaiellales	Gaiellaceae	Gaiella	1	0	1	0	0	0	1	1	3	1	0	0	8
OTU627	Actinobacteria	Thermoleophilia	Gaiellales	Gaiellaceae	Gaiella	0	0	0	1	1	0	0	1	0	0	0	0	3
OTU760	Actinobacteria	Thermoleophilia	Gaiellales	Gaiellaceae	Gaiella	0	2	1	0	0	0	0	0	0	0	0	0	3
OTU33	Actinobacteria	Thermoleophilia	Gaiellales	Undefined	Undefined	7	9	10	7	19	13	15	11	22	33	19	25	190
OTU79	Actinobacteria	Thermoleophilia	Solirubrobacterales	480-2	Undefined	4	10	7	11	11	10	5	4	6	6	1	4	79
OTU1345	Actinobacteria	Thermoleophilia	Solirubrobacterales	Conexibacteraceae	Conexibacter	1	0	0	0	0	0	0	0	0	0	0	0	1
OTU1400	Actinobacteria	Thermoleophilia	Solirubrobacterales	Conexibacteraceae	Conexibacter	0	0	0	0	0	0	0	0	0	1	0	0	1
OTU1443	Actinobacteria	Thermoleophilia	Solirubrobacterales	Conexibacteraceae	Conexibacter	0	0	0	0	0	0	0	0	0	1	0	0	1
OTU2157	Actinobacteria	Thermoleophilia	Solirubrobacterales	Conexibacteraceae	Conexibacter	0	0	0	0	0	0	0	1	0	0	0	0	1
OTU223	Actinobacteria	Thermoleophilia	Solirubrobacterales	Conexibacteraceae	Conexibacter	1	0	2	2	2	0	3	5	2	1	1	1	20
OTU328	Actinobacteria	Thermoleophilia	Solirubrobacterales	Conexibacteraceae	Conexibacter	0	0	0	0	0	0	3	2	0	3	0	1	9
OTU379	Actinobacteria	Thermoleophilia	Solirubrobacterales	Conexibacteraceae	Conexibacter	0	1	0	1	0	0	0	1	2	1	1	1	8
OTU488	Actinobacteria	Thermoleophilia	Solirubrobacterales	Conexibacteraceae	Conexibacter	0	0	0	0	1	0	1	0	0	0	2	2	6
OTU559	Actinobacteria	Thermoleophilia	Solirubrobacterales	Conexibacteraceae	Conexibacter	0	0	0	1	1	0	0	2	0	0	0	1	5
OTU1208	Actinobacteria	Thermoleophilia	Solirubrobacterales	Patulibacteraceae	Patulibacter	0	0	0	0	0	0	1	1	0	0	0	0	2
OTU1353	Actinobacteria	Thermoleophilia	Solirubrobacterales	Patulibacteraceae	Patulibacter	1	0	0	0	0	0	0	0	0	0	0	0	1
OTU2447	Actinobacteria	Thermoleophilia	Solirubrobacterales	Patulibacteraceae	Patulibacter	0	0	0	0	0	0	0	0	0	0	0	1	1
OTU254	Actinobacteria	Thermoleophilia	Solirubrobacterales	Patulibacteraceae	Patulibacter	0	0	1	0	0	0	2	5	3	1	1	5	18
OTU785	Actinobacteria	Thermoleophilia	Solirubrobacterales	Patulibacteraceae	Patulibacter	0	1	0	0	0	0	0	0	0	1	0	1	3
OTU1192	Actinobacteria	Thermoleophilia	Solirubrobacterales	Patulibacteraceae	Patulibacter	0	0	0	0	0	0	1	1	0	0	0	0	2
OTU998	Actinobacteria	Thermoleophilia	Solirubrobacterales	Patulibacteraceae	Patulibacter	0	0	0	0	0	0	0	0	0	2	0	0	2
OTU1138	Actinobacteria	Thermoleophilia	Solirubrobacterales	Solirubrobacteraceae	Solirubrobacter	0	0	1	0	0	0	0	0	0	0	0	0	1
OTU1182	Actinobacteria	Thermoleophilia	Solirubrobacterales	Solirubrobacteraceae	Solirubrobacter	0	0	0	0	0	0	1	0	1	0	0	0	2
OTU1467	Actinobacteria	Thermoleophilia	Solirubrobacterales	Solirubrobacteraceae	Solirubrobacter	0	0	0	1	0	0	0	0	0	0	0	0	1
OTU1514	Actinobacteria	Thermoleophilia	Solirubrobacterales	Solirubrobacteraceae	Solirubrobacter	0	0	0	1	0	0	0	0	0	0	0	0	1
OTU1563	Actinobacteria	Thermoleophilia	Solirubrobacterales	Solirubrobacteraceae	Solirubrobacter	0	0	0	1	0	0	0	0	0	0	0	0	1
OTU1751	Actinobacteria	Thermoleophilia	Solirubrobacterales	Solirubrobacteraceae	Solirubrobacter	0	0	0	0	0	0	0	0	0	0	1	0	1
OTU2172	Actinobacteria	Thermoleophilia	Solirubrobacterales	Solirubrobacteraceae	Solirubrobacter	0	0	0	0	0	0	0	1	0	0	0	0	1
OTU2315	Actinobacteria	Thermoleophilia	Solirubrobacterales	Solirubrobacteraceae	Solirubrobacter	0	0	0	0	0	0	1	0	0	0	0	0	1
OTU331	Actinobacteria	Thermoleophilia	Solirubrobacterales	Solirubrobacteraceae	Solirubrobacter	1	2	1	0	0	2	1	2	1	1	0	0	11
OTU352	Actinobacteria	Thermoleophilia	Solirubrobacterales	Solirubrobacteraceae	Solirubrobacter	0	1	0	1	0	0	0	1	3	1	0	2	9
OTU392	Actinobacteria	Thermoleophilia	Solirubrobacterales	Solirubrobacteraceae	Solirubrobacter	0	1	0	0	1	1	1	0	0	2	2	1	9
OTU681	Actinobacteria	Thermoleophilia	Solirubrobacterales	Solirubrobacteraceae	Solirubrobacter	0	0	1	0	0	0	0	1	1	1	0	0	4
OTU72	Actinobacteria	Thermoleophilia	Solirubrobacterales	Solirubrobacteraceae	Solirubrobacter	4	5	2	5	7	4	6	10	9	9	5	16	82
OTU897	Actinobacteria	Thermoleophilia	Solirubrobacterales	Solirubrobacteraceae	Solirubrobacter	0	0	0	0	1	0	1	0	0	0	1	0	3
OTU604	Actinobacteria	Thermoleophilia	Solirubrobacterales	Undefined	Undefined	0	2	0	1	2	0	0	0	0	0	0	0	5
OTU1449	Actinobacteria	Undefined	Actinomycetales	Intrasporangiaceae	Undefined	0	0	0	0	0	0	0	0	0	1	0	0	1
OTU1584	Actinobacteria	Undefined	Actinomycetales	Micrococcaceae	Arthrobacter	0	0	0	1	0	0	0	0	0	0	0	0	1
OTU2178	Actinobacteria	Undefined	Actinomycetales	Micromonosporaceae	Micromonospora	0	0	0	0	0	0	0	1	0	0	0	0	1
OTU2392	Actinobacteria	Undefined	Actinomycetales	Nakamurellaceae	Nakamurella	0	0	0	0	0	0	0	0	1	0	0	0	1
OTU1560	Actinobacteria	Undefined	Actinomycetales	Nocardioidaceae	Marmoricola	0	0	0	1	0	0	0	0	0	0	0	0	1
OTU1456	Actinobacteria	Undefined	Actinomycetales	Nocardioidaceae	Nocardioides	0	0	0	0	0	0	0	0	0	1	0	0	1
OTU796	Actinobacteria	Undefined	Undefined	Undefined	Undefined	0	0	0	1	1	0	0	1	0	0	0	0	3
OTU1695	Armatimonadetes	Armatimonadia	Armatimonadales	Armatimonadaceae	Armatimonas	0	0	0	0	1	0	0	0	0	0	0	0	1
OTU640	Armatimonadetes	Armatimonadia	Armatimonadales	Armatimonadaceae	Armatimonas	0	0	0	0	0	0	2	1	1	0	0	1	5
OTU749	Armatimonadetes	Armatimonadia	Armatimonadales	Armatimonadaceae	Armatimonas	0	0	0	0	0	0	1	0	0	0	0	0	1
OTU1135	Armatimonadetes	Chthonomonadetes	Chthonomonadales	Chthonomonadaceae	Chthonomonas	0	1	0	0	0	0	0	0	0	0	0	0	1
OTU1256	Armatimonadetes	Chthonomonadetes	Chthonomonadales	Chthonomonadaceae	Chthonomonas	0	0	0	0	0	0	0	0	0	1	0	0	1
OTU1549	Armatimonadetes	Chthonomonadetes	Chthonomonadales	Chthonomonadaceae	Chthonomonas	0	0	0	1	0	0	0	0	0	0	0	0	1
OTU216	Armatimonadetes	Chthonomonadetes	Chthonomonadales	Chthonomonadaceae	Chthonomonas	0	0	0	1	0	1	0	3	3	3	6	1	18
OTU779	Armatimonadetes	Undefined	Undefined	Undefined	Undefined	2	0	0	0	0	0	0	0	0	0	0	0	2
OTU1125	Bacteroidetes	Bacteroidia	Bacteroidales	Bacteroidaceae	Bacteroides	0	1	0	0	0	0	0	0	0	0	0	0	1
OTU1131	Bacteroidetes	Bacteroidia	Bacteroidales	Bacteroidaceae	Bacteroides	0	0	1	0	0	0	0	0	0	0	0	0	1
OTU1266	Bacteroidetes	Bacteroidia	Bacteroidales	Bacteroidaceae	Bacteroides	0	0	0	0	0	0	0	0	1	0	0	0	1
OTU2389	Bacteroidetes	Bacteroidia	Bacteroidales	Bacteroidaceae	Bacteroides	0	0	0	0	0	0	0	0	1	0	0	0	1
OTU322	Bacteroidetes	Bacteroidia	Bacteroidales	Bacteroidaceae	Bacteroides	1	0	1	1	0	0	0	0	1	0	4	2	10
OTU449	Bacteroidetes	Bacteroidia	Bacteroidales	Bacteroidaceae	Bacteroides	1	1	3	0	1	0	0	0	0	0	0	0	6
OTU513	Bacteroidetes	Bacteroidia	Bacteroidales	Bacteroidaceae	Bacteroides	1	0	0	1	0	0	0	0	0	3	0	1	6
OTU787	Bacteroidetes	Bacteroidia	Bacteroidales	Bacteroidaceae	Bacteroides	0	0	0	1	0	0	0	0	0	1	1	0	3
OTU1534	Bacteroidetes	Bacteroidia	Bacteroidales	Marinilabiliaceae	Anaerophaga	0	0	0	1	0	0	0	0	0	0	0	0	1
OTU1092	Bacteroidetes	Bacteroidia	Bacteroidales	Porphyromonadaceae	Paludibacter	0	0	1	0	0	1	0	0	0	0	0	0	2
OTU1354	Bacteroidetes	Bacteroidia	Bacteroidales	Porphyromonadaceae	Paludibacter	1	0	0	0	0	0	0	0	0	0	0	0	1
OTU1129	Bacteroidetes	Cytophagia	Cytophagales	Cytophagaceae	Adhaeribacter	0	0	0	0	0	0	0	1	0	0	0	0	1
OTU1623	Bacteroidetes	Cytophagia	Cytophagales	Cytophagaceae	Adhaeribacter	0	0	0	0	1	0	0	0	0	0	0	0	1
OTU1746	Bacteroidetes	Cytophagia	Cytophagales	Cytophagaceae	Adhaeribacter	0	0	0	0	0	0	0	0	0	0	1	0	1
OTU1934	Bacteroidetes	Cytophagia	Cytophagales	Cytophagaceae	Adhaeribacter	0	0	0	0	0	1	0	0	0	0	0	0	1
OTU2405	Bacteroidetes	Cytophagia	Cytophagales	Cytophagaceae	Adhaeribacter	0	0	0	0	0	0	0	0	1	0	0	0	1
OTU278	Bacteroidetes	Cytophagia	Cytophagales	Cytophagaceae	Adhaeribacter	0	0	1	1	0	0	1	3	0	1	4	3	14
OTU318	Bacteroidetes	Cytophagia	Cytophagales	Cytophagaceae	Adhaeribacter	0	0	0	0	0	0	2	1	1	3	4	2	13
OTU35	Bacteroidetes	Cytophagia	Cytophagales	Cytophagaceae	Adhaeribacter	8	11	7	5	4	8	34	25	12	22	24	14	174
OTU534	Bacteroidetes	Cytophagia	Cytophagales	Cytophagaceae	Adhaeribacter	1	0	1	0	1	1	0	0	0	0	0	0	4
OTU750	Bacteroidetes	Cytophagia	Cytophagales	Cytophagaceae	Adhaeribacter	0	1	0	0	0	0	1	0	0	0	0	0	2
OTU88	Bacteroidetes	Cytophagia	Cytophagales	Cytophagaceae	Adhaeribacter	0	0	0	1	1	1	12	9	15	11	10	6	66
OTU929	Bacteroidetes	Cytophagia	Cytophagales	Cytophagaceae	Adhaeribacter	0	0	0	0	0	0	0	0	0	0	2	0	2
OTU1093	Bacteroidetes	Cytophagia	Cytophagales	Cytophagaceae	Cytophaga	0	0	1	0	0	1	0	0	0	0	0	0	2
OTU1499	Bacteroidetes	Cytophagia	Cytophagales	Cytophagaceae	Cytophaga	0	0	0	1	0	0	0	0	0	0	0	0	1
OTU1677	Bacteroidetes	Cytophagia	Cytophagales	Cytophagaceae	Cytophaga	0	0	0	0	1	0	0	0	0	0	0	0	1
OTU2267	Bacteroidetes	Cytophagia	Cytophagales	Cytophagaceae	Cytophaga	0	0	1	0	0	0	0	0	0	0	0	0	1
OTU2382	Bacteroidetes	Cytophagia	Cytophagales	Cytophagaceae	Cytophaga	0	0	0	0	0	0	0	0	1	0	0	0	1
OTU606	Bacteroidetes	Cytophagia	Cytophagales	Cytophagaceae	Cytophaga	0	1	1	2	1	0	0	0	0	0	0	0	5
OTU707	Bacteroidetes	Cytophagia	Cytophagales	Cytophagaceae	Cytophaga	1	0	1	0	0	1	0	0	0	0	0	0	3
OTU733	Bacteroidetes	Cytophagia	Cytophagales	Cytophagaceae	Cytophaga	0	0	3	0	1	0	0	0	0	0	0	0	4
OTU986	Bacteroidetes	Cytophagia	Cytophagales	Cytophagaceae	Cytophaga	0	0	0	0	0	0	0	0	0	2	0	0	2
OTU161	Bacteroidetes	Cytophagia	Cytophagales	Cytophagaceae	Dyadobacter	0	1	0	3	0	1	2	8	1	3	2	7	28
OTU1774	Bacteroidetes	Cytophagia	Cytophagales	Cytophagaceae	Dyadobacter	0	0	0	0	0	0	0	0	0	0	1	0	1
OTU1847	Bacteroidetes	Cytophagia	Cytophagales	Cytophagaceae	Emticicia	0	1	0	0	0	0	0	0	0	0	0	0	1
OTU1098	Bacteroidetes	Cytophagia	Cytophagales	Cytophagaceae	Flexibacter	0	0	0	0	0	1	0	0	0	0	0	0	1
OTU1130	Bacteroidetes	Cytophagia	Cytophagales	Cytophagaceae	Flexibacter	0	1	0	0	0	0	0	0	0	0	0	0	1
OTU1176	Bacteroidetes	Cytophagia	Cytophagales	Cytophagaceae	Flexibacter	0	0	0	0	0	1	1	0	0	0	0	0	2
OTU1189	Bacteroidetes	Cytophagia	Cytophagales	Cytophagaceae	Flexibacter	0	0	0	1	0	0	1	0	0	0	0	0	2
OTU1309	Bacteroidetes	Cytophagia	Cytophagales	Cytophagaceae	Flexibacter	1	0	0	0	0	0	0	0	0	0	0	0	1
OTU1362	Bacteroidetes	Cytophagia	Cytophagales	Cytophagaceae	Flexibacter	1	0	0	0	0	0	0	0	0	0	0	0	1
OTU141	Bacteroidetes	Cytophagia	Cytophagales	Cytophagaceae	Flexibacter	1	1	3	1	2	3	5	6	2	3	4	3	34
OTU1439	Bacteroidetes	Cytophagia	Cytophagales	Cytophagaceae	Flexibacter	0	0	0	0	0	0	0	0	0	1	0	0	1
OTU1445	Bacteroidetes	Cytophagia	Cytophagales	Cytophagaceae	Flexibacter	0	0	0	0	0	0	0	0	0	1	0	0	1
OTU1517	Bacteroidetes	Cytophagia	Cytophagales	Cytophagaceae	Flexibacter	0	0	0	1	0	0	0	0	0	0	0	0	1
OTU1544	Bacteroidetes	Cytophagia	Cytophagales	Cytophagaceae	Flexibacter	0	0	0	1	0	0	0	0	0	0	0	0	1
OTU1556	Bacteroidetes	Cytophagia	Cytophagales	Cytophagaceae	Flexibacter	0	0	0	1	0	0	0	0	0	0	0	0	1
OTU1567	Bacteroidetes	Cytophagia	Cytophagales	Cytophagaceae	Flexibacter	0	0	0	1	0	0	0	0	0	0	0	0	1
OTU1738	Bacteroidetes	Cytophagia	Cytophagales	Cytophagaceae	Flexibacter	0	0	0	0	0	0	0	0	0	0	1	0	1
OTU183	Bacteroidetes	Cytophagia	Cytophagales	Cytophagaceae	Flexibacter	0	3	0	3	0	2	2	2	4	4	2	2	24
OTU1938	Bacteroidetes	Cytophagia	Cytophagales	Cytophagaceae	Flexibacter	0	0	0	0	0	1	0	0	0	0	0	0	1
OTU2166	Bacteroidetes	Cytophagia	Cytophagales	Cytophagaceae	Flexibacter	0	0	0	0	0	0	0	1	0	0	0	0	1
OTU2195	Bacteroidetes	Cytophagia	Cytophagales	Cytophagaceae	Flexibacter	0	0	0	0	0	0	0	1	0	0	0	0	1
OTU2304	Bacteroidetes	Cytophagia	Cytophagales	Cytophagaceae	Flexibacter	0	0	0	0	0	0	1	0	0	0	0	0	1
OTU2342	Bacteroidetes	Cytophagia	Cytophagales	Cytophagaceae	Flexibacter	0	0	0	0	0	0	1	0	0	0	0	0	1
OTU2350	Bacteroidetes	Cytophagia	Cytophagales	Cytophagaceae	Flexibacter	0	0	0	0	0	0	1	0	0	0	0	0	1
OTU2354	Bacteroidetes	Cytophagia	Cytophagales	Cytophagaceae	Flexibacter	0	0	0	0	0	0	1	0	0	0	0	0	1
OTU250	Bacteroidetes	Cytophagia	Cytophagales	Cytophagaceae	Flexibacter	0	0	3	1	3	3	1	1	3	2	0	0	17
OTU2500	Bacteroidetes	Cytophagia	Cytophagales	Cytophagaceae	Flexibacter	0	0	0	0	0	0	0	0	0	0	0	1	1
OTU310	Bacteroidetes	Cytophagia	Cytophagales	Cytophagaceae	Flexibacter	0	2	4	2	2	1	1	0	0	0	0	0	12
OTU453	Bacteroidetes	Cytophagia	Cytophagales	Cytophagaceae	Flexibacter	0	0	0	0	0	0	1	1	0	1	0	2	5
OTU500	Bacteroidetes	Cytophagia	Cytophagales	Cytophagaceae	Flexibacter	0	0	0	0	0	0	0	0	0	0	0	4	4
OTU510	Bacteroidetes	Cytophagia	Cytophagales	Cytophagaceae	Flexibacter	3	0	1	0	0	0	0	0	0	0	0	0	4
OTU520	Bacteroidetes	Cytophagia	Cytophagales	Cytophagaceae	Flexibacter	0	2	1	0	1	0	0	0	0	0	1	0	5
OTU715	Bacteroidetes	Cytophagia	Cytophagales	Cytophagaceae	Flexibacter	0	0	1	1	0	1	0	0	0	0	0	0	3
OTU802	Bacteroidetes	Cytophagia	Cytophagales	Cytophagaceae	Flexibacter	0	0	1	0	0	0	0	1	0	0	1	0	3
OTU886	Bacteroidetes	Cytophagia	Cytophagales	Cytophagaceae	Flexibacter	0	0	0	0	0	0	1	0	0	0	0	0	1
OTU1219	Bacteroidetes	Cytophagia	Cytophagales	Cytophagaceae	Hymenobacter	0	0	0	0	0	0	0	0	2	0	0	0	2
OTU2451	Bacteroidetes	Cytophagia	Cytophagales	Cytophagaceae	Hymenobacter	0	0	0	0	0	0	0	0	0	0	0	1	1
OTU1163	Bacteroidetes	Cytophagia	Cytophagales	Cytophagaceae	Larkinella	0	0	1	0	0	0	0	0	0	0	0	0	1
OTU1069	Bacteroidetes	Cytophagia	Cytophagales	Cytophagaceae	Meniscus	0	2	0	0	0	0	0	0	0	0	0	0	2
OTU106	Bacteroidetes	Cytophagia	Cytophagales	Cytophagaceae	Pontibacter	4	7	12	13	3	9	0	0	0	0	0	0	48
OTU1426	Bacteroidetes	Cytophagia	Cytophagales	Cytophagaceae	Pontibacter	0	0	0	0	0	0	0	0	0	1	0	0	1
OTU1842	Bacteroidetes	Cytophagia	Cytophagales	Cytophagaceae	Pontibacter	0	1	0	0	0	0	0	0	0	0	0	0	1
OTU2331	Bacteroidetes	Cytophagia	Cytophagales	Cytophagaceae	Pontibacter	0	0	0	0	0	0	1	0	0	0	0	0	1
OTU1452	Bacteroidetes	Cytophagia	Cytophagales	Cytophagaceae	Rhodocytophaga	0	0	0	0	0	0	0	0	0	1	0	0	1
OTU1554	Bacteroidetes	Cytophagia	Cytophagales	Cytophagaceae	Rhodocytophaga	0	0	0	1	0	0	0	0	0	0	0	0	1
OTU236	Bacteroidetes	Cytophagia	Cytophagales	Cytophagaceae	Rhodocytophaga	0	0	0	0	0	0	0	2	3	1	6	5	17
OTU2400	Bacteroidetes	Cytophagia	Cytophagales	Cytophagaceae	Rhodocytophaga	0	0	0	0	0	0	0	0	1	0	0	0	1
OTU984	Bacteroidetes	Cytophagia	Cytophagales	Cytophagaceae	Rhodocytophaga	0	0	0	0	0	0	0	1	0	1	0	0	2
OTU1705	Bacteroidetes	Cytophagia	Cytophagales	Cytophagaceae	Siphonobacter	0	0	0	0	0	0	0	0	0	0	1	0	1
OTU1331	Bacteroidetes	Cytophagia	Cytophagales	Cytophagaceae	Sporocytophaga	1	0	0	0	0	0	0	0	0	0	0	0	1
OTU1709	Bacteroidetes	Cytophagia	Cytophagales	Cytophagaceae	Sporocytophaga	0	0	0	0	0	0	0	0	0	0	1	0	1
OTU1925	Bacteroidetes	Cytophagia	Cytophagales	Cytophagaceae	Sporocytophaga	0	0	0	0	0	1	0	0	0	0	0	0	1
OTU2232	Bacteroidetes	Cytophagia	Cytophagales	Cytophagaceae	Sporocytophaga	0	0	1	0	0	0	0	0	0	0	0	0	1
OTU2504	Bacteroidetes	Cytophagia	Cytophagales	Cytophagaceae	Sporocytophaga	0	0	0	0	0	0	0	0	0	0	0	1	1
OTU434	Bacteroidetes	Cytophagia	Cytophagales	Cytophagaceae	Sporocytophaga	0	0	0	0	2	0	0	0	0	0	1	3	6
OTU193	Bacteroidetes	Cytophagia	Cytophagales	Cytophagaceae	Undefined	4	3	8	6	1	0	1	0	2	0	0	0	25
OTU36	Bacteroidetes	Cytophagia	Cytophagales	Cytophagaceae	Undefined	17	21	17	32	21	15	12	8	4	7	6	5	165
OTU51	Bacteroidetes	Cytophagia	Cytophagales	Cytophagaceae	Undefined	8	10	13	13	9	12	4	6	8	5	13	5	106
OTU58	Bacteroidetes	Cytophagia	Cytophagales	Cytophagaceae	Undefined	5	8	13	13	15	4	6	0	8	2	6	10	90
OTU67	Bacteroidetes	Cytophagia	Cytophagales	Cytophagaceae	Undefined	6	13	6	15	12	8	3	6	4	5	7	9	94
OTU105	Bacteroidetes	Cytophagia	Cytophagales	Undefined	Undefined	0	0	1	1	1	0	6	9	8	7	5	2	40
OTU1033	Bacteroidetes	Flavobacteria	Flavobacteriales	Cryomorphaceae	Crocinitomix	1	0	0	0	0	0	0	0	0	0	1	0	2
OTU1372	Bacteroidetes	Flavobacteria	Flavobacteriales	Cryomorphaceae	Crocinitomix	1	0	0	0	0	0	0	0	0	0	0	0	1
OTU172	Bacteroidetes	Flavobacteria	Flavobacteriales	Cryomorphaceae	Fluviicola	2	2	2	0	2	2	2	5	0	4	5	2	28
OTU1009	Bacteroidetes	Flavobacteria	Flavobacteriales	Cryomorphaceae	Owenweeksia	0	0	0	1	0	0	0	0	1	0	0	0	2
OTU1322	Bacteroidetes	Flavobacteria	Flavobacteriales	Cryomorphaceae	Owenweeksia	1	0	0	0	0	0	0	0	0	0	0	0	1
OTU152	Bacteroidetes	Flavobacteria	Flavobacteriales	Cryomorphaceae	Owenweeksia	0	1	1	1	0	0	2	2	3	7	7	5	29
OTU1572	Bacteroidetes	Flavobacteria	Flavobacteriales	Cryomorphaceae	Owenweeksia	0	0	0	1	0	0	0	0	0	0	0	0	1
OTU1730	Bacteroidetes	Flavobacteria	Flavobacteriales	Cryomorphaceae	Owenweeksia	0	0	0	0	0	0	0	0	0	0	1	0	1
OTU1782	Bacteroidetes	Flavobacteria	Flavobacteriales	Cryomorphaceae	Owenweeksia	0	1	0	0	0	0	0	0	0	0	0	0	1
OTU335	Bacteroidetes	Flavobacteria	Flavobacteriales	Cryomorphaceae	Owenweeksia	1	0	1	1	0	2	0	1	1	0	0	4	11
OTU465	Bacteroidetes	Flavobacteria	Flavobacteriales	Cryomorphaceae	Owenweeksia	1	1	0	1	0	0	0	0	0	0	0	2	5
OTU741	Bacteroidetes	Flavobacteria	Flavobacteriales	Cryomorphaceae	Owenweeksia	0	0	0	1	0	1	1	0	0	0	0	0	3
OTU771	Bacteroidetes	Flavobacteria	Flavobacteriales	Cryomorphaceae	Owenweeksia	0	0	0	0	0	0	0	0	0	0	2	1	3
OTU524	Bacteroidetes	Flavobacteria	Flavobacteriales	Flavobacteriaceae	Chryseobacterium	0	0	0	0	0	0	0	3	2	0	1	0	6
OTU1184	Bacteroidetes	Flavobacteria	Flavobacteriales	Flavobacteriaceae	Flavobacterium	0	0	0	0	0	0	1	0	0	0	0	0	1
OTU1186	Bacteroidetes	Flavobacteria	Flavobacteriales	Flavobacteriaceae	Flavobacterium	0	0	0	0	0	0	1	0	0	0	1	0	2
OTU1308	Bacteroidetes	Flavobacteria	Flavobacteriales	Flavobacteriaceae	Flavobacterium	1	0	0	0	0	0	0	0	0	0	0	0	1
OTU1502	Bacteroidetes	Flavobacteria	Flavobacteriales	Flavobacteriaceae	Flavobacterium	0	0	0	1	0	0	0	0	0	0	0	0	1
OTU1600	Bacteroidetes	Flavobacteria	Flavobacteriales	Flavobacteriaceae	Flavobacterium	0	0	0	0	1	0	0	0	0	0	0	0	1
OTU2356	Bacteroidetes	Flavobacteria	Flavobacteriales	Flavobacteriaceae	Flavobacterium	0	0	0	0	0	0	1	0	0	0	0	0	1
OTU7	Bacteroidetes	Flavobacteria	Flavobacteriales	Flavobacteriaceae	Flavobacterium	177	2	76	178	73	97	4	4	0	2	3	5	621
OTU94	Bacteroidetes	Flavobacteria	Flavobacteriales	Flavobacteriaceae	Flavobacterium	6	2	3	3	3	8	6	3	3	6	5	4	52
OTU944	Bacteroidetes	Flavobacteria	Flavobacteriales	Flavobacteriaceae	Flavobacterium	2	0	0	0	0	0	0	0	0	0	0	0	2
OTU955	Bacteroidetes	Flavobacteria	Flavobacteriales	Flavobacteriaceae	Flavobacterium	1	1	0	0	0	0	0	0	0	0	0	0	2
OTU953	Bacteroidetes	Flavobacteria	Flavobacteriales	Flavobacteriaceae	Undefined	1	0	0	0	1	0	0	0	0	0	0	0	2
OTU995	Bacteroidetes	Flavobacteriia	Flavobacteriales	Cryomorphaceae	Fluviicola	0	0	0	0	0	0	0	0	0	1	1	0	2
OTU1321	Bacteroidetes	Flavobacteriia	Flavobacteriales	Flavobacteriaceae	Flavobacterium	1	0	0	0	0	0	0	0	0	0	0	0	1
OTU1570	Bacteroidetes	Flavobacteriia	Flavobacteriales	Flavobacteriaceae	Flavobacterium	0	0	0	1	0	0	0	0	0	0	0	0	1
OTU788	Bacteroidetes	Flavobacteriia	Flavobacteriales	Flavobacteriaceae	Flavobacterium	0	0	0	0	0	0	0	0	0	1	0	2	3
OTU416	Bacteroidetes	Sphingobacteriia	Flavobacteriales	Flavobacteriaceae	Flavobacterium	0	0	1	0	0	2	0	0	2	2	1	1	9
OTU1197	Bacteroidetes	Sphingobacteriia	Sphingobacteriales	Chitinophagaceae	Chitinophaga	0	0	0	0	0	0	1	0	1	0	0	0	2
OTU1388	Bacteroidetes	Sphingobacteriia	Sphingobacteriales	Chitinophagaceae	Chitinophaga	0	0	0	0	0	0	0	0	0	1	0	0	1
OTU155	Bacteroidetes	Sphingobacteriia	Sphingobacteriales	Chitinophagaceae	Chitinophaga	1	4	5	0	7	2	4	0	0	1	5	1	30
OTU1885	Bacteroidetes	Sphingobacteriia	Sphingobacteriales	Chitinophagaceae	Chitinophaga	0	0	0	0	0	1	0	0	0	0	0	0	1
OTU2173	Bacteroidetes	Sphingobacteriia	Sphingobacteriales	Chitinophagaceae	Chitinophaga	0	0	0	0	0	0	0	1	0	0	0	0	1
OTU2184	Bacteroidetes	Sphingobacteriia	Sphingobacteriales	Chitinophagaceae	Chitinophaga	0	0	0	0	0	0	0	1	0	0	0	0	1
OTU337	Bacteroidetes	Sphingobacteriia	Sphingobacteriales	Chitinophagaceae	Chitinophaga	0	0	0	0	1	0	1	0	1	0	1	5	9
OTU367	Bacteroidetes	Sphingobacteriia	Sphingobacteriales	Chitinophagaceae	Chitinophaga	1	0	3	0	0	1	0	0	0	0	1	1	7
OTU420	Bacteroidetes	Sphingobacteriia	Sphingobacteriales	Chitinophagaceae	Chitinophaga	0	0	1	1	1	1	1	1	0	0	1	1	8
OTU1013	Bacteroidetes	Sphingobacteriia	Sphingobacteriales	Chitinophagaceae	Ferruginibacter	0	0	0	1	0	0	0	0	0	0	0	0	1
OTU1146	Bacteroidetes	Sphingobacteriia	Sphingobacteriales	Chitinophagaceae	Ferruginibacter	0	0	0	0	0	0	0	2	0	0	0	0	2
OTU1175	Bacteroidetes	Sphingobacteriia	Sphingobacteriales	Chitinophagaceae	Ferruginibacter	0	0	0	0	0	0	1	0	1	0	0	0	2
OTU1188	Bacteroidetes	Sphingobacteriia	Sphingobacteriales	Chitinophagaceae	Ferruginibacter	0	0	0	0	0	0	1	0	1	0	0	0	2
OTU1213	Bacteroidetes	Sphingobacteriia	Sphingobacteriales	Chitinophagaceae	Ferruginibacter	0	0	0	0	0	0	2	0	0	0	0	0	2
OTU1314	Bacteroidetes	Sphingobacteriia	Sphingobacteriales	Chitinophagaceae	Ferruginibacter	1	0	0	0	0	0	0	0	0	0	0	0	1
OTU1490	Bacteroidetes	Sphingobacteriia	Sphingobacteriales	Chitinophagaceae	Ferruginibacter	0	0	0	1	0	0	0	0	0	0	0	0	1
OTU171	Bacteroidetes	Sphingobacteriia	Sphingobacteriales	Chitinophagaceae	Ferruginibacter	0	0	0	0	0	0	9	3	3	4	6	4	29
OTU1931	Bacteroidetes	Sphingobacteriia	Sphingobacteriales	Chitinophagaceae	Ferruginibacter	0	0	0	0	0	1	0	0	0	0	0	0	1
OTU2495	Bacteroidetes	Sphingobacteriia	Sphingobacteriales	Chitinophagaceae	Ferruginibacter	0	0	0	0	0	0	0	0	0	0	0	1	1
OTU288	Bacteroidetes	Sphingobacteriia	Sphingobacteriales	Chitinophagaceae	Ferruginibacter	0	0	0	0	0	1	4	4	0	4	1	0	14
OTU528	Bacteroidetes	Sphingobacteriia	Sphingobacteriales	Chitinophagaceae	Ferruginibacter	2	0	1	2	0	1	0	0	0	0	0	0	6
OTU844	Bacteroidetes	Sphingobacteriia	Sphingobacteriales	Chitinophagaceae	Ferruginibacter	0	0	0	1	0	1	0	0	0	1	0	0	3
OTU969	Bacteroidetes	Sphingobacteriia	Sphingobacteriales	Chitinophagaceae	Ferruginibacter	1	0	0	0	1	0	0	0	0	0	0	0	2
OTU1574	Bacteroidetes	Sphingobacteriia	Sphingobacteriales	Chitinophagaceae	Filimonas	0	0	0	1	0	0	0	0	0	0	0	0	1
OTU1401	Bacteroidetes	Sphingobacteriia	Sphingobacteriales	Chitinophagaceae	Flavihumibacter	0	0	0	0	0	0	0	0	0	1	0	0	1
OTU361	Bacteroidetes	Sphingobacteriia	Sphingobacteriales	Chitinophagaceae	Flavihumibacter	1	0	1	1	4	0	0	0	1	0	0	0	8
OTU1086	Bacteroidetes	Sphingobacteriia	Sphingobacteriales	Chitinophagaceae	Flavisolibacter	0	0	0	0	0	2	0	0	0	0	0	0	2
OTU1097	Bacteroidetes	Sphingobacteriia	Sphingobacteriales	Chitinophagaceae	Flavisolibacter	0	0	0	0	0	1	0	1	0	0	0	0	2
OTU1108	Bacteroidetes	Sphingobacteriia	Sphingobacteriales	Chitinophagaceae	Flavisolibacter	0	0	0	0	0	1	0	0	0	0	0	0	1
OTU1142	Bacteroidetes	Sphingobacteriia	Sphingobacteriales	Chitinophagaceae	Flavisolibacter	0	0	0	1	0	0	0	0	0	0	0	0	1
OTU1304	Bacteroidetes	Sphingobacteriia	Sphingobacteriales	Chitinophagaceae	Flavisolibacter	1	0	0	0	0	0	0	0	0	0	0	0	1
OTU14	Bacteroidetes	Sphingobacteriia	Sphingobacteriales	Chitinophagaceae	Flavisolibacter	36	41	34	19	23	42	31	24	19	24	22	26	341
OTU1473	Bacteroidetes	Sphingobacteriia	Sphingobacteriales	Chitinophagaceae	Flavisolibacter	0	0	0	1	0	0	0	0	0	0	0	0	1
OTU1591	Bacteroidetes	Sphingobacteriia	Sphingobacteriales	Chitinophagaceae	Flavisolibacter	0	0	0	1	0	0	0	0	0	0	0	0	1
OTU167	Bacteroidetes	Sphingobacteriia	Sphingobacteriales	Chitinophagaceae	Flavisolibacter	1	0	0	2	0	2	3	4	1	5	4	4	26
OTU1859	Bacteroidetes	Sphingobacteriia	Sphingobacteriales	Chitinophagaceae	Flavisolibacter	0	1	0	0	0	0	0	0	0	0	0	0	1
OTU2348	Bacteroidetes	Sphingobacteriia	Sphingobacteriales	Chitinophagaceae	Flavisolibacter	0	0	0	0	0	0	1	0	0	0	0	0	1
OTU2470	Bacteroidetes	Sphingobacteriia	Sphingobacteriales	Chitinophagaceae	Flavisolibacter	0	0	0	0	0	0	0	0	0	0	0	1	1
OTU2509	Bacteroidetes	Sphingobacteriia	Sphingobacteriales	Chitinophagaceae	Flavisolibacter	0	0	0	0	0	0	0	0	0	0	0	1	1
OTU260	Bacteroidetes	Sphingobacteriia	Sphingobacteriales	Chitinophagaceae	Flavisolibacter	0	0	0	1	1	0	3	4	1	0	3	1	14
OTU414	Bacteroidetes	Sphingobacteriia	Sphingobacteriales	Chitinophagaceae	Flavisolibacter	0	1	1	0	2	1	0	0	0	0	0	2	7
OTU430	Bacteroidetes	Sphingobacteriia	Sphingobacteriales	Chitinophagaceae	Flavisolibacter	1	0	2	1	1	0	0	1	0	0	0	0	6
OTU55	Bacteroidetes	Sphingobacteriia	Sphingobacteriales	Chitinophagaceae	Flavisolibacter	2	5	2	2	4	1	14	8	13	11	22	19	103
OTU563	Bacteroidetes	Sphingobacteriia	Sphingobacteriales	Chitinophagaceae	Flavisolibacter	1	1	2	0	0	0	0	0	0	0	1	0	5
OTU652	Bacteroidetes	Sphingobacteriia	Sphingobacteriales	Chitinophagaceae	Flavisolibacter	0	2	0	0	1	0	0	0	0	1	0	0	4
OTU656	Bacteroidetes	Sphingobacteriia	Sphingobacteriales	Chitinophagaceae	Flavisolibacter	0	0	0	0	0	0	0	0	0	0	2	0	2
OTU90	Bacteroidetes	Sphingobacteriia	Sphingobacteriales	Chitinophagaceae	Flavisolibacter	0	1	0	0	0	0	8	16	5	11	10	7	58
OTU925	Bacteroidetes	Sphingobacteriia	Sphingobacteriales	Chitinophagaceae	Flavisolibacter	0	0	0	0	0	0	0	0	0	2	0	0	2
OTU53	Bacteroidetes	Sphingobacteriia	Sphingobacteriales	Chitinophagaceae	Flavitalea	12	13	9	4	9	8	8	10	8	8	11	9	109
OTU1815	Bacteroidetes	Sphingobacteriia	Sphingobacteriales	Chitinophagaceae	Hydrotalea	0	1	0	0	0	0	0	0	0	0	0	0	1
OTU476	Bacteroidetes	Sphingobacteriia	Sphingobacteriales	Chitinophagaceae	Lacibacter	3	0	0	0	1	2	0	0	0	0	0	0	6
OTU1342	Bacteroidetes	Sphingobacteriia	Sphingobacteriales	Chitinophagaceae	Niastella	1	0	0	0	0	0	0	0	0	0	0	0	1
OTU1373	Bacteroidetes	Sphingobacteriia	Sphingobacteriales	Chitinophagaceae	Niastella	1	0	0	0	0	0	0	0	0	0	0	0	1
OTU1385	Bacteroidetes	Sphingobacteriia	Sphingobacteriales	Chitinophagaceae	Niastella	1	0	0	0	0	0	0	0	0	0	0	0	1
OTU1411	Bacteroidetes	Sphingobacteriia	Sphingobacteriales	Chitinophagaceae	Niastella	0	0	0	0	0	0	0	0	0	1	0	0	1
OTU2281	Bacteroidetes	Sphingobacteriia	Sphingobacteriales	Chitinophagaceae	Niastella	0	0	1	0	0	0	0	0	0	0	0	0	1
OTU2320	Bacteroidetes	Sphingobacteriia	Sphingobacteriales	Chitinophagaceae	Niastella	0	0	0	0	0	0	1	0	0	0	0	0	1
OTU37	Bacteroidetes	Sphingobacteriia	Sphingobacteriales	Chitinophagaceae	Niastella	6	8	9	6	6	6	24	19	10	29	21	16	160
OTU752	Bacteroidetes	Sphingobacteriia	Sphingobacteriales	Chitinophagaceae	Niastella	0	0	0	0	1	1	1	0	0	0	0	0	3
OTU687	Bacteroidetes	Sphingobacteriia	Sphingobacteriales	Chitinophagaceae	Parasegetibacter	0	0	0	0	1	0	0	2	0	1	0	0	4
OTU863	Bacteroidetes	Sphingobacteriia	Sphingobacteriales	Chitinophagaceae	Parasegetibacter	0	0	0	1	0	0	0	0	0	0	0	1	2
OTU920	Bacteroidetes	Sphingobacteriia	Sphingobacteriales	Chitinophagaceae	Parasegetibacter	0	0	1	0	0	0	0	1	0	0	0	0	2
OTU635	Bacteroidetes	Sphingobacteriia	Sphingobacteriales	Chitinophagaceae	Sediminibacterium	1	0	0	0	0	0	1	0	0	0	0	1	3
OTU496	Bacteroidetes	Sphingobacteriia	Sphingobacteriales	Chitinophagaceae	Sphingobacterium	0	0	1	0	1	1	2	0	0	1	0	0	6
OTU1580	Bacteroidetes	Sphingobacteriia	Sphingobacteriales	Chitinophagaceae	Terrimonas	0	0	0	1	0	0	0	0	0	0	0	0	1
OTU2507	Bacteroidetes	Sphingobacteriia	Sphingobacteriales	Chitinophagaceae	Terrimonas	0	0	0	0	0	0	0	0	0	0	0	1	1
OTU40	Bacteroidetes	Sphingobacteriia	Sphingobacteriales	Chitinophagaceae	Terrimonas	11	26	27	11	11	17	11	9	4	7	10	8	152
OTU100	Bacteroidetes	Sphingobacteriia	Sphingobacteriales	Chitinophagaceae	Undefined	2	5	3	5	3	3	4	5	0	9	8	3	50
OTU1014	Bacteroidetes	Sphingobacteriia	Sphingobacteriales	Chitinophagaceae	Undefined	0	0	0	1	1	0	0	0	0	0	0	0	2
OTU1551	Bacteroidetes	Sphingobacteriia	Sphingobacteriales	Chitinophagaceae	Undefined	0	0	0	1	0	0	0	0	0	0	0	0	1
OTU1650	Bacteroidetes	Sphingobacteriia	Sphingobacteriales	Chitinophagaceae	Undefined	0	0	0	0	1	0	0	0	0	0	0	0	1
OTU1853	Bacteroidetes	Sphingobacteriia	Sphingobacteriales	Chitinophagaceae	Undefined	0	1	0	0	0	0	0	0	0	0	0	0	1
OTU187	Bacteroidetes	Sphingobacteriia	Sphingobacteriales	Chitinophagaceae	Undefined	0	0	1	0	0	0	4	1	0	4	6	9	25
OTU1940	Bacteroidetes	Sphingobacteriia	Sphingobacteriales	Chitinophagaceae	Undefined	0	0	0	0	0	1	0	0	0	0	0	0	1
OTU2402	Bacteroidetes	Sphingobacteriia	Sphingobacteriales	Chitinophagaceae	Undefined	0	0	0	0	0	0	0	0	1	0	0	0	1
OTU2505	Bacteroidetes	Sphingobacteriia	Sphingobacteriales	Chitinophagaceae	Undefined	0	0	0	0	0	0	0	0	0	0	0	1	1
OTU557	Bacteroidetes	Sphingobacteriia	Sphingobacteriales	Chitinophagaceae	Undefined	0	0	0	0	0	0	3	0	0	1	0	0	4
OTU120	Bacteroidetes	Sphingobacteriia	Sphingobacteriales	env.OPS 17	Undefined	5	7	1	1	3	0	2	2	4	2	9	8	44
OTU666	Bacteroidetes	Sphingobacteriia	Sphingobacteriales	Flammeovirgaceae	Owenweeksia	1	1	0	0	1	0	0	0	1	0	0	0	4
OTU1005	Bacteroidetes	Sphingobacteriia	Sphingobacteriales	Saprospiraceae	Lewinella	0	0	0	2	0	0	0	0	0	0	0	0	2
OTU70	Bacteroidetes	Sphingobacteriia	Sphingobacteriales	Saprospiraceae	Undefined	12	24	17	12	7	12	2	0	1	1	0	0	88
OTU1370	Bacteroidetes	Sphingobacteriia	Sphingobacteriales	Sphingobacteriaceae	Mucilaginibacter	1	0	0	0	0	0	0	0	0	0	0	0	1
OTU1604	Bacteroidetes	Sphingobacteriia	Sphingobacteriales	Sphingobacteriaceae	Mucilaginibacter	0	0	0	0	1	0	0	0	0	0	0	0	1
OTU1792	Bacteroidetes	Sphingobacteriia	Sphingobacteriales	Sphingobacteriaceae	Mucilaginibacter	0	1	0	0	0	0	0	0	0	0	0	0	1
OTU478	Bacteroidetes	Sphingobacteriia	Sphingobacteriales	Sphingobacteriaceae	Mucilaginibacter	0	3	0	0	1	1	0	0	0	0	0	1	6
OTU1032	Bacteroidetes	Sphingobacteriia	Sphingobacteriales	Sphingobacteriaceae	Nubsella	0	1	0	0	0	0	0	0	0	0	1	0	2
OTU1351	Bacteroidetes	Sphingobacteriia	Sphingobacteriales	Sphingobacteriaceae	Olivibacter	1	0	0	0	0	0	0	0	0	0	0	0	1
OTU1894	Bacteroidetes	Sphingobacteriia	Sphingobacteriales	Sphingobacteriaceae	Parapedobacter	0	0	0	0	0	1	0	0	0	0	0	0	1
OTU1177	Bacteroidetes	Sphingobacteriia	Sphingobacteriales	Sphingobacteriaceae	Pedobacter	0	0	0	0	0	0	1	0	0	0	0	0	1
OTU1725	Bacteroidetes	Sphingobacteriia	Sphingobacteriales	Sphingobacteriaceae	Pedobacter	0	0	0	0	0	0	0	0	0	0	1	0	1
OTU1793	Bacteroidetes	Sphingobacteriia	Sphingobacteriales	Sphingobacteriaceae	Pedobacter	0	1	0	0	0	0	0	0	0	0	0	0	1
OTU1915	Bacteroidetes	Sphingobacteriia	Sphingobacteriales	Sphingobacteriaceae	Pedobacter	0	0	0	0	0	1	0	0	0	0	0	0	1
OTU2343	Bacteroidetes	Sphingobacteriia	Sphingobacteriales	Sphingobacteriaceae	Pedobacter	0	0	0	0	0	0	1	0	0	0	0	0	1
OTU2349	Bacteroidetes	Sphingobacteriia	Sphingobacteriales	Sphingobacteriaceae	Pedobacter	0	0	0	0	0	0	1	0	0	0	0	0	1
OTU2416	Bacteroidetes	Sphingobacteriia	Sphingobacteriales	Sphingobacteriaceae	Pedobacter	0	0	0	0	0	0	0	0	1	0	0	0	1
OTU605	Bacteroidetes	Sphingobacteriia	Sphingobacteriales	Sphingobacteriaceae	Pedobacter	0	5	0	0	0	0	0	0	0	0	0	0	5
OTU807	Bacteroidetes	Sphingobacteriia	Sphingobacteriales	Sphingobacteriaceae	Pedobacter	0	0	0	0	0	0	0	1	1	0	1	0	3
OTU1539	Bacteroidetes	Sphingobacteriia	Sphingobacteriales	Sphingobacteriaceae	Solitalea	0	0	0	1	0	0	0	0	0	0	0	0	1
OTU1629	Bacteroidetes	Sphingobacteriia	Sphingobacteriales	Sphingobacteriaceae	Solitalea	0	0	0	0	1	0	0	0	0	0	0	0	1
OTU2370	Bacteroidetes	Sphingobacteriia	Sphingobacteriales	Sphingobacteriaceae	Solitalea	0	0	0	0	0	0	1	0	0	0	0	0	1
OTU467	Bacteroidetes	Sphingobacteriia	Sphingobacteriales	Sphingobacteriaceae	Solitalea	0	0	0	0	1	0	0	2	0	1	2	0	6
OTU479	Bacteroidetes	Sphingobacteriia	Sphingobacteriales	Sphingobacteriaceae	Solitalea	1	2	0	0	2	1	0	0	0	1	0	0	7
OTU822	Bacteroidetes	Sphingobacteriia	Sphingobacteriales	Sphingobacteriaceae	Solitalea	0	0	1	0	0	1	0	0	0	0	0	1	3
OTU1023	Bacteroidetes	Sphingobacteriia	Sphingobacteriales	Sphingobacteriaceae	Sphingobacterium	0	0	0	0	1	0	0	1	0	0	0	0	2
OTU1158	Bacteroidetes	Sphingobacteriia	Sphingobacteriales	Sphingobacteriaceae	Sphingobacterium	0	0	1	1	0	0	0	0	0	0	0	0	2
OTU1180	Bacteroidetes	Sphingobacteriia	Sphingobacteriales	Sphingobacteriaceae	Sphingobacterium	0	0	0	1	0	0	1	0	0	0	0	0	2
OTU1306	Bacteroidetes	Sphingobacteriia	Sphingobacteriales	Sphingobacteriaceae	Sphingobacterium	1	0	0	0	0	0	0	0	0	0	0	0	1
OTU1666	Bacteroidetes	Sphingobacteriia	Sphingobacteriales	Sphingobacteriaceae	Sphingobacterium	0	0	0	0	1	0	0	0	0	0	0	0	1
OTU1785	Bacteroidetes	Sphingobacteriia	Sphingobacteriales	Sphingobacteriaceae	Sphingobacterium	0	1	0	0	0	0	0	0	0	0	0	0	1
OTU2440	Bacteroidetes	Sphingobacteriia	Sphingobacteriales	Sphingobacteriaceae	Sphingobacterium	0	0	0	0	0	0	0	0	1	0	0	0	1
OTU2488	Bacteroidetes	Sphingobacteriia	Sphingobacteriales	Sphingobacteriaceae	Sphingobacterium	0	0	0	0	0	0	0	0	0	0	0	1	1
OTU249	Bacteroidetes	Sphingobacteriia	Sphingobacteriales	Sphingobacteriaceae	Sphingobacterium	3	5	1	2	2	1	1	0	1	0	0	0	16
OTU585	Bacteroidetes	Sphingobacteriia	Sphingobacteriales	Sphingobacteriaceae	Sphingobacterium	0	0	0	0	0	0	0	0	1	1	0	2	4
OTU646	Bacteroidetes	Sphingobacteriia	Sphingobacteriales	Sphingobacteriaceae	Sphingobacterium	0	0	0	0	0	0	1	1	0	0	3	0	5
OTU13	Bacteroidetes	Sphingobacteriia	Sphingobacteriales	Sphingobacteriaceae	Undefined	2	5	24	3	22	1	47	43	59	50	92	42	390
OTU1750	Bacteroidetes	Sphingobacteriia	Sphingobacteriales	Sphingobacteriaceae	Undefined	0	0	0	0	0	0	0	0	0	0	1	0	1
OTU355	Bacteroidetes	Sphingobacteriia	Sphingobacteriales	Undefined	Undefined	1	4	0	2	2	1	0	0	0	0	0	0	10
OTU2210	Chlamydiae	Undefined	Chlamydiales	Chlamydiaceae	Undefined	0	0	1	0	0	0	0	0	0	0	0	0	1
OTU1139	Chlamydiae	Undefined	Chlamydiales	Parachlamydiaceae	Candidatus_Metachlamydia	0	1	0	0	0	0	0	0	0	0	0	0	1
OTU1118	Chlamydiae	Undefined	Chlamydiales	Parachlamydiaceae	Candidatus_Metachlamydia	0	0	0	0	1	0	0	0	0	0	0	0	1
OTU1586	Chlamydiae	Undefined	Chlamydiales	Parachlamydiaceae	Candidatus_Metachlamydia	0	0	0	1	0	0	0	0	0	0	0	0	1
OTU1947	Chlamydiae	Undefined	Chlamydiales	Parachlamydiaceae	Candidatus_Metachlamydia	0	0	0	0	0	1	0	0	0	0	0	0	1
OTU614	Chlamydiae	Undefined	Chlamydiales	Parachlamydiaceae	Candidatus_Metachlamydia	0	1	2	1	0	1	0	0	0	0	0	0	5
OTU268	Chlamydiae	Undefined	Chlamydiales	Parachlamydiaceae	Candidatus_Protochlamydia	0	1	1	1	3	1	0	0	1	4	0	2	14
OTU1491	Chlamydiae	Undefined	Chlamydiales	Parachlamydiaceae	Neochlamydia	0	0	0	1	0	0	0	0	0	0	0	0	1
OTU1561	Chlamydiae	Undefined	Chlamydiales	Parachlamydiaceae	Neochlamydia	0	0	0	1	0	0	0	0	0	0	0	0	1
OTU2289	Chlamydiae	Undefined	Chlamydiales	Parachlamydiaceae	Neochlamydia	0	0	0	0	0	0	1	0	0	0	0	0	1
OTU713	Chlamydiae	Undefined	Chlamydiales	Parachlamydiaceae	Neochlamydia	0	0	1	0	1	1	0	0	0	0	1	0	4
OTU824	Chlamydiae	Undefined	Chlamydiales	Parachlamydiaceae	Neochlamydia	0	0	0	0	0	2	0	0	0	0	0	0	2
OTU979	Chlamydiae	Undefined	Chlamydiales	Parachlamydiaceae	Neochlamydia	0	0	1	0	0	0	0	0	0	1	0	0	2
OTU1407	Chlamydiae	Undefined	Chlamydiales	Parachlamydiaceae	Parachlamydia	0	0	0	0	0	0	0	0	0	1	0	0	1
OTU1688	Chlamydiae	Undefined	Chlamydiales	Simkaniaceae	Candidatus_Fritschea	0	0	0	0	1	0	0	0	0	0	0	0	1
OTU1382	Chlamydiae	Undefined	Chlamydiales	Simkaniaceae	Candidatus_Rhabdochlamydia	1	0	0	0	0	0	0	0	0	0	0	0	1
OTU1656	Chlamydiae	Undefined	Chlamydiales	Simkaniaceae	Candidatus_Rhabdochlamydia	0	0	0	0	1	0	0	0	0	0	0	0	1
OTU2145	Chlamydiae	Undefined	Chlamydiales	Simkaniaceae	Candidatus_Rhabdochlamydia	0	0	0	0	0	0	0	1	0	0	0	0	1
OTU1041	Chlamydiae	Undefined	Chlamydiales	Undefined	Criblamydia	0	0	0	0	0	0	0	0	0	0	2	0	2
OTU930	Chlamydiae	Undefined	Chlamydiales	Undefined	Criblamydia	0	0	0	0	0	2	0	0	0	0	0	0	2
OTU1273	Chlorobi	Chlorobia	Chlorobiales	Chlorobiaceae	Chlorobium	0	0	0	0	0	0	0	1	0	0	0	0	1
OTU2444	Chlorobi	Chlorobia	Chlorobiales	Undefined	Undefined	0	0	0	0	0	0	0	0	0	0	0	1	1
OTU307	Chlorobi	Chlorobia	Chlorobiales	Undefined	Undefined	0	1	0	0	0	1	0	2	2	3	0	2	11
OTU475	Chlorobi	Chlorobia	Chlorobiales	Undefined	Undefined	0	3	0	1	0	1	0	0	0	0	0	0	5
OTU603	Chlorobi	Chlorobia	Chlorobiales	Undefined	Undefined	0	1	1	2	1	0	0	0	0	0	0	0	5
OTU883	Chlorobi	Chlorobia	Chlorobiales	Undefined	Undefined	0	0	0	0	0	0	1	0	0	0	1	1	3
OTU927	Chlorobi	Chlorobia	Chlorobiales	Undefined	Undefined	0	0	0	2	0	0	0	0	0	0	0	0	2
OTU1660	Chloroflexi	Anaerolineae	Anaerolineales	Anaerolineaceae	Anaerolinea	0	0	0	0	1	0	0	0	0	0	0	0	1
OTU2244	Chloroflexi	Anaerolineae	Anaerolineales	Anaerolineaceae	Anaerolinea	0	0	1	0	0	0	0	0	0	0	0	0	1
OTU2439	Chloroflexi	Anaerolineae	Anaerolineales	Anaerolineaceae	Anaerolinea	0	0	0	0	0	0	0	0	1	0	0	0	1
OTU566	Chloroflexi	Anaerolineae	Anaerolineales	Anaerolineaceae	Anaerolinea	0	0	0	0	0	0	0	0	1	1	1	0	3
OTU565	Chloroflexi	Anaerolineae	Anaerolineales	Anaerolineaceae	Longilinea	0	0	1	0	0	0	0	1	1	1	0	0	4
OTU1082	Chloroflexi	Caldilineae	Caldilineales	Caldilineaceae	Caldilinea	0	1	0	0	0	1	0	0	0	0	0	0	2
OTU1104	Chloroflexi	Caldilineae	Caldilineales	Caldilineaceae	Caldilinea	0	0	0	0	0	2	0	0	0	0	0	0	2
OTU1249	Chloroflexi	Caldilineae	Caldilineales	Caldilineaceae	Caldilinea	0	0	0	0	0	0	0	0	0	0	0	1	1
OTU1593	Chloroflexi	Caldilineae	Caldilineales	Caldilineaceae	Caldilinea	0	0	0	1	0	0	0	0	0	0	0	0	1
OTU1612	Chloroflexi	Caldilineae	Caldilineales	Caldilineaceae	Caldilinea	0	0	0	0	1	0	0	0	0	0	0	0	1
OTU162	Chloroflexi	Caldilineae	Caldilineales	Caldilineaceae	Caldilinea	0	0	0	0	0	0	1	0	7	1	5	1	15
OTU1745	Chloroflexi	Caldilineae	Caldilineales	Caldilineaceae	Caldilinea	0	0	0	0	0	0	0	0	0	0	1	0	1
OTU1761	Chloroflexi	Caldilineae	Caldilineales	Caldilineaceae	Caldilinea	0	0	0	0	0	0	0	0	0	0	1	0	1
OTU1762	Chloroflexi	Caldilineae	Caldilineales	Caldilineaceae	Caldilinea	0	0	0	0	0	0	0	0	0	0	1	0	1
OTU1764	Chloroflexi	Caldilineae	Caldilineales	Caldilineaceae	Caldilinea	0	0	0	0	0	0	0	0	0	0	1	0	1
OTU1773	Chloroflexi	Caldilineae	Caldilineales	Caldilineaceae	Caldilinea	0	0	0	0	0	0	0	0	0	0	1	0	1
OTU181	Chloroflexi	Caldilineae	Caldilineales	Caldilineaceae	Caldilinea	0	2	5	1	6	6	1	0	0	1	0	0	22
OTU1820	Chloroflexi	Caldilineae	Caldilineales	Caldilineaceae	Caldilinea	0	1	0	0	0	0	0	0	0	0	0	0	1
OTU1824	Chloroflexi	Caldilineae	Caldilineales	Caldilineaceae	Caldilinea	0	1	0	0	0	0	0	0	0	0	0	0	1
OTU1927	Chloroflexi	Caldilineae	Caldilineales	Caldilineaceae	Caldilinea	0	0	0	0	0	1	0	0	0	0	0	0	1
OTU205	Chloroflexi	Caldilineae	Caldilineales	Caldilineaceae	Caldilinea	0	0	0	0	0	0	3	0	0	1	2	6	12
OTU2482	Chloroflexi	Caldilineae	Caldilineales	Caldilineaceae	Caldilinea	0	0	0	0	0	0	0	0	0	0	0	1	1
OTU2510	Chloroflexi	Caldilineae	Caldilineales	Caldilineaceae	Caldilinea	0	0	0	0	0	0	0	0	0	0	0	1	1
OTU256	Chloroflexi	Caldilineae	Caldilineales	Caldilineaceae	Caldilinea	3	3	0	0	2	3	0	0	0	0	3	1	15
OTU270	Chloroflexi	Caldilineae	Caldilineales	Caldilineaceae	Caldilinea	0	0	0	0	0	0	2	1	1	0	1	4	9
OTU280	Chloroflexi	Caldilineae	Caldilineales	Caldilineaceae	Caldilinea	0	1	0	0	0	0	1	0	1	1	2	1	7
OTU294	Chloroflexi	Caldilineae	Caldilineales	Caldilineaceae	Caldilinea	0	1	4	0	0	2	0	0	1	2	1	1	12
OTU303	Chloroflexi	Caldilineae	Caldilineales	Caldilineaceae	Caldilinea	1	2	1	0	1	4	0	1	0	1	1	0	12
OTU393	Chloroflexi	Caldilineae	Caldilineales	Caldilineaceae	Caldilinea	0	0	0	0	0	0	1	2	3	0	0	0	6
OTU460	Chloroflexi	Caldilineae	Caldilineales	Caldilineaceae	Caldilinea	0	0	0	0	1	0	0	0	1	1	0	0	3
OTU562	Chloroflexi	Caldilineae	Caldilineales	Caldilineaceae	Caldilinea	0	0	1	0	0	0	0	0	0	0	1	1	3
OTU582	Chloroflexi	Caldilineae	Caldilineales	Caldilineaceae	Caldilinea	0	0	0	0	1	0	0	0	1	1	1	1	5
OTU649	Chloroflexi	Caldilineae	Caldilineales	Caldilineaceae	Caldilinea	0	0	0	0	0	0	1	0	0	1	0	0	2
OTU669	Chloroflexi	Caldilineae	Caldilineales	Caldilineaceae	Caldilinea	1	1	0	0	0	0	0	0	0	0	0	1	3
OTU691	Chloroflexi	Caldilineae	Caldilineales	Caldilineaceae	Caldilinea	0	0	1	2	0	1	0	0	0	0	0	0	4
OTU862	Chloroflexi	Caldilineae	Caldilineales	Caldilineaceae	Caldilinea	0	1	1	0	0	0	0	0	0	0	0	0	2
OTU989	Chloroflexi	Caldilineae	Caldilineales	Caldilineaceae	Caldilinea	0	0	0	0	0	0	0	0	0	1	0	1	2
OTU2229	Chloroflexi	Caldilineae	Caldilineales	Caldilineaceae	Undefined	0	0	1	0	0	0	0	0	0	0	0	0	1
OTU282	Chloroflexi	Caldilineae	Caldilineales	Caldilineaceae	Undefined	0	2	1	1	2	3	0	2	0	0	3	1	15
OTU71	Chloroflexi	Caldilineae	Caldilineales	Caldilineaceae	Undefined	1	3	7	2	6	9	3	7	7	2	9	12	68
OTU83	Chloroflexi	Caldilineae	Caldilineales	Undefined	Undefined	6	12	9	4	8	18	0	1	1	0	3	4	66
OTU1003	Chloroflexi	Chloroflexi	Chloroflexales	Chloroflexaceae	Chloroflexus	0	0	0	2	0	0	0	0	0	0	0	0	2
OTU1007	Chloroflexi	Chloroflexi	Chloroflexales	Chloroflexaceae	Chloroflexus	0	0	0	1	0	0	0	0	0	0	0	0	1
OTU2144	Chloroflexi	Chloroflexi	Chloroflexales	Chloroflexaceae	Chloroflexus	0	0	0	0	0	0	0	1	0	0	0	0	1
OTU1063	Chloroflexi	Chloroflexi	Chloroflexales	Chloroflexaceae	Roseiflexus	0	1	1	0	0	0	0	0	0	0	0	0	2
OTU1215	Chloroflexi	Chloroflexi	Chloroflexales	Chloroflexaceae	Roseiflexus	0	0	0	0	0	0	0	0	2	0	0	0	2
OTU1430	Chloroflexi	Chloroflexi	Chloroflexales	Chloroflexaceae	Roseiflexus	0	0	0	0	0	0	0	0	0	1	0	0	1
OTU1644	Chloroflexi	Chloroflexi	Chloroflexales	Chloroflexaceae	Roseiflexus	0	0	0	0	1	0	0	0	0	0	0	0	1
OTU2464	Chloroflexi	Chloroflexi	Chloroflexales	Chloroflexaceae	Roseiflexus	0	0	0	0	0	0	0	0	0	0	0	1	1
OTU343	Chloroflexi	Chloroflexi	Chloroflexales	Chloroflexaceae	Roseiflexus	1	0	1	1	1	1	0	1	0	2	1	0	9
OTU395	Chloroflexi	Chloroflexi	Chloroflexales	Chloroflexaceae	Roseiflexus	0	0	0	1	1	1	1	0	2	0	0	1	7
OTU427	Chloroflexi	Chloroflexi	Chloroflexales	Chloroflexaceae	Roseiflexus	0	0	0	0	0	0	0	1	0	0	0	2	3
OTU497	Chloroflexi	Chloroflexi	Chloroflexales	Chloroflexaceae	Roseiflexus	0	0	0	0	0	0	0	0	1	0	0	1	2
OTU505	Chloroflexi	Chloroflexi	Chloroflexales	Chloroflexaceae	Roseiflexus	0	0	0	1	0	0	0	1	1	0	0	0	3
OTU595	Chloroflexi	Chloroflexi	Chloroflexales	Chloroflexaceae	Roseiflexus	0	1	0	0	2	0	0	0	0	0	1	0	4
OTU624	Chloroflexi	Chloroflexi	Chloroflexales	Chloroflexaceae	Roseiflexus	0	0	0	0	0	0	0	0	1	0	1	0	2
OTU738	Chloroflexi	Chloroflexi	Chloroflexales	Chloroflexaceae	Roseiflexus	0	0	0	0	0	0	1	1	0	0	1	0	3
OTU973	Chloroflexi	Chloroflexi	Chloroflexales	Chloroflexaceae	Roseiflexus	1	0	0	0	0	0	0	0	1	0	0	0	2
OTU1851	Chloroflexi	Chloroflexi	Herpetosiphonales	Herpetosiphonaceae	Herpetosiphon	0	1	0	0	0	0	0	0	0	0	0	0	1
OTU667	Chloroflexi	Chloroflexi	Herpetosiphonales	Herpetosiphonaceae	Herpetosiphon	1	1	0	0	2	0	0	0	0	0	0	0	4
OTU765	Chloroflexi	Chloroflexi	Herpetosiphonales	Herpetosiphonaceae	Herpetosiphon	0	0	0	0	0	0	0	0	0	0	0	1	1
OTU875	Chloroflexi	Chloroflexi	Sphaerobacterales	Chloroflexaceae	Roseiflexus	0	0	0	0	0	0	1	0	0	1	0	0	2
OTU154	Chloroflexi	Dehalococcoidetes	Dehalococcoidales	Dehalococcoidaceae	Dehalococcoides	4	5	5	2	4	3	1	1	2	0	1	1	29
OTU1783	Chloroflexi	Dehalococcoidetes	Dehalococcoidales	Dehalococcoidaceae	Dehalococcoides	0	1	0	0	0	0	0	0	0	0	0	0	1
OTU2450	Chloroflexi	Dehalococcoidetes	Dehalococcoidales	Dehalococcoidaceae	Dehalococcoides	0	0	0	0	0	0	0	0	0	0	0	1	1
OTU273	Chloroflexi	Dehalococcoidetes	Dehalococcoidales	Dehalococcoidaceae	Dehalococcoides	2	1	1	1	2	0	4	1	1	0	1	1	15
OTU693	Chloroflexi	Dehalococcoidetes	Dehalococcoidales	Dehalococcoidaceae	Dehalococcoides	0	0	0	1	0	0	0	0	1	0	1	0	3
OTU390	Chloroflexi	Ktedonobacteria	Undefined	Undefined	Undefined	0	0	0	0	0	0	1	1	2	0	0	1	5
OTU519	Chloroflexi	Ktedonobacteria	Undefined	Undefined	Undefined	0	0	0	0	2	0	0	0	0	0	1	1	4
OTU921	Chloroflexi	Ktedonobacteria	Undefined	Undefined	Undefined	0	0	0	0	0	0	0	1	0	0	0	0	1
OTU1173	Chloroflexi	Thermomicrobia	Sphaerobacterales	Sphaerobacteraceae	Sphaerobacter	0	0	1	0	0	0	0	0	1	0	0	0	2
OTU1329	Chloroflexi	Thermomicrobia	Sphaerobacterales	Sphaerobacteraceae	Sphaerobacter	1	0	0	0	0	0	0	0	0	0	0	0	1
OTU1447	Chloroflexi	Thermomicrobia	Sphaerobacterales	Sphaerobacteraceae	Sphaerobacter	0	0	0	0	0	0	0	0	0	1	0	0	1
OTU1457	Chloroflexi	Thermomicrobia	Sphaerobacterales	Sphaerobacteraceae	Sphaerobacter	0	0	0	0	0	0	0	0	0	1	0	0	1
OTU149	Chloroflexi	Thermomicrobia	Sphaerobacterales	Sphaerobacteraceae	Sphaerobacter	0	2	1	1	2	6	2	1	4	1	0	2	22
OTU1658	Chloroflexi	Thermomicrobia	Sphaerobacterales	Sphaerobacteraceae	Sphaerobacter	0	0	0	0	1	0	0	0	0	0	0	0	1
OTU1679	Chloroflexi	Thermomicrobia	Sphaerobacterales	Sphaerobacteraceae	Sphaerobacter	0	0	0	0	1	0	0	0	0	0	0	0	1
OTU198	Chloroflexi	Thermomicrobia	Sphaerobacterales	Sphaerobacteraceae	Sphaerobacter	2	0	3	1	1	3	1	2	3	0	0	2	18
OTU2300	Chloroflexi	Thermomicrobia	Sphaerobacterales	Sphaerobacteraceae	Sphaerobacter	0	0	0	0	0	0	1	0	0	0	0	0	1
OTU2437	Chloroflexi	Thermomicrobia	Sphaerobacterales	Sphaerobacteraceae	Sphaerobacter	0	0	0	0	0	0	0	0	1	0	0	0	1
OTU258	Chloroflexi	Thermomicrobia	Sphaerobacterales	Sphaerobacteraceae	Sphaerobacter	0	2	1	0	0	3	0	0	3	0	2	0	11
OTU346	Chloroflexi	Thermomicrobia	Sphaerobacterales	Sphaerobacteraceae	Sphaerobacter	1	1	2	1	4	0	0	0	0	0	1	0	10
OTU353	Chloroflexi	Thermomicrobia	Sphaerobacterales	Sphaerobacteraceae	Sphaerobacter	0	0	2	0	1	1	0	0	1	0	0	1	6
OTU413	Chloroflexi	Thermomicrobia	Sphaerobacterales	Sphaerobacteraceae	Sphaerobacter	1	0	1	1	1	1	0	0	0	2	0	1	8
OTU419	Chloroflexi	Thermomicrobia	Sphaerobacterales	Sphaerobacteraceae	Sphaerobacter	0	0	1	0	0	1	1	0	1	0	1	1	6
OTU425	Chloroflexi	Thermomicrobia	Sphaerobacterales	Sphaerobacteraceae	Sphaerobacter	0	0	0	0	0	1	1	1	2	1	0	0	6
OTU438	Chloroflexi	Thermomicrobia	Sphaerobacterales	Sphaerobacteraceae	Sphaerobacter	0	1	1	0	2	1	0	0	0	0	0	0	5
OTU446	Chloroflexi	Thermomicrobia	Sphaerobacterales	Sphaerobacteraceae	Sphaerobacter	0	0	1	1	0	1	0	0	3	0	1	0	7
OTU523	Chloroflexi	Thermomicrobia	Sphaerobacterales	Sphaerobacteraceae	Sphaerobacter	0	0	0	0	0	1	0	0	0	0	1	0	2
OTU539	Chloroflexi	Thermomicrobia	Sphaerobacterales	Sphaerobacteraceae	Sphaerobacter	0	0	0	0	0	2	0	0	1	1	0	0	4
OTU618	Chloroflexi	Thermomicrobia	Sphaerobacterales	Sphaerobacteraceae	Sphaerobacter	0	0	1	0	0	1	0	0	1	0	0	1	4
OTU763	Chloroflexi	Thermomicrobia	Sphaerobacterales	Sphaerobacteraceae	Sphaerobacter	0	0	0	0	1	0	0	0	1	0	0	0	2
OTU766	Chloroflexi	Thermomicrobia	Sphaerobacterales	Sphaerobacteraceae	Sphaerobacter	0	0	1	0	1	0	0	0	0	0	0	0	2
OTU923	Chloroflexi	Thermomicrobia	Sphaerobacterales	Sphaerobacteraceae	Sphaerobacter	0	0	0	0	0	0	0	0	1	0	0	0	1
OTU1250	Chloroflexi	Thermomicrobia	Thermomicrobiales	Thermomicrobiaceae	Sphaerobacter	0	0	0	0	0	0	0	0	0	1	0	0	1
OTU1271	Chloroflexi	Thermomicrobia	Thermomicrobiales	Thermomicrobiaceae	Sphaerobacter	0	0	0	0	0	0	0	1	0	0	0	0	1
OTU1553	Chloroflexi	Thermomicrobia	Undefined	Undefined	Undefined	0	0	0	1	0	0	0	0	0	0	0	0	1
OTU2344	Chloroflexi	Thermomicrobia	Undefined	Undefined	Undefined	0	0	0	0	0	0	1	0	0	0	0	0	1
OTU1781	Chloroflexi	Undefined	Undefined	Undefined	Undefined	0	0	0	0	0	0	0	0	0	0	1	0	1
OTU1854	Chloroflexi	Undefined	Undefined	Undefined	Undefined	0	1	0	0	0	0	0	0	0	0	0	0	1
OTU1575	Cyanobacteria	Undefined	Undefined	Undefined	Undefined	0	0	0	1	0	0	0	0	0	0	0	0	1
OTU1596	Cyanobacteria	Undefined	Undefined	Undefined	Undefined	0	0	0	0	1	0	0	0	0	0	0	0	1
OTU380	Cyanobacteria	Undefined	Undefined	Undefined	Undefined	0	0	1	1	0	2	0	0	0	1	1	0	6
OTU2326	Deferribacteres	Deferribacteres	Deferribacterales	Undefined	Caldithrix	0	0	0	0	0	0	1	0	0	0	0	0	1
OTU2446	Deinococcus-Thermus	Deinococci	Deinococcales	Trueperaceae	Truepera	0	0	0	0	0	0	0	0	0	0	0	1	1
OTU1471	Elusimicrobia	Elusimicrobia	Elusimicrobiales	Elusimicrobiaceae	Elusimicrobium	0	0	0	1	0	0	0	0	0	0	0	0	1
OTU2176	Elusimicrobia	Elusimicrobia	Elusimicrobiales	Elusimicrobiaceae	Elusimicrobium	0	0	0	0	0	0	0	1	0	0	0	0	1
OTU2251	Elusimicrobia	Elusimicrobia	Elusimicrobiales	Elusimicrobiaceae	Elusimicrobium	0	0	1	0	0	0	0	0	0	0	0	0	1
OTU703	Elusimicrobia	Elusimicrobia	Elusimicrobiales	Elusimicrobiaceae	Elusimicrobium	0	2	1	0	1	0	0	0	0	0	0	0	4
OTU739	Elusimicrobia	Elusimicrobia	Elusimicrobiales	Elusimicrobiaceae	Elusimicrobium	0	0	0	0	0	0	2	0	2	0	0	0	4
OTU982	Elusimicrobia	Elusimicrobia	Elusimicrobiales	Elusimicrobiaceae	Elusimicrobium	0	0	0	0	0	0	0	0	0	1	0	0	1
OTU1374	Elusimicrobia	Elusimicrobia	Undefined	Undefined	Undefined	1	0	0	0	0	0	0	0	0	0	0	0	1
OTU1548	Elusimicrobia	Elusimicrobia	Undefined	Undefined	Undefined	0	0	0	1	0	0	0	0	0	0	0	0	1
OTU1784	Elusimicrobia	Elusimicrobia	Undefined	Undefined	Undefined	0	1	0	0	0	0	0	0	0	0	0	0	1
OTU1855	Elusimicrobia	Elusimicrobia	Undefined	Undefined	Undefined	0	1	0	0	0	0	0	0	0	0	0	0	1
OTU1860	Elusimicrobia	Elusimicrobia	Undefined	Undefined	Undefined	0	1	0	0	0	0	0	0	0	0	0	0	1
OTU364	Elusimicrobia	Elusimicrobia	Undefined	Undefined	Undefined	1	3	0	1	0	1	0	0	0	1	0	0	7
OTU480	Elusimicrobia	Elusimicrobia	Undefined	Undefined	Undefined	1	4	0	1	0	1	0	0	0	0	0	0	7
OTU584	Elusimicrobia	Elusimicrobia	Undefined	Undefined	Undefined	0	2	2	0	0	0	0	0	0	1	0	0	5
OTU952	Elusimicrobia	Elusimicrobia	Undefined	Undefined	Undefined	1	0	0	0	1	0	0	0	0	0	0	0	2
OTU1064	Fibrobacteres	Fibrobacteria	Fibrobacterales	Fibrobacteraceae	Fibrobacter	0	2	0	0	0	0	0	0	0	0	0	0	2
OTU229	Fibrobacteres	Fibrobacteria	Fibrobacterales	Fibrobacteraceae	Fibrobacter	0	3	2	1	1	0	3	1	4	0	2	2	19
OTU1207	Firmicutes	Actinobacteria	Micrococcales	Dermatophilaceae	Undefined	0	0	0	0	0	0	2	0	0	0	0	0	2
OTU963	Firmicutes	Actinobacteria	Thermoanaerobacterales	Thermoanaerobacteraceae	Moorella	1	0	0	0	0	0	0	0	0	0	0	0	1
OTU1313	Firmicutes	Bacilli	Bacillales	Alicyclobacillaceae	Alicyclobacillus	1	0	0	0	0	0	0	0	0	0	0	0	1
OTU1167	Firmicutes	Bacilli	Bacillales	Alicyclobacillaceae	Tumebacillus	0	0	1	0	1	0	0	0	0	0	0	0	2
OTU1349	Firmicutes	Bacilli	Bacillales	Alicyclobacillaceae	Tumebacillus	1	0	0	0	0	0	0	0	0	0	0	0	1
OTU199	Firmicutes	Bacilli	Bacillales	Alicyclobacillaceae	Tumebacillus	2	5	2	1	2	1	0	1	0	2	2	3	21
OTU2186	Firmicutes	Bacilli	Bacillales	Bacillaceae	Anoxybacillus	0	0	0	0	0	0	0	1	0	0	0	0	1
OTU362	Firmicutes	Bacilli	Bacillales	Bacillaceae	Anoxybacillus	1	1	0	1	2	1	0	0	0	1	0	2	9
OTU1278	Firmicutes	Bacilli	Bacillales	Bacillaceae	Anoxybacillus	0	0	0	0	0	0	0	0	0	0	0	1	1
OTU1030	Firmicutes	Bacilli	Bacillales	Bacillaceae	Bacillus	0	0	0	0	0	0	0	0	0	0	1	0	1
OTU1126	Firmicutes	Bacilli	Bacillales	Bacillaceae	Bacillus	0	0	0	0	1	0	0	0	0	0	0	0	1
OTU113	Firmicutes	Bacilli	Bacillales	Bacillaceae	Bacillus	10	6	6	1	7	3	0	3	4	2	1	4	47
OTU1200	Firmicutes	Bacilli	Bacillales	Bacillaceae	Bacillus	0	0	0	0	1	0	1	0	0	0	0	0	2
OTU1289	Firmicutes	Bacilli	Bacillales	Bacillaceae	Bacillus	1	0	0	0	0	0	0	0	0	0	0	0	1
OTU1327	Firmicutes	Bacilli	Bacillales	Bacillaceae	Bacillus	1	0	0	0	0	0	0	0	0	0	0	0	1
OTU1437	Firmicutes	Bacilli	Bacillales	Bacillaceae	Bacillus	0	0	0	0	0	0	0	0	0	1	0	0	1
OTU1446	Firmicutes	Bacilli	Bacillales	Bacillaceae	Bacillus	0	0	0	0	0	0	0	0	0	1	0	0	1
OTU1589	Firmicutes	Bacilli	Bacillales	Bacillaceae	Bacillus	0	0	0	1	0	0	0	0	0	0	0	0	1
OTU1599	Firmicutes	Bacilli	Bacillales	Bacillaceae	Bacillus	0	0	0	0	1	0	0	0	0	0	0	0	1
OTU1620	Firmicutes	Bacilli	Bacillales	Bacillaceae	Bacillus	0	0	0	0	1	0	0	0	0	0	0	0	1
OTU1624	Firmicutes	Bacilli	Bacillales	Bacillaceae	Bacillus	0	0	0	0	1	0	0	0	0	0	0	0	1
OTU1696	Firmicutes	Bacilli	Bacillales	Bacillaceae	Bacillus	0	0	0	0	1	0	0	0	0	0	0	0	1
OTU1752	Firmicutes	Bacilli	Bacillales	Bacillaceae	Bacillus	0	0	0	0	0	0	0	0	0	0	1	0	1
OTU1755	Firmicutes	Bacilli	Bacillales	Bacillaceae	Bacillus	0	0	0	0	0	0	0	0	0	0	1	0	1
OTU1818	Firmicutes	Bacilli	Bacillales	Bacillaceae	Bacillus	0	1	0	0	0	0	0	0	0	0	0	0	1
OTU1883	Firmicutes	Bacilli	Bacillales	Bacillaceae	Bacillus	0	0	0	0	0	1	0	0	0	0	0	0	1
OTU211	Firmicutes	Bacilli	Bacillales	Bacillaceae	Bacillus	3	5	2	1	1	2	0	0	3	2	0	2	21
OTU2188	Firmicutes	Bacilli	Bacillales	Bacillaceae	Bacillus	0	0	0	0	0	0	0	1	0	0	0	0	1
OTU220	Firmicutes	Bacilli	Bacillales	Bacillaceae	Bacillus	0	0	0	0	0	0	4	6	4	2	0	3	19
OTU2422	Firmicutes	Bacilli	Bacillales	Bacillaceae	Bacillus	0	0	0	0	0	0	0	0	1	0	0	0	1
OTU2430	Firmicutes	Bacilli	Bacillales	Bacillaceae	Bacillus	0	0	0	0	0	0	0	0	1	0	0	0	1
OTU2448	Firmicutes	Bacilli	Bacillales	Bacillaceae	Bacillus	0	0	0	0	0	0	0	0	0	0	0	1	1
OTU492	Firmicutes	Bacilli	Bacillales	Bacillaceae	Bacillus	0	0	0	0	0	0	2	0	0	2	1	0	5
OTU643	Firmicutes	Bacilli	Bacillales	Bacillaceae	Bacillus	0	1	0	0	0	0	1	0	0	1	0	0	3
OTU792	Firmicutes	Bacilli	Bacillales	Bacillaceae	Bacillus	0	0	0	1	0	0	0	0	0	1	0	0	2
OTU826	Firmicutes	Bacilli	Bacillales	Bacillaceae	Bacillus	0	0	0	0	0	1	0	0	0	0	0	0	1
OTU915	Firmicutes	Bacilli	Bacillales	Bacillaceae	Bacillus	1	0	0	0	0	0	0	0	0	0	0	0	1
OTU725	Firmicutes	Bacilli	Bacillales	Bacillaceae	Euzebya	0	0	0	0	0	1	0	1	0	0	0	0	2
OTU1217	Firmicutes	Bacilli	Bacillales	Bacillaceae	Geobacillus	0	0	0	0	0	0	0	0	1	0	0	0	1
OTU1305	Firmicutes	Bacilli	Bacillales	Bacillaceae	Geobacillus	1	0	0	0	0	0	0	0	0	0	0	0	1
OTU1417	Firmicutes	Bacilli	Bacillales	Bacillaceae	Geobacillus	0	0	0	0	0	0	0	0	0	1	0	0	1
OTU1768	Firmicutes	Bacilli	Bacillales	Bacillaceae	Geobacillus	0	0	0	0	0	0	0	0	0	0	1	0	1
OTU2471	Firmicutes	Bacilli	Bacillales	Bacillaceae	Geobacillus	0	0	0	0	0	0	0	0	0	0	0	1	1
OTU468	Firmicutes	Bacilli	Bacillales	Bacillaceae	Geobacillus	0	2	0	0	0	0	0	0	0	1	1	1	5
OTU714	Firmicutes	Bacilli	Bacillales	Bacillaceae	Geobacillus	0	1	0	1	0	1	0	0	0	0	0	0	3
OTU794	Firmicutes	Bacilli	Bacillales	Bacillaceae	Geobacillus	0	0	0	0	0	0	0	0	1	1	0	0	2
OTU849	Firmicutes	Bacilli	Bacillales	Bacillaceae	Geobacillus	0	0	0	0	0	1	0	1	0	0	0	0	2
OTU898	Firmicutes	Bacilli	Bacillales	Bacillaceae	Geobacillus	0	0	0	0	1	0	2	0	0	0	0	0	3
OTU968	Firmicutes	Bacilli	Bacillales	Bacillaceae	Geobacillus	1	0	0	0	0	0	0	1	0	0	0	0	2
OTU859	Firmicutes	Bacilli	Bacillales	Bacillaceae	Gracilibacillus	0	2	0	0	0	0	0	0	0	0	0	0	2
OTU1162	Firmicutes	Bacilli	Bacillales	Bacillaceae	Halobacillus	0	0	1	1	0	0	0	0	0	0	0	0	2
OTU2372	Firmicutes	Bacilli	Bacillales	Bacillaceae	Halobacillus	0	0	0	0	0	0	1	0	0	0	0	0	1
OTU1486	Firmicutes	Bacilli	Bacillales	Bacillaceae	Oceanobacillus	0	0	0	1	0	0	0	0	0	0	0	0	1
OTU2175	Firmicutes	Bacilli	Bacillales	Bacillaceae	Oceanobacillus	0	0	0	0	0	0	0	1	0	0	0	0	1
OTU274	Firmicutes	Bacilli	Bacillales	Bacillaceae	Oceanobacillus	5	1	0	1	2	4	0	0	0	0	0	0	13
OTU2436	Firmicutes	Bacilli	Bacillales	Bacillaceae	Terribacillus	0	0	0	0	0	0	0	0	1	0	0	0	1
OTU1686	Firmicutes	Bacilli	Bacillales	Bacillaceae	Virgibacillus	0	0	0	0	1	0	0	0	0	0	0	0	1
OTU1290	Firmicutes	Bacilli	Bacillales	Paenibacillaceae	Ammoniphilus	1	0	0	0	0	0	0	0	0	0	0	0	1
OTU132	Firmicutes	Bacilli	Bacillales	Paenibacillaceae	Ammoniphilus	3	4	5	4	3	2	1	3	2	3	2	3	35
OTU2147	Firmicutes	Bacilli	Bacillales	Paenibacillaceae	Ammoniphilus	0	0	0	0	0	0	0	1	0	0	0	0	1
OTU543	Firmicutes	Bacilli	Bacillales	Paenibacillaceae	Brevibacillus	0	0	1	0	0	0	1	1	2	0	0	0	5
OTU1846	Firmicutes	Bacilli	Bacillales	Paenibacillaceae	Cohnella	0	1	0	0	0	0	0	0	0	0	0	0	1
OTU2245	Firmicutes	Bacilli	Bacillales	Paenibacillaceae	Cohnella	0	0	1	0	0	0	0	0	0	0	0	0	1
OTU263	Firmicutes	Bacilli	Bacillales	Paenibacillaceae	Cohnella	1	1	1	0	3	1	2	1	2	2	0	2	16
OTU1010	Firmicutes	Bacilli	Bacillales	Paenibacillaceae	Fontibacillus	0	0	0	2	0	0	0	0	0	0	0	0	2
OTU1055	Firmicutes	Bacilli	Bacillales	Paenibacillaceae	Paenibacillus	0	1	0	0	0	0	0	1	0	0	0	0	2
OTU1140	Firmicutes	Bacilli	Bacillales	Paenibacillaceae	Paenibacillus	0	0	0	0	0	0	0	0	1	0	0	0	1
OTU1210	Firmicutes	Bacilli	Bacillales	Paenibacillaceae	Paenibacillus	0	1	0	0	0	0	1	0	0	0	0	0	2
OTU1212	Firmicutes	Bacilli	Bacillales	Paenibacillaceae	Paenibacillus	0	0	0	0	0	0	1	0	0	0	0	1	2
OTU1396	Firmicutes	Bacilli	Bacillales	Paenibacillaceae	Paenibacillus	0	0	0	0	0	0	0	0	0	1	0	0	1
OTU1404	Firmicutes	Bacilli	Bacillales	Paenibacillaceae	Paenibacillus	0	0	0	0	0	0	0	0	0	1	0	0	1
OTU1434	Firmicutes	Bacilli	Bacillales	Paenibacillaceae	Paenibacillus	0	0	0	0	0	0	0	0	0	1	0	0	1
OTU1794	Firmicutes	Bacilli	Bacillales	Paenibacillaceae	Paenibacillus	0	1	0	0	0	0	0	0	0	0	0	0	1
OTU1803	Firmicutes	Bacilli	Bacillales	Paenibacillaceae	Paenibacillus	0	1	0	0	0	0	0	0	0	0	0	0	1
OTU1926	Firmicutes	Bacilli	Bacillales	Paenibacillaceae	Paenibacillus	0	0	0	0	0	1	0	0	0	0	0	0	1
OTU1933	Firmicutes	Bacilli	Bacillales	Paenibacillaceae	Paenibacillus	0	0	0	0	0	1	0	0	0	0	0	0	1
OTU213	Firmicutes	Bacilli	Bacillales	Paenibacillaceae	Paenibacillus	1	0	0	5	2	1	3	1	4	3	0	1	21
OTU2152	Firmicutes	Bacilli	Bacillales	Paenibacillaceae	Paenibacillus	0	0	0	0	0	0	0	1	0	0	0	0	1
OTU218	Firmicutes	Bacilli	Bacillales	Paenibacillaceae	Paenibacillus	1	1	0	0	0	0	2	4	2	3	2	3	18
OTU2227	Firmicutes	Bacilli	Bacillales	Paenibacillaceae	Paenibacillus	0	0	1	0	0	0	0	0	0	0	0	0	1
OTU2269	Firmicutes	Bacilli	Bacillales	Paenibacillaceae	Paenibacillus	0	0	1	0	0	0	0	0	0	0	0	0	1
OTU324	Firmicutes	Bacilli	Bacillales	Paenibacillaceae	Paenibacillus	0	0	4	3	0	2	0	0	1	1	0	1	12
OTU433	Firmicutes	Bacilli	Bacillales	Paenibacillaceae	Paenibacillus	0	0	2	1	1	0	0	0	1	1	0	0	6
OTU508	Firmicutes	Bacilli	Bacillales	Paenibacillaceae	Paenibacillus	2	1	1	0	0	0	0	0	0	0	0	0	4
OTU56	Firmicutes	Bacilli	Bacillales	Paenibacillaceae	Paenibacillus	2	4	1	5	5	6	12	15	9	7	5	13	84
OTU731	Firmicutes	Bacilli	Bacillales	Paenibacillaceae	Paenibacillus	0	1	0	1	0	0	0	0	0	0	0	0	2
OTU767	Firmicutes	Bacilli	Bacillales	Paenibacillaceae	Paenibacillus	0	0	1	0	0	0	0	1	0	0	0	0	2
OTU776	Firmicutes	Bacilli	Bacillales	Paenibacillaceae	Paenibacillus	1	0	0	0	2	0	0	0	0	0	0	0	3
OTU791	Firmicutes	Bacilli	Bacillales	Paenibacillaceae	Paenibacillus	0	0	0	0	0	0	0	0	1	1	0	1	3
OTU793	Firmicutes	Bacilli	Bacillales	Paenibacillaceae	Paenibacillus	0	1	0	0	1	0	0	0	0	1	0	0	3
OTU827	Firmicutes	Bacilli	Bacillales	Paenibacillaceae	Paenibacillus	1	0	0	0	0	1	0	0	0	0	0	0	2
OTU954	Firmicutes	Bacilli	Bacillales	Paenibacillaceae	Paenibacillus	1	0	1	0	0	0	0	0	0	0	0	0	2
OTU983	Firmicutes	Bacilli	Bacillales	Paenibacillaceae	Paenibacillus	0	0	0	0	0	0	0	0	1	1	0	0	2
OTU1462	Firmicutes	Bacilli	Bacillales	Paenibacillaceae	Thermobacillus	0	0	0	0	0	0	0	0	0	1	0	0	1
OTU1543	Firmicutes	Bacilli	Bacillales	Planococcaceae	Lysinibacillus	0	0	0	1	0	0	0	0	0	0	0	0	1
OTU330	Firmicutes	Bacilli	Bacillales	Planococcaceae	Lysinibacillus	0	0	2	1	0	0	1	2	0	3	0	1	10
OTU852	Firmicutes	Bacilli	Bacillales	Planococcaceae	Planomicrobium	0	0	0	0	0	0	0	0	0	0	0	1	1
OTU1932	Firmicutes	Bacilli	Bacillales	Planococcaceae	Sporosarcina	0	0	0	0	0	1	0	0	0	0	0	0	1
OTU1799	Firmicutes	Bacilli	Bacillales	Staphylococcaceae	Staphylococcus	0	1	0	0	0	0	0	0	0	0	0	0	1
OTU2230	Firmicutes	Bacilli	Bacillales	Thermoactinomycetaceae	Desmospora	0	0	1	0	0	0	0	0	0	0	0	0	1
OTU537	Firmicutes	Bacilli	Bacillales	Thermoactinomycetaceae	Desmospora	0	0	0	0	0	1	0	1	1	0	0	0	3
OTU891	Firmicutes	Bacilli	Bacillales	Thermoactinomycetaceae	Desmospora	0	0	0	0	0	0	1	0	0	1	1	0	3
OTU867	Firmicutes	Bacilli	Bacillales	Thermoactinomycetaceae	Laceyella	0	0	0	0	0	0	0	1	0	0	0	0	1
OTU1420	Firmicutes	Bacilli	Bacillales	Thermoactinomycetaceae	Mechercharimyces	0	0	0	0	0	0	0	0	0	1	0	0	1
OTU2309	Firmicutes	Bacilli	Bacillales	Thermoactinomycetaceae	Mechercharimyces	0	0	0	0	0	0	1	0	0	0	0	0	1
OTU1231	Firmicutes	Bacilli	Bacillales	Thermoactinomycetaceae	Planifilum	0	0	0	0	0	0	0	0	0	0	0	2	2
OTU486	Firmicutes	Bacilli	Bacillales	Thermoactinomycetaceae	Planifilum	0	0	0	0	0	0	0	3	1	2	0	1	7
OTU556	Firmicutes	Bacilli	Bacillales	Thermoactinomycetaceae	Planifilum	1	0	0	2	0	1	1	0	0	1	0	0	6
OTU685	Firmicutes	Bacilli	Bacillales	Thermoactinomycetaceae	Shimazuella	0	0	0	0	0	0	0	2	0	1	0	0	3
OTU2187	Firmicutes	Bacilli	Bacillales	Thermoactinomycetaceae	Thermoactinomyces	0	0	0	0	0	0	0	1	0	0	0	0	1
OTU742	Firmicutes	Bacilli	Bacillales	Thermoactinomycetaceae	Thermoactinomyces	0	0	0	0	0	0	1	1	0	1	0	0	3
OTU1150	Firmicutes	Bacilli	Bacillales	Thermoactinomycetaceae	Thermoflavimicrobium	0	0	0	0	0	0	0	2	0	0	0	0	2
OTU587	Firmicutes	Bacilli	Bacillales	Thermoactinomycetaceae	Thermoflavimicrobium	0	0	0	0	0	0	0	1	0	2	0	0	3
OTU2	Firmicutes	Bacilli	Bacillales	Undefined	Undefined	148	95	133	108	114	97	125	161	144	194	126	175	1620
OTU1360	Firmicutes	Bacilli	Lactobacillales	Aerococcaceae	Aerococcus	1	0	0	0	0	0	0	0	0	0	0	0	1
OTU1668	Firmicutes	Bacilli	Lactobacillales	Aerococcaceae	Facklamia	0	0	0	0	1	0	0	0	0	0	0	0	1
OTU1037	Firmicutes	Bacilli	Lactobacillales	Carnobacteriaceae	Carnobacterium	0	0	0	0	0	0	0	0	0	0	1	1	2
OTU1707	Firmicutes	Bacilli	Lactobacillales	Carnobacteriaceae	Carnobacterium	0	0	0	0	0	0	0	0	0	0	1	0	1
OTU2285	Firmicutes	Bacilli	Lactobacillales	Carnobacteriaceae	Carnobacterium	0	0	1	0	0	0	0	0	0	0	0	0	1
OTU2361	Firmicutes	Bacilli	Lactobacillales	Carnobacteriaceae	Carnobacterium	0	0	0	0	0	0	1	0	0	0	0	0	1
OTU753	Firmicutes	Bacilli	Lactobacillales	Carnobacteriaceae	Carnobacterium	0	0	0	0	0	0	0	0	4	0	0	0	4
OTU884	Firmicutes	Bacilli	Lactobacillales	Carnobacteriaceae	Carnobacterium	0	0	0	0	0	0	1	0	1	1	0	0	3
OTU1638	Firmicutes	Bacilli	Lactobacillales	Carnobacteriaceae	Trichococcus	0	0	0	0	1	0	0	0	0	0	0	0	1
OTU623	Firmicutes	Bacilli	Lactobacillales	Streptococcaceae	Streptococcus	1	0	0	0	0	0	1	0	1	0	0	0	3
OTU1895	Firmicutes	Bacilli	Undefined	Undefined	Undefined	0	0	0	0	0	1	0	0	0	0	0	0	1
OTU905	Firmicutes	Clostridia	Clostridiales	Bacillaceae	Christensenella	0	1	0	0	0	0	0	0	0	1	0	0	2
OTU1436	Firmicutes	Clostridia	Clostridiales	Caldicoprobacteraceae	Caldicoprobacter	0	0	0	0	0	0	0	0	0	1	0	0	1
OTU1477	Firmicutes	Clostridia	Clostridiales	Caldicoprobacteraceae	Caldicoprobacter	0	0	0	1	0	0	0	0	0	0	0	0	1
OTU2506	Firmicutes	Clostridia	Clostridiales	Caldicoprobacteraceae	Caldicoprobacter	0	0	0	0	0	0	0	0	0	0	0	1	1
OTU1091	Firmicutes	Clostridia	Clostridiales	Christensenellaceae	Christensenella	0	0	0	0	0	1	0	0	0	0	0	0	1
OTU2142	Firmicutes	Clostridia	Clostridiales	Christensenellaceae	Christensenella	0	0	0	0	0	0	0	1	0	0	0	0	1
OTU2345	Firmicutes	Clostridia	Clostridiales	Christensenellaceae	Christensenella	0	0	0	0	0	0	1	0	0	0	0	0	1
OTU922	Firmicutes	Clostridia	Clostridiales	Christensenellaceae	Christensenella	0	0	0	0	0	0	0	1	0	0	0	0	1
OTU1330	Firmicutes	Clostridia	Clostridiales	Clostridiaceae	Clostridium	1	0	0	0	0	0	0	0	0	0	0	0	1
OTU137	Firmicutes	Clostridia	Clostridiales	Clostridiaceae	Clostridium	4	2	2	1	2	2	1	4	6	2	3	4	33
OTU1468	Firmicutes	Clostridia	Clostridiales	Clostridiaceae	Clostridium	0	0	0	1	0	0	0	0	0	0	0	0	1
OTU1610	Firmicutes	Clostridia	Clostridiales	Clostridiaceae	Clostridium	0	0	0	0	1	0	0	0	0	0	0	0	1
OTU1776	Firmicutes	Clostridia	Clostridiales	Clostridiaceae	Clostridium	0	0	0	0	0	0	0	0	0	0	1	0	1
OTU2238	Firmicutes	Clostridia	Clostridiales	Clostridiaceae	Clostridium	0	0	1	0	0	0	0	0	0	0	0	0	1
OTU2346	Firmicutes	Clostridia	Clostridiales	Clostridiaceae	Clostridium	0	0	0	0	0	0	1	0	0	0	0	0	1
OTU2353	Firmicutes	Clostridia	Clostridiales	Clostridiaceae	Clostridium	0	0	0	0	0	0	1	0	0	0	0	0	1
OTU262	Firmicutes	Clostridia	Clostridiales	Clostridiaceae	Clostridium	1	2	1	0	2	2	2	0	1	1	2	0	14
OTU389	Firmicutes	Clostridia	Clostridiales	Clostridiaceae	Clostridium	2	0	1	1	2	2	0	1	1	0	0	0	10
OTU568	Firmicutes	Clostridia	Clostridiales	Clostridiaceae	Clostridium	0	0	1	0	0	0	1	0	0	0	0	0	2
OTU575	Firmicutes	Clostridia	Clostridiales	Clostridiaceae	Clostridium	1	1	1	1	1	0	0	0	0	0	0	0	5
OTU592	Firmicutes	Clostridia	Clostridiales	Clostridiaceae	Clostridium	0	0	0	0	3	1	0	0	0	0	0	0	4
OTU611	Firmicutes	Clostridia	Clostridiales	Clostridiaceae	Clostridium	1	2	0	0	0	2	0	0	0	0	0	0	5
OTU615	Firmicutes	Clostridia	Clostridiales	Clostridiaceae	Clostridium	0	1	0	0	0	2	0	0	0	0	1	1	5
OTU674	Firmicutes	Clostridia	Clostridiales	Clostridiaceae	Clostridium	2	0	0	0	0	0	0	0	0	0	2	0	4
OTU789	Firmicutes	Clostridia	Clostridiales	Clostridiaceae	Clostridium	0	1	0	0	0	0	0	0	0	2	0	0	3
OTU798	Firmicutes	Clostridia	Clostridiales	Clostridiaceae	Clostridium	0	0	1	0	2	0	0	0	0	0	0	0	3
OTU1697	Firmicutes	Clostridia	Clostridiales	Clostridiaceae	Oxobacter	0	0	0	0	1	0	0	0	0	0	0	0	1
OTU1674	Firmicutes	Clostridia	Clostridiales	Clostridiaceae	Proteiniclasticum	0	0	0	0	1	0	0	0	0	0	0	0	1
OTU1203	Firmicutes	Clostridia	Clostridiales	Clostridiales_Family_XIII_Incertae_Sedis	Anaerovorax	0	0	0	0	0	1	1	0	0	0	0	0	2
OTU526	Firmicutes	Clostridia	Clostridiales	Gracilibacteraceae	Lutispora	1	0	0	0	2	0	0	0	0	0	2	0	5
OTU736	Firmicutes	Clostridia	Clostridiales	Gracilibacteraceae	Lutispora	0	0	0	1	1	0	1	0	0	0	1	0	4
OTU777	Firmicutes	Clostridia	Clostridiales	Gracilibacteraceae	Lutispora	1	1	0	0	0	0	0	0	0	0	0	0	2
OTU1850	Firmicutes	Clostridia	Clostridiales	Lachnospiraceae	Blautia	0	1	0	0	0	0	0	0	0	0	0	0	1
OTU452	Firmicutes	Clostridia	Clostridiales	Lachnospiraceae	Blautia	0	0	0	0	1	0	4	1	1	0	0	0	7
OTU1087	Firmicutes	Clostridia	Clostridiales	Lachnospiraceae	Coprococcus	1	0	0	0	0	1	0	0	0	0	0	0	2
OTU706	Firmicutes	Clostridia	Clostridiales	Lachnospiraceae	Epulopiscium	0	1	0	1	0	1	0	0	0	0	1	0	4
OTU1051	Firmicutes	Clostridia	Clostridiales	Lachnospiraceae	Ruminococcus	0	1	0	0	0	0	0	1	0	0	0	0	2
OTU2476	Firmicutes	Clostridia	Clostridiales	Peptococcaceae	Dehalobacterium	0	0	0	0	0	0	0	0	0	0	0	1	1
OTU678	Firmicutes	Clostridia	Clostridiales	Peptococcaceae	Desulfitobacterium	0	0	0	0	0	0	0	0	0	1	1	2	4
OTU702	Firmicutes	Clostridia	Clostridiales	Peptococcaceae	Desulfitobacterium	0	1	0	3	0	0	0	0	0	0	0	0	4
OTU775	Firmicutes	Clostridia	Clostridiales	Peptococcaceae	Desulfonispora	0	0	3	0	0	0	0	0	0	0	0	0	3
OTU1020	Firmicutes	Clostridia	Clostridiales	Peptococcaceae	Desulfosporosinus	0	0	0	0	2	0	0	0	0	0	0	0	2
OTU721	Firmicutes	Clostridia	Clostridiales	Peptococcaceae	Desulfosporosinus	1	0	0	0	1	2	0	0	0	0	0	0	4
OTU1336	Firmicutes	Clostridia	Clostridiales	Peptococcaceae	Desulfotomaculum	1	0	0	0	0	0	0	0	0	0	0	0	1
OTU1557	Firmicutes	Clostridia	Clostridiales	Peptococcaceae	Desulfotomaculum	0	0	0	1	0	0	0	0	0	0	0	0	1
OTU1939	Firmicutes	Clostridia	Clostridiales	Peptococcaceae	Desulfotomaculum	0	0	0	0	0	1	0	0	0	0	0	0	1
OTU966	Firmicutes	Clostridia	Clostridiales	Peptococcaceae	Desulfurispora	1	0	1	0	0	0	0	0	0	0	0	0	2
OTU1433	Firmicutes	Clostridia	Clostridiales	Peptococcaceae	Thermincola	0	0	0	0	0	0	0	0	0	1	0	0	1
OTU1614	Firmicutes	Clostridia	Clostridiales	Peptococcaceae	Thermincola	0	0	0	0	1	0	0	0	0	0	0	0	1
OTU1719	Firmicutes	Clostridia	Clostridiales	Peptococcaceae	Thermincola	0	0	0	0	0	0	0	0	0	0	1	0	1
OTU2168	Firmicutes	Clostridia	Clostridiales	Peptococcaceae	Thermincola	0	0	0	0	0	0	0	1	0	0	0	0	1
OTU368	Firmicutes	Clostridia	Clostridiales	Peptostreptococcaceae	Sporacetigenium	0	0	0	2	0	0	1	2	1	0	1	3	10
OTU1699	Firmicutes	Clostridia	Clostridiales	Ruminococcaceae	Acetivibrio	0	0	0	0	1	0	0	0	0	0	0	0	1
OTU1795	Firmicutes	Clostridia	Clostridiales	Ruminococcaceae	Acetivibrio	0	1	0	0	0	0	0	0	0	0	0	0	1
OTU195	Firmicutes	Clostridia	Clostridiales	Ruminococcaceae	Acetivibrio	7	1	2	3	3	2	1	1	1	0	0	0	21
OTU2247	Firmicutes	Clostridia	Clostridiales	Ruminococcaceae	Acetivibrio	0	0	1	0	0	0	0	0	0	0	0	0	1
OTU2347	Firmicutes	Clostridia	Clostridiales	Ruminococcaceae	Faecalibacterium	0	0	0	0	0	0	1	0	0	0	0	0	1
OTU843	Firmicutes	Clostridia	Clostridiales	Ruminococcaceae	Faecalibacterium	0	1	0	1	0	1	0	0	0	0	0	0	3
OTU2492	Firmicutes	Clostridia	Clostridiales	Ruminococcaceae	Ruminococcus	0	0	0	0	0	0	0	0	0	0	0	1	1
OTU477	Firmicutes	Clostridia	Clostridiales	Ruminococcaceae	Ruminococcus	0	1	2	0	0	1	0	1	0	0	0	0	5
OTU1022	Firmicutes	Clostridia	Clostridiales	Ruminococcaceae	Subdoligranulum	0	0	0	0	1	0	0	1	0	0	0	0	2
OTU1341	Firmicutes	Clostridia	Clostridiales	Ruminococcaceae	Subdoligranulum	1	0	0	0	0	0	0	0	0	0	0	0	1
OTU482	Firmicutes	Clostridia	Clostridiales	Ruminococcaceae	Subdoligranulum	0	3	1	1	0	1	0	0	0	0	0	0	6
OTU730	Firmicutes	Clostridia	Clostridiales	Undefined	Symbiobacterium	0	0	0	1	2	0	0	0	0	0	0	0	3
OTU1127	Firmicutes	Clostridia	Clostridiales	Undefined	Undefined	0	1	0	0	0	0	0	0	0	0	0	0	1
OTU1293	Firmicutes	Clostridia	Clostridiales	Veillonellaceae	Anaerospora	1	0	0	0	0	0	0	0	0	0	0	0	1
OTU1890	Firmicutes	Clostridia	Clostridiales	Veillonellaceae	Pelosinus	0	0	0	0	0	1	0	0	0	0	0	0	1
OTU544	Firmicutes	Clostridia	Clostridiales	Veillonellaceae	Sporomusa	0	0	0	0	0	2	1	0	0	0	1	0	4
OTU2477	Firmicutes	Clostridia	Clostridiales	Veillonellaceae	Veillonella	0	0	0	0	0	0	0	0	0	0	0	1	1
OTU1121	Firmicutes	Clostridia	Deinococcales	Clostridiales_Family_XVIII_Incertae_Sedis	Truepera	0	0	0	1	0	0	0	0	0	0	0	0	1
OTU2268	Firmicutes	Clostridia	Halanaerobiales	Halanaerobiaceae	Halocella	0	0	1	0	0	0	0	0	0	0	0	0	1
OTU1234	Firmicutes	Clostridia	Thermoanaerobacterales	Thermoanaerobacteraceae	Caldanaerobacter	0	0	0	0	0	0	0	1	0	0	0	1	2
OTU2383	Firmicutes	Clostridia	Thermoanaerobacterales	Thermoanaerobacteraceae	Caldanaerobacter	0	0	0	0	0	0	0	0	1	0	0	0	1
OTU1801	Firmicutes	Clostridia	Thermoanaerobacterales	Thermoanaerobacteraceae	Gelria	0	1	0	0	0	0	0	0	0	0	0	0	1
OTU185	Firmicutes	Clostridia	Thermoanaerobacterales	Thermoanaerobacteraceae	Gelria	0	2	4	1	0	1	0	0	3	0	2	3	16
OTU1935	Firmicutes	Clostridia	Thermoanaerobacterales	Thermoanaerobacteraceae	Gelria	0	0	0	0	0	1	0	0	0	0	0	0	1
OTU239	Firmicutes	Clostridia	Thermoanaerobacterales	Thermoanaerobacteraceae	Gelria	0	1	2	1	1	2	0	2	3	0	2	1	15
OTU1429	Firmicutes	Clostridia	Thermoanaerobacterales	Thermoanaerobacteraceae	Moorella	0	0	0	0	0	0	0	0	0	1	0	0	1
OTU1680	Firmicutes	Clostridia	Thermoanaerobacterales	Thermoanaerobacteraceae	Moorella	0	0	0	0	1	0	0	0	0	0	0	0	1
OTU1685	Firmicutes	Clostridia	Thermoanaerobacterales	Thermoanaerobacteraceae	Moorella	0	0	0	0	1	0	0	0	0	0	0	0	1
OTU1806	Firmicutes	Clostridia	Thermoanaerobacterales	Thermoanaerobacteraceae	Moorella	0	1	0	0	0	0	0	0	0	0	0	0	1
OTU1903	Firmicutes	Clostridia	Thermoanaerobacterales	Thermoanaerobacteraceae	Moorella	0	0	0	0	0	1	0	0	0	0	0	0	1
OTU2449	Firmicutes	Clostridia	Thermoanaerobacterales	Thermoanaerobacteraceae	Moorella	0	0	0	0	0	0	0	0	0	0	0	1	1
OTU2499	Firmicutes	Clostridia	Thermoanaerobacterales	Thermoanaerobacteraceae	Moorella	0	0	0	0	0	0	0	0	0	0	0	1	1
OTU515	Firmicutes	Clostridia	Thermoanaerobacterales	Thermoanaerobacteraceae	Moorella	0	0	0	0	0	0	0	1	0	3	1	0	5
OTU935	Firmicutes	Clostridia	Thermoanaerobacterales	Thermoanaerobacteraceae	Moorella	0	0	0	0	0	0	1	1	0	0	0	0	2
OTU1038	Firmicutes	Clostridia	Thermoanaerobacterales	Thermoanaerobacteraceae	Moorella	0	0	0	0	0	0	0	0	0	0	2	0	2
OTU20	Firmicutes	Clostridia	Thermoanaerobacterales	Undefined	Undefined	4	26	30	10	25	22	7	15	24	7	26	25	221
OTU1031	Firmicutes	Epsilonproteobacteria	Clostridiales	Eubacteriaceae	Eubacterium	0	0	0	0	0	0	0	0	1	0	1	0	2
OTU1749	Firmicutes	Erysipelotrichi	Erysipelotrichales	Erysipelotrichaceae	Asteroleplasma	0	0	0	0	0	0	0	0	0	0	1	0	1
OTU2468	Firmicutes	Erysipelotrichi	Erysipelotrichales	Erysipelotrichaceae	Asteroleplasma	0	0	0	0	0	0	0	0	0	0	0	1	1
OTU1718	Firmicutes	Erysipelotrichi	Erysipelotrichales	Erysipelotrichaceae	Turicibacter	0	0	0	0	0	0	0	0	0	0	1	0	1
OTU1565	Firmicutes	Undefined	Undefined	Undefined	Undefined	0	0	0	1	0	0	0	0	0	0	0	0	1
OTU1044	Gemmatimonadetes	Gemmatimonadetes	Gemmatimonadales	Gemmatimonadaceae	Gemmatimonas	0	0	0	0	0	0	0	0	0	0	2	0	2
OTU1153	Gemmatimonadetes	Gemmatimonadetes	Gemmatimonadales	Gemmatimonadaceae	Gemmatimonas	0	0	0	0	0	0	0	2	0	0	0	0	2
OTU1156	Gemmatimonadetes	Gemmatimonadetes	Gemmatimonadales	Gemmatimonadaceae	Gemmatimonas	0	0	1	0	0	0	0	0	0	0	0	0	1
OTU1165	Gemmatimonadetes	Gemmatimonadetes	Gemmatimonadales	Gemmatimonadaceae	Gemmatimonas	0	0	2	0	0	0	0	0	0	0	0	0	2
OTU1283	Gemmatimonadetes	Gemmatimonadetes	Gemmatimonadales	Gemmatimonadaceae	Gemmatimonas	1	0	0	0	0	0	0	0	0	0	0	0	1
OTU1294	Gemmatimonadetes	Gemmatimonadetes	Gemmatimonadales	Gemmatimonadaceae	Gemmatimonas	1	0	0	0	0	0	0	0	0	0	0	0	1
OTU1301	Gemmatimonadetes	Gemmatimonadetes	Gemmatimonadales	Gemmatimonadaceae	Gemmatimonas	1	0	0	0	0	0	0	0	0	0	0	0	1
OTU1302	Gemmatimonadetes	Gemmatimonadetes	Gemmatimonadales	Gemmatimonadaceae	Gemmatimonas	1	0	0	0	0	0	0	0	0	0	0	0	1
OTU1319	Gemmatimonadetes	Gemmatimonadetes	Gemmatimonadales	Gemmatimonadaceae	Gemmatimonas	1	0	0	0	0	0	0	0	0	0	0	0	1
OTU1340	Gemmatimonadetes	Gemmatimonadetes	Gemmatimonadales	Gemmatimonadaceae	Gemmatimonas	1	0	0	0	0	0	0	0	0	0	0	0	1
OTU135	Gemmatimonadetes	Gemmatimonadetes	Gemmatimonadales	Gemmatimonadaceae	Gemmatimonas	4	1	4	4	4	1	1	3	3	6	2	1	34
OTU1352	Gemmatimonadetes	Gemmatimonadetes	Gemmatimonadales	Gemmatimonadaceae	Gemmatimonas	1	0	0	0	0	0	0	0	0	0	0	0	1
OTU1358	Gemmatimonadetes	Gemmatimonadetes	Gemmatimonadales	Gemmatimonadaceae	Gemmatimonas	1	0	0	0	0	0	0	0	0	0	0	0	1
OTU1381	Gemmatimonadetes	Gemmatimonadetes	Gemmatimonadales	Gemmatimonadaceae	Gemmatimonas	1	0	0	0	0	0	0	0	0	0	0	0	1
OTU1428	Gemmatimonadetes	Gemmatimonadetes	Gemmatimonadales	Gemmatimonadaceae	Gemmatimonas	0	0	0	0	0	0	0	0	0	1	0	0	1
OTU1442	Gemmatimonadetes	Gemmatimonadetes	Gemmatimonadales	Gemmatimonadaceae	Gemmatimonas	0	0	0	0	0	0	0	0	0	1	0	0	1
OTU1461	Gemmatimonadetes	Gemmatimonadetes	Gemmatimonadales	Gemmatimonadaceae	Gemmatimonas	0	0	0	0	0	0	0	0	0	1	0	0	1
OTU1559	Gemmatimonadetes	Gemmatimonadetes	Gemmatimonadales	Gemmatimonadaceae	Gemmatimonas	0	0	0	1	0	0	0	0	0	0	0	0	1
OTU1603	Gemmatimonadetes	Gemmatimonadetes	Gemmatimonadales	Gemmatimonadaceae	Gemmatimonas	0	0	0	0	1	0	0	0	0	0	0	0	1
OTU1619	Gemmatimonadetes	Gemmatimonadetes	Gemmatimonadales	Gemmatimonadaceae	Gemmatimonas	0	0	0	0	1	0	0	0	0	0	0	0	1
OTU1632	Gemmatimonadetes	Gemmatimonadetes	Gemmatimonadales	Gemmatimonadaceae	Gemmatimonas	0	0	0	0	1	0	0	0	0	0	0	0	1
OTU170	Gemmatimonadetes	Gemmatimonadetes	Gemmatimonadales	Gemmatimonadaceae	Gemmatimonas	1	4	4	4	4	3	2	0	0	2	0	1	25
OTU1715	Gemmatimonadetes	Gemmatimonadetes	Gemmatimonadales	Gemmatimonadaceae	Gemmatimonas	0	0	0	0	0	0	0	0	0	0	1	0	1
OTU1717	Gemmatimonadetes	Gemmatimonadetes	Gemmatimonadales	Gemmatimonadaceae	Gemmatimonas	0	0	0	0	0	0	0	0	0	0	1	0	1
OTU1833	Gemmatimonadetes	Gemmatimonadetes	Gemmatimonadales	Gemmatimonadaceae	Gemmatimonas	0	1	0	0	0	0	0	0	0	0	0	0	1
OTU186	Gemmatimonadetes	Gemmatimonadetes	Gemmatimonadales	Gemmatimonadaceae	Gemmatimonas	1	0	1	0	1	2	4	4	4	2	3	3	25
OTU1879	Gemmatimonadetes	Gemmatimonadetes	Gemmatimonadales	Gemmatimonadaceae	Gemmatimonas	0	0	0	0	0	1	0	0	0	0	0	0	1
OTU1896	Gemmatimonadetes	Gemmatimonadetes	Gemmatimonadales	Gemmatimonadaceae	Gemmatimonas	0	0	0	0	0	1	0	0	0	0	0	0	1
OTU1936	Gemmatimonadetes	Gemmatimonadetes	Gemmatimonadales	Gemmatimonadaceae	Gemmatimonas	0	0	0	0	0	1	0	0	0	0	0	0	1
OTU2148	Gemmatimonadetes	Gemmatimonadetes	Gemmatimonadales	Gemmatimonadaceae	Gemmatimonas	0	0	0	0	0	0	0	1	0	0	0	0	1
OTU2155	Gemmatimonadetes	Gemmatimonadetes	Gemmatimonadales	Gemmatimonadaceae	Gemmatimonas	0	0	0	0	0	0	0	1	0	0	0	0	1
OTU2165	Gemmatimonadetes	Gemmatimonadetes	Gemmatimonadales	Gemmatimonadaceae	Gemmatimonas	0	0	0	0	0	0	0	1	0	0	0	0	1
OTU2171	Gemmatimonadetes	Gemmatimonadetes	Gemmatimonadales	Gemmatimonadaceae	Gemmatimonas	0	0	0	0	0	0	0	1	0	0	0	0	1
OTU2257	Gemmatimonadetes	Gemmatimonadetes	Gemmatimonadales	Gemmatimonadaceae	Gemmatimonas	0	0	1	0	0	0	0	0	0	0	0	0	1
OTU228	Gemmatimonadetes	Gemmatimonadetes	Gemmatimonadales	Gemmatimonadaceae	Gemmatimonas	0	0	0	0	0	0	3	4	2	2	1	4	16
OTU2296	Gemmatimonadetes	Gemmatimonadetes	Gemmatimonadales	Gemmatimonadaceae	Gemmatimonas	0	0	0	0	0	0	1	0	0	0	0	0	1
OTU2298	Gemmatimonadetes	Gemmatimonadetes	Gemmatimonadales	Gemmatimonadaceae	Gemmatimonas	0	0	0	0	0	0	1	0	0	0	0	0	1
OTU2404	Gemmatimonadetes	Gemmatimonadetes	Gemmatimonadales	Gemmatimonadaceae	Gemmatimonas	0	0	0	0	0	0	0	0	1	0	0	0	1
OTU2407	Gemmatimonadetes	Gemmatimonadetes	Gemmatimonadales	Gemmatimonadaceae	Gemmatimonas	0	0	0	0	0	0	0	0	1	0	0	0	1
OTU241	Gemmatimonadetes	Gemmatimonadetes	Gemmatimonadales	Gemmatimonadaceae	Gemmatimonas	0	1	1	1	2	1	2	2	4	2	1	0	17
OTU2438	Gemmatimonadetes	Gemmatimonadetes	Gemmatimonadales	Gemmatimonadaceae	Gemmatimonas	0	0	0	0	0	0	0	0	1	0	0	0	1
OTU2496	Gemmatimonadetes	Gemmatimonadetes	Gemmatimonadales	Gemmatimonadaceae	Gemmatimonas	0	0	0	0	0	0	0	0	0	0	0	1	1
OTU277	Gemmatimonadetes	Gemmatimonadetes	Gemmatimonadales	Gemmatimonadaceae	Gemmatimonas	1	2	3	2	0	0	4	0	1	0	0	0	13
OTU291	Gemmatimonadetes	Gemmatimonadetes	Gemmatimonadales	Gemmatimonadaceae	Gemmatimonas	1	5	1	0	2	1	1	0	1	1	0	0	13
OTU292	Gemmatimonadetes	Gemmatimonadetes	Gemmatimonadales	Gemmatimonadaceae	Gemmatimonas	1	3	1	1	2	3	0	1	0	0	1	0	13
OTU296	Gemmatimonadetes	Gemmatimonadetes	Gemmatimonadales	Gemmatimonadaceae	Gemmatimonas	2	0	1	2	0	1	0	1	2	1	1	2	13
OTU309	Gemmatimonadetes	Gemmatimonadetes	Gemmatimonadales	Gemmatimonadaceae	Gemmatimonas	2	1	2	4	0	1	0	0	0	0	1	2	13
OTU326	Gemmatimonadetes	Gemmatimonadetes	Gemmatimonadales	Gemmatimonadaceae	Gemmatimonas	3	2	1	1	2	2	0	0	0	0	0	0	11
OTU336	Gemmatimonadetes	Gemmatimonadetes	Gemmatimonadales	Gemmatimonadaceae	Gemmatimonas	0	0	0	0	0	0	3	4	0	0	1	1	9
OTU350	Gemmatimonadetes	Gemmatimonadetes	Gemmatimonadales	Gemmatimonadaceae	Gemmatimonas	1	0	1	1	1	0	0	1	3	1	1	1	11
OTU372	Gemmatimonadetes	Gemmatimonadetes	Gemmatimonadales	Gemmatimonadaceae	Gemmatimonas	0	0	0	0	2	0	1	1	5	0	1	0	10
OTU436	Gemmatimonadetes	Gemmatimonadetes	Gemmatimonadales	Gemmatimonadaceae	Gemmatimonas	2	1	0	0	0	0	0	2	0	0	1	1	7
OTU456	Gemmatimonadetes	Gemmatimonadetes	Gemmatimonadales	Gemmatimonadaceae	Gemmatimonas	0	1	0	1	0	1	1	0	2	0	0	1	7
OTU458	Gemmatimonadetes	Gemmatimonadetes	Gemmatimonadales	Gemmatimonadaceae	Gemmatimonas	0	0	0	0	0	0	0	0	0	2	0	3	5
OTU470	Gemmatimonadetes	Gemmatimonadetes	Gemmatimonadales	Gemmatimonadaceae	Gemmatimonas	0	0	0	0	0	0	0	2	0	0	1	3	6
OTU522	Gemmatimonadetes	Gemmatimonadetes	Gemmatimonadales	Gemmatimonadaceae	Gemmatimonas	0	1	0	0	0	0	0	1	1	0	1	1	5
OTU542	Gemmatimonadetes	Gemmatimonadetes	Gemmatimonadales	Gemmatimonadaceae	Gemmatimonas	2	1	0	0	2	1	0	0	0	0	0	0	6
OTU570	Gemmatimonadetes	Gemmatimonadetes	Gemmatimonadales	Gemmatimonadaceae	Gemmatimonas	0	0	0	0	1	0	0	0	0	0	0	0	1
OTU581	Gemmatimonadetes	Gemmatimonadetes	Gemmatimonadales	Gemmatimonadaceae	Gemmatimonas	1	2	0	0	1	0	0	0	1	0	0	0	5
OTU586	Gemmatimonadetes	Gemmatimonadetes	Gemmatimonadales	Gemmatimonadaceae	Gemmatimonas	0	0	0	0	0	0	0	1	1	1	0	1	4
OTU610	Gemmatimonadetes	Gemmatimonadetes	Gemmatimonadales	Gemmatimonadaceae	Gemmatimonas	0	0	0	2	1	1	0	0	0	0	0	0	4
OTU665	Gemmatimonadetes	Gemmatimonadetes	Gemmatimonadales	Gemmatimonadaceae	Gemmatimonas	2	0	1	0	0	0	0	0	0	0	0	0	3
OTU682	Gemmatimonadetes	Gemmatimonadetes	Gemmatimonadales	Gemmatimonadaceae	Gemmatimonas	0	0	0	0	0	0	0	0	0	1	1	1	3
OTU720	Gemmatimonadetes	Gemmatimonadetes	Gemmatimonadales	Gemmatimonadaceae	Gemmatimonas	0	0	0	0	1	2	0	1	0	0	0	0	4
OTU723	Gemmatimonadetes	Gemmatimonadetes	Gemmatimonadales	Gemmatimonadaceae	Gemmatimonas	0	2	1	0	0	1	0	0	0	0	0	0	4
OTU803	Gemmatimonadetes	Gemmatimonadetes	Gemmatimonadales	Gemmatimonadaceae	Gemmatimonas	0	0	0	0	0	0	0	0	1	0	1	0	2
OTU828	Gemmatimonadetes	Gemmatimonadetes	Gemmatimonadales	Gemmatimonadaceae	Gemmatimonas	1	0	0	1	0	1	0	0	0	0	0	0	3
OTU926	Gemmatimonadetes	Gemmatimonadetes	Gemmatimonadales	Gemmatimonadaceae	Gemmatimonas	0	0	0	2	0	0	0	0	0	0	0	0	2
OTU948	Gemmatimonadetes	Gemmatimonadetes	Gemmatimonadales	Gemmatimonadaceae	Gemmatimonas	1	0	0	0	1	0	0	0	0	0	0	0	2
OTU104	Gemmatimonadetes	Gemmatimonadetes	Gemmatimonadales	Gemmatimonadaceae	Undefined	5	0	6	6	5	1	4	5	6	3	5	4	50
OTU1205	Gemmatimonadetes	Gemmatimonadetes	Gemmatimonadales	Gemmatimonadaceae	Undefined	0	0	0	0	0	0	1	0	0	0	0	0	1
OTU1710	Gemmatimonadetes	Gemmatimonadetes	Gemmatimonadales	Gemmatimonadaceae	Undefined	0	0	0	0	0	0	0	0	0	0	1	0	1
OTU2196	Gemmatimonadetes	Gemmatimonadetes	Gemmatimonadales	Gemmatimonadaceae	Undefined	0	0	0	0	0	0	0	1	0	0	0	0	1
OTU2310	Gemmatimonadetes	Gemmatimonadetes	Gemmatimonadales	Gemmatimonadaceae	Undefined	0	0	0	0	0	0	1	0	0	0	0	0	1
OTU76	Gemmatimonadetes	Gemmatimonadetes	Gemmatimonadales	Gemmatimonadaceae	Undefined	0	0	0	1	0	0	15	12	12	11	7	9	67
OTU85	Gemmatimonadetes	Gemmatimonadetes	Gemmatimonadales	Gemmatimonadaceae	Undefined	6	1	6	5	5	1	5	8	5	5	3	14	64
OTU97	Gemmatimonadetes	Gemmatimonadetes	Gemmatimonadales	Gemmatimonadaceae	Undefined	10	7	6	5	5	4	4	3	3	2	3	4	56
OTU1315	Gemmatimonadetes	Gemmatimonadetes	Undefined	Undefined	Undefined	1	0	0	0	0	0	0	0	0	0	0	0	1
OTU2379	Gemmatimonadetes	Gemmatimonadetes	Undefined	Undefined	Undefined	0	0	0	0	0	0	0	0	1	0	0	0	1
OTU835	Gemmatimonadetes	Gemmatimonadetes	Undefined	Undefined	Undefined	0	0	0	0	0	1	0	0	0	0	0	0	1
OTU1160	Nitrospirae	Acidimicrobiia	Acidimicrobiales	Nitrospiraceae	Leptospirillum	0	0	1	0	0	0	0	0	1	0	0	0	2
OTU1257	Nitrospirae	Nitrospira	Nitrospirales	Nitrospiraceae	Leptospirillum	1	0	0	0	0	0	0	0	0	0	0	0	1
OTU159	Nitrospirae	Nitrospira	Nitrospirales	Nitrospiraceae	Nitrospira	1	4	3	2	2	2	1	2	3	4	0	1	25
OTU2143	Nitrospirae	Nitrospira	Nitrospirales	Nitrospiraceae	Nitrospira	0	0	0	0	0	0	0	1	0	0	0	0	1
OTU2272	Nitrospirae	Nitrospira	Nitrospirales	Nitrospiraceae	Nitrospira	0	0	1	0	0	0	0	0	0	0	0	0	1
OTU348	Nitrospirae	Nitrospira	Nitrospirales	Nitrospiraceae	Nitrospira	0	0	0	0	0	0	2	1	4	0	0	2	9
OTU558	Nitrospirae	Nitrospira	Nitrospirales	Nitrospiraceae	Nitrospira	0	0	0	0	1	0	1	1	2	0	0	0	5
OTU91	Nitrospirae	Nitrospira	Nitrospirales	Nitrospiraceae	Nitrospira	2	5	5	4	7	9	5	2	4	6	2	6	57
OTU571	Nitrospirae	Nitrospira	Nitrospirales	Undefined	Undefined	0	0	0	0	0	0	0	0	0	0	0	1	1
OTU1019	Planctomycetes	Phycisphaerae	Phycisphaerales	Phycisphaeraceae	Phycisphaera	0	0	0	0	2	0	0	0	0	0	0	0	2
OTU125	Planctomycetes	Phycisphaerae	Phycisphaerales	Phycisphaeraceae	Phycisphaera	0	1	10	3	2	0	1	1	3	0	3	5	29
OTU1274	Planctomycetes	Phycisphaerae	Phycisphaerales	Phycisphaeraceae	Phycisphaera	0	0	0	0	0	0	0	0	0	0	0	1	1
OTU1431	Planctomycetes	Phycisphaerae	Phycisphaerales	Phycisphaeraceae	Phycisphaera	0	0	0	0	0	0	0	0	0	1	0	0	1
OTU1458	Planctomycetes	Phycisphaerae	Phycisphaerales	Phycisphaeraceae	Phycisphaera	0	0	0	0	0	0	0	0	0	1	0	0	1
OTU1482	Planctomycetes	Phycisphaerae	Phycisphaerales	Phycisphaeraceae	Phycisphaera	0	0	0	1	0	0	0	0	0	0	0	0	1
OTU1493	Planctomycetes	Phycisphaerae	Phycisphaerales	Phycisphaeraceae	Phycisphaera	0	0	0	1	0	0	0	0	0	0	0	0	1
OTU1550	Planctomycetes	Phycisphaerae	Phycisphaerales	Phycisphaeraceae	Phycisphaera	0	0	0	1	0	0	0	0	0	0	0	0	1
OTU1634	Planctomycetes	Phycisphaerae	Phycisphaerales	Phycisphaeraceae	Phycisphaera	0	0	0	0	1	0	0	0	0	0	0	0	1
OTU1682	Planctomycetes	Phycisphaerae	Phycisphaerales	Phycisphaeraceae	Phycisphaera	0	0	0	0	1	0	0	0	0	0	0	0	1
OTU1728	Planctomycetes	Phycisphaerae	Phycisphaerales	Phycisphaeraceae	Phycisphaera	0	0	0	0	0	0	0	0	0	0	1	0	1
OTU1732	Planctomycetes	Phycisphaerae	Phycisphaerales	Phycisphaeraceae	Phycisphaera	0	0	0	0	0	0	0	0	0	0	1	0	1
OTU1769	Planctomycetes	Phycisphaerae	Phycisphaerales	Phycisphaeraceae	Phycisphaera	0	0	0	0	0	0	0	0	0	0	1	0	1
OTU1810	Planctomycetes	Phycisphaerae	Phycisphaerales	Phycisphaeraceae	Phycisphaera	0	1	0	0	0	0	0	0	0	0	0	0	1
OTU1811	Planctomycetes	Phycisphaerae	Phycisphaerales	Phycisphaeraceae	Phycisphaera	0	1	0	0	0	0	0	0	0	0	0	0	1
OTU1838	Planctomycetes	Phycisphaerae	Phycisphaerales	Phycisphaeraceae	Phycisphaera	0	1	0	0	0	0	0	0	0	0	0	0	1
OTU1881	Planctomycetes	Phycisphaerae	Phycisphaerales	Phycisphaeraceae	Phycisphaera	0	0	0	0	0	1	0	0	0	0	0	0	1
OTU1943	Planctomycetes	Phycisphaerae	Phycisphaerales	Phycisphaeraceae	Phycisphaera	0	0	0	0	0	1	0	0	0	0	0	0	1
OTU215	Planctomycetes	Phycisphaerae	Phycisphaerales	Phycisphaeraceae	Phycisphaera	0	0	4	5	0	0	1	0	0	0	1	3	14
OTU2206	Planctomycetes	Phycisphaerae	Phycisphaerales	Phycisphaeraceae	Phycisphaera	0	0	1	0	0	0	0	0	0	0	0	0	1
OTU2213	Planctomycetes	Phycisphaerae	Phycisphaerales	Phycisphaeraceae	Phycisphaera	0	0	1	0	0	0	0	0	0	0	0	0	1
OTU2216	Planctomycetes	Phycisphaerae	Phycisphaerales	Phycisphaeraceae	Phycisphaera	0	0	1	0	0	0	0	0	0	0	0	0	1
OTU2220	Planctomycetes	Phycisphaerae	Phycisphaerales	Phycisphaeraceae	Phycisphaera	0	0	1	0	0	0	0	0	0	0	0	0	1
OTU2240	Planctomycetes	Phycisphaerae	Phycisphaerales	Phycisphaeraceae	Phycisphaera	0	0	1	0	0	0	0	0	0	0	0	0	1
OTU2250	Planctomycetes	Phycisphaerae	Phycisphaerales	Phycisphaeraceae	Phycisphaera	0	0	1	0	0	0	0	0	0	0	0	0	1
OTU2282	Planctomycetes	Phycisphaerae	Phycisphaerales	Phycisphaeraceae	Phycisphaera	0	0	1	0	0	0	0	0	0	0	0	0	1
OTU2339	Planctomycetes	Phycisphaerae	Phycisphaerales	Phycisphaeraceae	Phycisphaera	0	0	0	0	0	0	1	0	0	0	0	0	1
OTU2385	Planctomycetes	Phycisphaerae	Phycisphaerales	Phycisphaeraceae	Phycisphaera	0	0	0	0	0	0	0	0	1	0	0	0	1
OTU2397	Planctomycetes	Phycisphaerae	Phycisphaerales	Phycisphaeraceae	Phycisphaera	0	0	0	0	0	0	0	0	1	0	0	0	1
OTU242	Planctomycetes	Phycisphaerae	Phycisphaerales	Phycisphaeraceae	Phycisphaera	0	4	0	0	2	1	0	0	1	0	2	1	11
OTU2456	Planctomycetes	Phycisphaerae	Phycisphaerales	Phycisphaeraceae	Phycisphaera	0	0	0	0	0	0	0	0	0	0	0	1	1
OTU457	Planctomycetes	Phycisphaerae	Phycisphaerales	Phycisphaeraceae	Phycisphaera	0	0	0	0	1	0	0	0	2	0	0	2	5
OTU484	Planctomycetes	Phycisphaerae	Phycisphaerales	Phycisphaeraceae	Phycisphaera	0	1	1	0	1	1	0	0	0	0	1	0	5
OTU499	Planctomycetes	Phycisphaerae	Phycisphaerales	Phycisphaeraceae	Phycisphaera	0	0	0	0	0	0	0	0	2	0	0	1	3
OTU502	Planctomycetes	Phycisphaerae	Phycisphaerales	Phycisphaeraceae	Phycisphaera	0	1	1	0	0	0	0	0	0	0	1	1	4
OTU504	Planctomycetes	Phycisphaerae	Phycisphaerales	Phycisphaeraceae	Phycisphaera	0	0	0	0	0	0	1	0	0	0	1	1	3
OTU630	Planctomycetes	Phycisphaerae	Phycisphaerales	Phycisphaeraceae	Phycisphaera	0	0	4	0	1	0	0	0	0	0	0	0	5
OTU696	Planctomycetes	Phycisphaerae	Phycisphaerales	Phycisphaeraceae	Phycisphaera	0	0	0	0	0	0	0	1	0	0	1	1	3
OTU712	Planctomycetes	Phycisphaerae	Phycisphaerales	Phycisphaeraceae	Phycisphaera	0	2	1	0	0	1	0	0	0	0	0	0	4
OTU815	Planctomycetes	Phycisphaerae	Phycisphaerales	Phycisphaeraceae	Phycisphaera	0	1	1	0	1	0	0	0	0	0	0	0	3
OTU937	Planctomycetes	Phycisphaerae	Phycisphaerales	Phycisphaeraceae	Phycisphaera	0	0	0	0	0	0	0	0	0	0	0	2	2
OTU2202	Planctomycetes	Phycisphaerae	Phycisphaerales	Undefined	Undefined	0	0	1	0	0	0	0	0	0	0	0	0	1
OTU1269	Planctomycetes	Phycisphaerae	Undefined	Phycisphaeraceae	Undefined	0	0	0	0	0	0	0	0	0	0	0	1	1
OTU2321	Planctomycetes	Phycisphaerae	Undefined	Undefined	Undefined	0	0	0	0	0	0	1	0	0	0	0	0	1
OTU1736	Planctomycetes	Planctomycetacia	Planctomycetales	Planctomycetaceae	Blastopirellula	0	0	0	0	0	0	0	0	0	0	1	0	1
OTU2226	Planctomycetes	Planctomycetacia	Planctomycetales	Planctomycetaceae	Blastopirellula	0	0	1	0	0	0	0	0	0	0	0	0	1
OTU858	Planctomycetes	Planctomycetacia	Planctomycetales	Planctomycetaceae	Blastopirellula	0	0	1	0	0	0	0	0	0	0	0	1	2
OTU908	Planctomycetes	Planctomycetacia	Planctomycetales	Planctomycetaceae	Blastopirellula	0	0	0	1	0	0	0	0	0	0	0	0	1
OTU1170	Planctomycetes	Planctomycetacia	Planctomycetales	Planctomycetaceae	Gemmata	0	0	1	0	1	0	0	0	0	0	0	0	2
OTU1232	Planctomycetes	Planctomycetacia	Planctomycetales	Planctomycetaceae	Gemmata	0	0	0	1	0	0	0	0	0	0	0	1	2
OTU1270	Planctomycetes	Planctomycetacia	Planctomycetales	Planctomycetaceae	Gemmata	0	0	0	0	0	0	0	0	0	1	0	0	1
OTU1333	Planctomycetes	Planctomycetacia	Planctomycetales	Planctomycetaceae	Gemmata	1	0	0	0	0	0	0	0	0	0	0	0	1
OTU1713	Planctomycetes	Planctomycetacia	Planctomycetales	Planctomycetaceae	Gemmata	0	0	0	0	0	0	0	0	0	0	1	0	1
OTU2270	Planctomycetes	Planctomycetacia	Planctomycetales	Planctomycetaceae	Gemmata	0	0	1	0	0	0	0	0	0	0	0	0	1
OTU2432	Planctomycetes	Planctomycetacia	Planctomycetales	Planctomycetaceae	Gemmata	0	0	0	0	0	0	0	0	1	0	0	0	1
OTU2455	Planctomycetes	Planctomycetacia	Planctomycetales	Planctomycetaceae	Gemmata	0	0	0	0	0	0	0	0	0	0	0	1	1
OTU2462	Planctomycetes	Planctomycetacia	Planctomycetales	Planctomycetaceae	Gemmata	0	0	0	0	0	0	0	0	0	0	0	1	1
OTU2493	Planctomycetes	Planctomycetacia	Planctomycetales	Planctomycetaceae	Gemmata	0	0	0	0	0	0	0	0	0	0	0	1	1
OTU365	Planctomycetes	Planctomycetacia	Planctomycetales	Planctomycetaceae	Gemmata	0	0	3	0	1	2	1	0	0	0	1	1	9
OTU598	Planctomycetes	Planctomycetacia	Planctomycetales	Planctomycetaceae	Gemmata	0	0	0	0	0	0	0	0	0	1	4	0	5
OTU664	Planctomycetes	Planctomycetacia	Planctomycetales	Planctomycetaceae	Gemmata	0	1	1	0	0	0	0	0	0	0	0	0	2
OTU735	Planctomycetes	Planctomycetacia	Planctomycetales	Planctomycetaceae	Gemmata	0	0	3	0	1	0	0	0	0	0	0	0	4
OTU903	Planctomycetes	Planctomycetacia	Planctomycetales	Planctomycetaceae	Gemmata	0	0	0	0	0	0	0	0	0	0	0	1	1
OTU988	Planctomycetes	Planctomycetacia	Planctomycetales	Planctomycetaceae	Gemmata	0	0	0	0	0	0	0	0	0	2	0	0	2
OTU1280	Planctomycetes	Planctomycetacia	Planctomycetales	Planctomycetaceae	Pirellula	0	0	1	0	0	0	0	0	0	0	0	0	1
OTU1538	Planctomycetes	Planctomycetacia	Planctomycetales	Planctomycetaceae	Pirellula	0	0	0	1	0	0	0	0	0	0	0	0	1
OTU1598	Planctomycetes	Planctomycetacia	Planctomycetales	Planctomycetaceae	Pirellula	0	0	0	0	1	0	0	0	0	0	0	0	1
OTU1891	Planctomycetes	Planctomycetacia	Planctomycetales	Planctomycetaceae	Pirellula	0	0	0	0	0	1	0	0	0	0	0	0	1
OTU192	Planctomycetes	Planctomycetacia	Planctomycetales	Planctomycetaceae	Pirellula	0	0	0	0	0	0	0	4	3	2	0	6	15
OTU1145	Planctomycetes	Planctomycetacia	Planctomycetales	Planctomycetaceae	Planctomyces	0	0	1	0	0	0	0	0	0	0	0	0	1
OTU1236	Planctomycetes	Planctomycetacia	Planctomycetales	Planctomycetaceae	Planctomyces	0	0	0	1	0	0	0	0	0	0	0	1	2
OTU2204	Planctomycetes	Planctomycetacia	Planctomycetales	Planctomycetaceae	Planctomyces	0	0	1	0	0	0	0	0	0	0	0	0	1
OTU2283	Planctomycetes	Planctomycetacia	Planctomycetales	Planctomycetaceae	Planctomyces	0	0	1	0	0	0	0	0	0	0	0	0	1
OTU941	Planctomycetes	Planctomycetacia	Planctomycetales	Planctomycetaceae	Planctomyces	0	0	1	0	0	0	0	0	0	0	0	0	1
OTU1144	Planctomycetes	Planctomycetacia	Planctomycetales	Planctomycetaceae	Rhodopirellula	0	0	1	0	0	0	0	0	0	0	0	0	1
OTU2234	Planctomycetes	Planctomycetacia	Planctomycetales	Planctomycetaceae	Rhodopirellula	0	0	1	0	0	0	0	0	0	0	0	0	1
OTU2435	Planctomycetes	Planctomycetacia	Planctomycetales	Planctomycetaceae	Rhodopirellula	0	0	0	0	0	0	0	0	1	0	0	0	1
OTU1444	Planctomycetes	Planctomycetacia	Planctomycetales	Planctomycetaceae	Singulisphaera	0	0	0	0	0	0	0	0	0	1	0	0	1
OTU2243	Planctomycetes	Planctomycetacia	Planctomycetales	Planctomycetaceae	Undefined	0	0	1	0	0	0	0	0	0	0	0	0	1
OTU2256	Planctomycetes	Planctomycetacia	Planctomycetales	Planctomycetaceae	Undefined	0	0	1	0	0	0	0	0	0	0	0	0	1
OTU1105	Planctomycetes	Planctomycetia	Planctomycetales	Planctomycetaceae	Gemmata	0	0	0	0	0	1	0	0	0	0	0	0	1
OTU1149	Planctomycetes	Planctomycetia	Planctomycetales	Planctomycetaceae	Gemmata	0	0	0	0	0	0	0	1	1	0	0	0	2
OTU1248	Planctomycetes	Planctomycetia	Planctomycetales	Planctomycetaceae	Gemmata	0	0	0	0	0	0	0	0	1	0	0	0	1
OTU1704	Planctomycetes	Planctomycetia	Planctomycetales	Planctomycetaceae	Gemmata	0	0	0	0	0	0	0	0	0	0	1	0	1
OTU1737	Planctomycetes	Planctomycetia	Planctomycetales	Planctomycetaceae	Gemmata	0	0	0	0	0	0	0	0	0	0	1	0	1
OTU1739	Planctomycetes	Planctomycetia	Planctomycetales	Planctomycetaceae	Gemmata	0	0	0	0	0	0	0	0	0	0	1	0	1
OTU1832	Planctomycetes	Planctomycetia	Planctomycetales	Planctomycetaceae	Gemmata	0	1	0	0	0	0	0	0	0	0	0	0	1
OTU1922	Planctomycetes	Planctomycetia	Planctomycetales	Planctomycetaceae	Gemmata	0	0	0	0	0	1	0	0	0	0	0	0	1
OTU2367	Planctomycetes	Planctomycetia	Planctomycetales	Planctomycetaceae	Gemmata	0	0	0	0	0	0	1	0	0	0	0	0	1
OTU2426	Planctomycetes	Planctomycetia	Planctomycetales	Planctomycetaceae	Gemmata	0	0	0	0	0	0	0	0	1	0	0	0	1
OTU2433	Planctomycetes	Planctomycetia	Planctomycetales	Planctomycetaceae	Gemmata	0	0	0	0	0	0	0	0	1	0	0	0	1
OTU2485	Planctomycetes	Planctomycetia	Planctomycetales	Planctomycetaceae	Gemmata	0	0	0	0	0	0	0	0	0	0	0	1	1
OTU431	Planctomycetes	Planctomycetia	Planctomycetales	Planctomycetaceae	Gemmata	0	4	1	0	0	0	0	0	0	0	0	0	5
OTU567	Planctomycetes	Planctomycetia	Planctomycetales	Planctomycetaceae	Gemmata	0	0	0	0	0	0	0	0	1	0	0	0	1
OTU722	Planctomycetes	Planctomycetia	Planctomycetales	Planctomycetaceae	Gemmata	0	2	0	0	1	1	0	0	0	0	0	0	4
OTU821	Planctomycetes	Planctomycetia	Planctomycetales	Planctomycetaceae	Gemmata	0	0	1	0	0	2	0	0	0	0	0	0	3
OTU900	Planctomycetes	Planctomycetia	Planctomycetales	Planctomycetaceae	Gemmata	0	0	0	0	0	0	0	0	2	0	0	0	2
OTU1060	Planctomycetes	Planctomycetia	Planctomycetales	Planctomycetaceae	Isosphaera	0	1	0	0	0	0	0	0	1	0	0	0	2
OTU1527	Planctomycetes	Planctomycetia	Planctomycetales	Planctomycetaceae	Pirellula	0	0	0	1	0	0	0	0	0	0	0	0	1
OTU1386	Planctomycetes	Planctomycetia	Planctomycetales	Planctomycetaceae	Planctomyces	1	0	0	0	0	0	0	0	0	0	0	0	1
OTU2365	Planctomycetes	Planctomycetia	Planctomycetales	Planctomycetaceae	Planctomyces	0	0	0	0	0	0	1	0	0	0	0	0	1
OTU823	Planctomycetes	Planctomycetia	Planctomycetales	Planctomycetaceae	Planctomyces	0	0	1	0	1	1	0	0	0	0	0	0	3
OTU1260	Planctomycetes	Planctomycetia	Planctomycetales	Planctomycetaceae	Planctomyces	0	0	0	0	0	0	0	0	0	0	0	1	1
OTU1062	Planctomycetes	Planctomycetia	Planctomycetales	Undefined	Undefined	0	1	0	0	0	0	0	1	0	0	0	0	2
OTU2218	Planctomycetes	Planctomycetia	Planctomycetales	Undefined	Undefined	0	0	1	0	0	0	0	0	0	0	0	0	1
OTU2254	Planctomycetes	Planctomycetia	Planctomycetales	Undefined	Undefined	0	0	1	0	0	0	0	0	0	0	0	0	1
OTU2394	Planctomycetes	Planctomycetia	Planctomycetales	Undefined	Undefined	0	0	0	0	0	0	0	0	1	0	0	0	1
OTU1042	Planctomycetes	Undefined	Undefined	Undefined	Undefined	0	0	0	0	0	0	0	0	1	0	1	0	2
OTU1460	Planctomycetes	Undefined	Undefined	Undefined	Undefined	0	0	0	0	0	0	0	0	0	1	0	0	1
OTU1613	Planctomycetes	Undefined	Undefined	Undefined	Undefined	0	0	0	0	1	0	0	0	0	0	0	0	1
OTU1714	Planctomycetes	Undefined	Undefined	Undefined	Undefined	0	0	0	0	0	0	0	0	0	0	1	0	1
OTU1726	Planctomycetes	Undefined	Undefined	Undefined	Undefined	0	0	0	0	0	0	0	0	0	0	1	0	1
OTU1744	Planctomycetes	Undefined	Undefined	Undefined	Undefined	0	0	0	0	0	0	0	0	0	0	1	0	1
OTU1856	Planctomycetes	Undefined	Undefined	Undefined	Undefined	0	1	0	0	0	0	0	0	0	0	0	0	1
OTU2209	Planctomycetes	Undefined	Undefined	Undefined	Undefined	0	0	1	0	0	0	0	0	0	0	0	0	1
OTU2211	Planctomycetes	Undefined	Undefined	Undefined	Undefined	0	0	1	0	0	0	0	0	0	0	0	0	1
OTU2212	Planctomycetes	Undefined	Undefined	Undefined	Undefined	0	0	1	0	0	0	0	0	0	0	0	0	1
OTU2249	Planctomycetes	Undefined	Undefined	Undefined	Undefined	0	0	1	0	0	0	0	0	0	0	0	0	1
OTU2419	Planctomycetes	Undefined	Undefined	Undefined	Undefined	0	0	0	0	0	0	0	0	1	0	0	0	1
OTU2434	Planctomycetes	Undefined	Undefined	Undefined	Undefined	0	0	0	0	0	0	0	0	1	0	0	0	1
OTU2463	Planctomycetes	Undefined	Undefined	Undefined	Undefined	0	0	0	0	0	0	0	0	0	0	0	1	1
OTU498	Planctomycetes	Undefined	Undefined	Undefined	Undefined	0	0	1	0	0	0	0	0	2	0	0	0	3
OTU501	Planctomycetes	Undefined	Undefined	Undefined	Undefined	1	1	0	0	2	0	0	1	0	0	0	0	5
OTU583	Planctomycetes	Undefined	Undefined	Undefined	Undefined	0	0	0	0	0	0	0	2	1	2	0	0	5
OTU621	Proteobacteria	Alphaproteobacteria	Caulobacterales	Caulobacteraceae	Asticcacaulis	1	0	0	0	1	1	0	0	0	0	1	0	4
OTU1225	Proteobacteria	Alphaproteobacteria	Caulobacterales	Caulobacteraceae	Brevundimonas	0	0	0	1	0	0	0	0	0	0	0	1	2
OTU2284	Proteobacteria	Alphaproteobacteria	Caulobacterales	Caulobacteraceae	Brevundimonas	0	0	1	0	0	0	0	0	0	0	0	0	1
OTU52	Proteobacteria	Alphaproteobacteria	Caulobacterales	Caulobacteraceae	Brevundimonas	11	4	11	8	5	14	15	13	4	7	12	13	117
OTU62	Proteobacteria	Alphaproteobacteria	Caulobacterales	Caulobacteraceae	Phenylobacterium	10	5	4	4	8	6	2	8	7	19	7	11	91
OTU150	Proteobacteria	Alphaproteobacteria	Caulobacterales	Hyphomonadaceae	Hirschia	6	4	2	5	3	3	0	3	1	0	2	1	30
OTU1505	Proteobacteria	Alphaproteobacteria	Caulobacterales	Hyphomonadaceae	Woodsholea	0	0	0	1	0	0	0	0	0	0	0	0	1
OTU609	Proteobacteria	Alphaproteobacteria	Caulobacterales	Hyphomonadaceae	Woodsholea	2	0	0	1	0	1	0	1	0	0	0	0	5
OTU99	Proteobacteria	Alphaproteobacteria	Caulobacterales	Hyphomonadaceae	Woodsholea	8	6	4	9	3	3	1	4	6	4	1	5	54
OTU1026	Proteobacteria	Alphaproteobacteria	Desulfobacterales	Desulfobulbaceae	Desulfobulbus	0	0	0	0	0	0	0	0	1	0	1	0	2
OTU547	Proteobacteria	Alphaproteobacteria	Rhizobiales	Aurantimonadaceae	Martelella	2	1	1	0	0	0	1	1	0	0	0	0	6
OTU902	Proteobacteria	Alphaproteobacteria	Rhizobiales	Beijerinckiaceae	Chelatococcus	0	0	0	0	0	0	0	0	2	0	0	1	3
OTU645	Proteobacteria	Alphaproteobacteria	Rhizobiales	Beijerinckiaceae	Methylocella	0	0	0	0	0	0	1	0	1	1	1	0	4
OTU1046	Proteobacteria	Alphaproteobacteria	Rhizobiales	Beijerinckiaceae	Methylosinus	0	0	0	0	0	0	0	0	0	0	2	0	2
OTU1911	Proteobacteria	Alphaproteobacteria	Rhizobiales	Beijerinckiaceae	Methylovirgula	0	0	0	0	0	1	0	0	0	0	0	0	1
OTU65	Proteobacteria	Alphaproteobacteria	Rhizobiales	Bradyrhizobiaceae	Bosea	7	11	13	5	8	3	8	20	12	3	4	2	96
OTU744	Proteobacteria	Alphaproteobacteria	Rhizobiales	Bradyrhizobiaceae	Bosea	0	0	0	0	0	0	1	0	1	0	1	1	4
OTU1054	Proteobacteria	Alphaproteobacteria	Rhizobiales	Bradyrhizobiaceae	Bradyrhizobium	0	1	0	0	1	0	0	0	0	0	0	0	2
OTU1451	Proteobacteria	Alphaproteobacteria	Rhizobiales	Bradyrhizobiaceae	Bradyrhizobium	0	0	0	0	0	0	0	0	0	1	0	0	1
OTU1646	Proteobacteria	Alphaproteobacteria	Rhizobiales	Bradyrhizobiaceae	Bradyrhizobium	0	0	0	0	1	0	0	0	0	0	0	0	1
OTU377	Proteobacteria	Alphaproteobacteria	Rhizobiales	Bradyrhizobiaceae	Bradyrhizobium	5	0	0	1	2	0	0	0	0	0	0	0	8
OTU49	Proteobacteria	Alphaproteobacteria	Rhizobiales	Bradyrhizobiaceae	Bradyrhizobium	13	12	12	7	11	8	6	11	12	21	6	11	130
OTU1218	Proteobacteria	Alphaproteobacteria	Rhizobiales	Bradyrhizobiaceae	Bradyrhizobium	0	0	0	0	0	0	0	0	2	0	0	0	2
OTU1647	Proteobacteria	Alphaproteobacteria	Rhizobiales	Bradyrhizobiaceae	Undefined	0	0	0	0	1	0	0	0	0	0	0	0	1
OTU1665	Proteobacteria	Alphaproteobacteria	Rhizobiales	Bradyrhizobiaceae	Undefined	0	0	0	0	1	0	0	0	0	0	0	0	1
OTU1836	Proteobacteria	Alphaproteobacteria	Rhizobiales	Brucellaceae	Ochrobactrum	0	1	0	0	0	0	0	0	0	0	0	0	1
OTU620	Proteobacteria	Alphaproteobacteria	Rhizobiales	Brucellaceae	Ochrobactrum	2	0	0	1	0	1	0	0	0	1	0	0	5
OTU1287	Proteobacteria	Alphaproteobacteria	Rhizobiales	Hyphomicrobiaceae	Devosia	1	0	0	0	0	0	0	0	0	0	0	0	1
OTU1597	Proteobacteria	Alphaproteobacteria	Rhizobiales	Hyphomicrobiaceae	Devosia	0	0	0	0	1	0	0	0	0	0	0	0	1
OTU2302	Proteobacteria	Alphaproteobacteria	Rhizobiales	Hyphomicrobiaceae	Devosia	0	0	0	0	0	0	1	0	0	0	0	0	1
OTU39	Proteobacteria	Alphaproteobacteria	Rhizobiales	Hyphomicrobiaceae	Devosia	9	10	14	17	8	11	11	10	15	12	13	13	143
OTU410	Proteobacteria	Alphaproteobacteria	Rhizobiales	Hyphomicrobiaceae	Devosia	2	0	0	0	1	2	0	0	0	0	1	0	6
OTU1635	Proteobacteria	Alphaproteobacteria	Rhizobiales	Hyphomicrobiaceae	Filomicrobium	0	0	0	0	1	0	0	0	0	0	0	0	1
OTU1529	Proteobacteria	Alphaproteobacteria	Rhizobiales	Hyphomicrobiaceae	Hyphomicrobium	0	0	0	1	0	0	0	0	0	0	0	0	1
OTU1571	Proteobacteria	Alphaproteobacteria	Rhizobiales	Hyphomicrobiaceae	Hyphomicrobium	0	0	0	1	0	0	0	0	0	0	0	0	1
OTU18	Proteobacteria	Alphaproteobacteria	Rhizobiales	Hyphomicrobiaceae	Hyphomicrobium	36	30	35	36	25	26	13	14	16	11	14	9	265
OTU2316	Proteobacteria	Alphaproteobacteria	Rhizobiales	Hyphomicrobiaceae	Hyphomicrobium	0	0	0	0	0	0	1	0	0	0	0	0	1
OTU293	Proteobacteria	Alphaproteobacteria	Rhizobiales	Hyphomicrobiaceae	Pedomicrobium	1	1	2	2	0	1	0	1	3	1	2	0	14
OTU647	Proteobacteria	Alphaproteobacteria	Rhizobiales	Hyphomicrobiaceae	Pedomicrobium	0	0	0	0	0	3	1	0	0	0	1	0	5
OTU967	Proteobacteria	Alphaproteobacteria	Rhizobiales	Hyphomicrobiaceae	Pedomicrobium	1	0	1	0	0	0	0	0	0	0	0	0	2
OTU970	Proteobacteria	Alphaproteobacteria	Rhizobiales	Hyphomicrobiaceae	Pedomicrobium	1	0	0	0	1	0	0	0	0	0	0	0	2
OTU1645	Proteobacteria	Alphaproteobacteria	Rhizobiales	Hyphomicrobiaceae	Rhodomicrobium	0	0	0	0	1	0	0	0	0	0	0	0	1
OTU327	Proteobacteria	Alphaproteobacteria	Rhizobiales	Hyphomicrobiaceae	Rhodomicrobium	1	4	0	1	0	2	0	1	0	0	1	2	12
OTU1485	Proteobacteria	Alphaproteobacteria	Rhizobiales	Hyphomicrobiaceae	Rhodoplanes	0	0	0	1	0	0	0	0	0	0	0	0	1
OTU1516	Proteobacteria	Alphaproteobacteria	Rhizobiales	Hyphomicrobiaceae	Rhodoplanes	0	0	0	1	0	0	0	0	0	0	0	0	1
OTU1558	Proteobacteria	Alphaproteobacteria	Rhizobiales	Hyphomicrobiaceae	Rhodoplanes	0	0	0	1	0	0	0	0	0	0	0	0	1
OTU437	Proteobacteria	Alphaproteobacteria	Rhizobiales	Hyphomicrobiaceae	Undefined	0	1	0	3	1	1	0	0	0	0	0	0	6
OTU123	Proteobacteria	Alphaproteobacteria	Rhizobiales	JG34-KF-361	Undefined	3	5	7	12	6	3	1	0	0	2	0	0	39
OTU906	Proteobacteria	Alphaproteobacteria	Rhizobiales	Methylobacteriaceae	Methylobacterium	0	0	0	0	1	0	0	0	0	0	1	0	2
OTU26	Proteobacteria	Alphaproteobacteria	Rhizobiales	Methylobacteriaceae	Microvirga	12	15	3	11	9	14	30	32	25	24	26	19	220
OTU1507	Proteobacteria	Alphaproteobacteria	Rhizobiales	Methylobacteriaceae	Undefined	0	0	0	1	0	0	0	0	0	0	0	0	1
OTU672	Proteobacteria	Alphaproteobacteria	Rhizobiales	Methylobacteriaceae	Undefined	1	2	0	1	0	0	0	0	0	0	0	0	4
OTU1703	Proteobacteria	Alphaproteobacteria	Rhizobiales	Methylocystaceae	Methylocystis	0	0	0	0	0	0	0	0	0	0	1	0	1
OTU1889	Proteobacteria	Alphaproteobacteria	Rhizobiales	Methylocystaceae	Methylocystis	0	0	0	0	0	1	0	0	0	0	0	0	1
OTU41	Proteobacteria	Alphaproteobacteria	Rhizobiales	MNG7	Undefined	12	8	8	10	15	11	19	8	8	14	8	15	136
OTU1004	Proteobacteria	Alphaproteobacteria	Rhizobiales	Phyllobacteriaceae	Aquamicrobium	0	0	0	1	0	0	0	0	1	0	0	0	2
OTU1839	Proteobacteria	Alphaproteobacteria	Rhizobiales	Phyllobacteriaceae	Cohaesibacter	0	1	0	0	0	0	0	0	0	0	0	0	1
OTU385	Proteobacteria	Alphaproteobacteria	Rhizobiales	Phyllobacteriaceae	Mesorhizobium	1	0	0	1	2	3	0	0	0	0	1	0	8
OTU946	Proteobacteria	Alphaproteobacteria	Rhizobiales	Phyllobacteriaceae	Mesorhizobium	1	0	0	0	0	0	0	1	0	0	0	0	2
OTU1053	Proteobacteria	Alphaproteobacteria	Rhizobiales	Phyllobacteriaceae	Parvibaculum	0	1	0	0	1	0	0	0	0	0	0	0	2
OTU407	Proteobacteria	Alphaproteobacteria	Rhizobiales	Phyllobacteriaceae	Phyllobacterium	3	0	1	0	1	1	0	0	0	0	1	0	7
OTU1492	Proteobacteria	Alphaproteobacteria	Rhizobiales	Rhizobiaceae	Ensifer	0	0	0	1	0	0	0	0	0	0	0	0	1
OTU1897	Proteobacteria	Alphaproteobacteria	Rhizobiales	Rhizobiaceae	Rhizobium	0	0	0	0	0	1	0	0	0	0	0	0	1
OTU19	Proteobacteria	Alphaproteobacteria	Rhizobiales	Rhizobiaceae	Rhizobium	11	13	10	13	12	8	50	30	25	36	26	24	258
OTU964	Proteobacteria	Alphaproteobacteria	Rhizobiales	Rhizobiaceae	Rhizobium	1	0	0	0	0	0	0	0	0	0	0	0	1
OTU164	Proteobacteria	Alphaproteobacteria	Rhizobiales	Rhodobiaceae	Parvibaculum	5	6	4	3	0	3	0	1	0	5	1	0	28
OTU144	Proteobacteria	Alphaproteobacteria	Rhizobiales	Rhodobiaceae	Rhodobium	4	0	2	2	2	2	3	9	1	3	1	5	34
OTU1607	Proteobacteria	Alphaproteobacteria	Rhizobiales	Rhodobiaceae	Rhodobium	0	0	0	0	1	0	0	0	0	0	0	0	1
OTU178	Proteobacteria	Alphaproteobacteria	Rhizobiales	Rhodobiaceae	Rhodobium	0	0	1	2	4	1	3	3	1	2	5	2	24
OTU344	Proteobacteria	Alphaproteobacteria	Rhizobiales	Undefined	Agaricicola	0	0	0	0	0	0	0	0	3	0	2	3	8
OTU110	Proteobacteria	Alphaproteobacteria	Rhizobiales	Undefined	Undefined	0	0	0	0	0	1	8	5	9	11	6	3	43
OTU1143	Proteobacteria	Alphaproteobacteria	Rhizobiales	Undefined	Undefined	0	0	0	0	0	0	0	0	1	0	0	0	1
OTU1494	Proteobacteria	Alphaproteobacteria	Rhizobiales	Undefined	Undefined	0	0	0	1	0	0	0	0	0	0	0	0	1
OTU6	Proteobacteria	Alphaproteobacteria	Rhizobiales	Undefined	Undefined	112	70	76	80	77	69	56	45	41	26	42	53	747
OTU63	Proteobacteria	Alphaproteobacteria	Rhizobiales	Undefined	Undefined	13	10	13	19	16	9	2	2	1	2	1	2	90
OTU1928	Proteobacteria	Alphaproteobacteria	Rhizobiales	Xanthobacteraceae	Labrys	0	0	0	0	0	1	0	0	0	0	0	0	1
OTU1518	Proteobacteria	Alphaproteobacteria	Rhizobiales	Xanthobacteraceae	Pseudolabrys	0	0	0	1	0	0	0	0	0	0	0	0	1
OTU2291	Proteobacteria	Alphaproteobacteria	Rhizobiales	Xanthobacteraceae	Pseudolabrys	0	0	0	0	0	0	1	0	0	0	0	0	1
OTU483	Proteobacteria	Alphaproteobacteria	Rhizobiales	Xanthobacteraceae	Pseudolabrys	0	1	2	1	1	1	0	0	0	0	0	0	6
OTU2359	Proteobacteria	Alphaproteobacteria	Rhizobiales	Xanthobacteraceae	Undefined	0	0	0	0	0	0	1	0	0	0	0	0	1
OTU4	Proteobacteria	Alphaproteobacteria	Rhizobiales	Xanthobacteraceae	Undefined	91	96	90	109	86	98	51	22	28	40	31	31	773
OTU700	Proteobacteria	Alphaproteobacteria	Rhizobiales	Xanthobacteraceae	Xanthobacter	0	0	0	0	0	0	0	0	2	0	1	0	3
OTU854	Proteobacteria	Alphaproteobacteria	Rhodobacterales	Rhodobacteraceae	Nesiotobacter	0	0	0	1	0	0	0	0	0	0	0	0	1
OTU638	Proteobacteria	Alphaproteobacteria	Rhodobacterales	Rhodobacteraceae	Pseudorhodobacter	0	0	0	0	0	0	1	1	0	2	0	0	4
OTU1047	Proteobacteria	Alphaproteobacteria	Rhodobacterales	Rhodobacteraceae	Rhodobacter	0	0	0	0	0	0	0	0	0	0	1	0	1
OTU1432	Proteobacteria	Alphaproteobacteria	Rhodobacterales	Rhodobacteraceae	Rhodobacter	0	0	0	0	0	0	0	0	0	1	0	0	1
OTU1948	Proteobacteria	Alphaproteobacteria	Rhodobacterales	Rhodobacteraceae	Roseobacter	0	0	0	0	0	1	0	0	0	0	0	0	1
OTU369	Proteobacteria	Alphaproteobacteria	Rhodobacterales	Rhodobacteraceae	Roseobacter	0	4	0	0	0	0	1	1	1	0	1	0	8
OTU139	Proteobacteria	Alphaproteobacteria	Rhodobacterales	Rhodobacteraceae	Rubellimicrobium	1	1	1	1	1	2	8	11	8	3	0	2	39
OTU160	Proteobacteria	Alphaproteobacteria	Rhodobacterales	Rhodobacteraceae	Thioclava	3	2	2	1	6	1	2	3	2	1	4	3	30
OTU997	Proteobacteria	Alphaproteobacteria	Rhodobacterales	Rhodobacteraceae	Undefined	0	0	0	0	0	0	0	1	0	1	0	0	2
OTU1157	Proteobacteria	Alphaproteobacteria	Rhodospirillales	Acetobacteraceae	Acidicaldus	0	0	1	1	0	0	0	0	0	0	0	0	2
OTU1147	Proteobacteria	Alphaproteobacteria	Rhodospirillales	Acetobacteraceae	Acidocella	0	0	0	0	0	0	0	1	0	0	0	0	1
OTU235	Proteobacteria	Alphaproteobacteria	Rhodospirillales	Acetobacteraceae	Roseomonas	1	0	1	1	3	0	2	4	2	2	1	2	19
OTU972	Proteobacteria	Alphaproteobacteria	Rhodospirillales	Acetobacteraceae	Roseomonas	1	0	0	1	0	0	0	0	0	0	0	0	2
OTU1945	Proteobacteria	Alphaproteobacteria	Rhodospirillales	Acetobacteraceae	Saccharibacter	0	0	0	0	0	1	0	0	0	0	0	0	1
OTU1389	Proteobacteria	Alphaproteobacteria	Rhodospirillales	Acetobacteraceae	Stella	0	0	0	0	0	0	0	0	0	1	0	0	1
OTU2153	Proteobacteria	Alphaproteobacteria	Rhodospirillales	Acetobacteraceae	Stella	0	0	0	0	0	0	0	1	0	0	0	0	1
OTU2277	Proteobacteria	Alphaproteobacteria	Rhodospirillales	Acetobacteraceae	Stella	0	0	1	0	0	0	0	0	0	0	0	0	1
OTU289	Proteobacteria	Alphaproteobacteria	Rhodospirillales	Acetobacteraceae	Stella	2	3	0	1	1	2	1	0	0	1	2	1	14
OTU304	Proteobacteria	Alphaproteobacteria	Rhodospirillales	Acetobacteraceae	Stella	1	1	2	0	1	5	1	0	1	0	0	1	13
OTU442	Proteobacteria	Alphaproteobacteria	Rhodospirillales	Acetobacteraceae	Stella	2	2	0	0	0	3	0	1	0	0	0	0	8
OTU472	Proteobacteria	Alphaproteobacteria	Rhodospirillales	Acetobacteraceae	Stella	2	0	1	0	0	1	0	1	0	0	1	0	6
OTU82	Proteobacteria	Alphaproteobacteria	Rhodospirillales	KCM-B-15	Undefined	15	6	11	13	17	11	0	0	0	0	2	1	76
OTU116	Proteobacteria	Alphaproteobacteria	Rhodospirillales	KF-JG30-B3	Undefined	8	12	5	5	4	8	2	2	0	1	0	1	48
OTU114	Proteobacteria	Alphaproteobacteria	Rhodospirillales	MSB-1E8	Undefined	0	0	0	3	0	1	5	7	7	13	4	7	47
OTU1035	Proteobacteria	Alphaproteobacteria	Rhodospirillales	Rhodospirillaceae	Azospirillum	0	0	0	0	0	0	0	0	1	0	1	0	2
OTU2410	Proteobacteria	Alphaproteobacteria	Rhodospirillales	Rhodospirillaceae	Azospirillum	0	0	0	0	0	0	0	0	1	0	0	0	1
OTU1066	Proteobacteria	Alphaproteobacteria	Rhodospirillales	Rhodospirillaceae	Defluviicoccus	0	1	0	1	0	0	0	0	0	0	0	0	2
OTU1080	Proteobacteria	Alphaproteobacteria	Rhodospirillales	Rhodospirillaceae	Defluviicoccus	0	0	0	0	1	1	0	0	0	0	0	0	2
OTU1413	Proteobacteria	Alphaproteobacteria	Rhodospirillales	Rhodospirillaceae	Defluviicoccus	0	0	0	0	0	0	0	0	0	1	0	0	1
OTU1588	Proteobacteria	Alphaproteobacteria	Rhodospirillales	Rhodospirillaceae	Defluviicoccus	0	0	0	1	0	0	0	0	0	0	0	0	1
OTU1618	Proteobacteria	Alphaproteobacteria	Rhodospirillales	Rhodospirillaceae	Defluviicoccus	0	0	0	0	1	0	0	0	0	0	0	0	1
OTU1678	Proteobacteria	Alphaproteobacteria	Rhodospirillales	Rhodospirillaceae	Defluviicoccus	0	0	0	0	1	0	0	0	0	0	0	0	1
OTU1828	Proteobacteria	Alphaproteobacteria	Rhodospirillales	Rhodospirillaceae	Defluviicoccus	0	1	0	0	0	0	0	0	0	0	0	0	1
OTU1946	Proteobacteria	Alphaproteobacteria	Rhodospirillales	Rhodospirillaceae	Defluviicoccus	0	0	0	0	0	1	0	0	0	0	0	0	1
OTU2412	Proteobacteria	Alphaproteobacteria	Rhodospirillales	Rhodospirillaceae	Defluviicoccus	0	0	0	0	0	0	0	0	1	0	0	0	1
OTU2497	Proteobacteria	Alphaproteobacteria	Rhodospirillales	Rhodospirillaceae	Defluviicoccus	0	0	0	0	0	0	0	0	0	0	0	1	1
OTU252	Proteobacteria	Alphaproteobacteria	Rhodospirillales	Rhodospirillaceae	Defluviicoccus	4	5	1	0	4	1	0	0	0	0	0	0	15
OTU297	Proteobacteria	Alphaproteobacteria	Rhodospirillales	Rhodospirillaceae	Defluviicoccus	0	2	1	1	1	3	0	0	0	0	2	1	11
OTU314	Proteobacteria	Alphaproteobacteria	Rhodospirillales	Rhodospirillaceae	Defluviicoccus	2	1	1	3	0	3	1	0	0	1	0	0	12
OTU341	Proteobacteria	Alphaproteobacteria	Rhodospirillales	Rhodospirillaceae	Defluviicoccus	2	2	2	2	2	2	0	0	0	0	0	0	12
OTU363	Proteobacteria	Alphaproteobacteria	Rhodospirillales	Rhodospirillaceae	Defluviicoccus	0	1	0	2	0	1	0	0	0	1	2	3	10
OTU489	Proteobacteria	Alphaproteobacteria	Rhodospirillales	Rhodospirillaceae	Defluviicoccus	1	0	0	0	0	1	1	1	0	0	1	1	6
OTU521	Proteobacteria	Alphaproteobacteria	Rhodospirillales	Rhodospirillaceae	Defluviicoccus	0	0	0	0	0	0	1	0	0	0	1	1	3
OTU729	Proteobacteria	Alphaproteobacteria	Rhodospirillales	Rhodospirillaceae	Defluviicoccus	0	1	0	2	0	0	0	0	0	0	0	0	3
OTU812	Proteobacteria	Alphaproteobacteria	Rhodospirillales	Rhodospirillaceae	Defluviicoccus	0	1	1	1	0	0	0	0	0	0	0	0	3
OTU834	Proteobacteria	Alphaproteobacteria	Rhodospirillales	Rhodospirillaceae	Defluviicoccus	0	0	0	0	0	1	0	0	1	0	0	1	3
OTU880	Proteobacteria	Alphaproteobacteria	Rhodospirillales	Rhodospirillaceae	Defluviicoccus	0	0	0	0	1	1	1	0	0	0	0	0	3
OTU1272	Proteobacteria	Alphaproteobacteria	Rhodospirillales	Rhodospirillaceae	Defluviicoccus	1	0	0	0	0	0	0	0	0	0	0	0	1
OTU1909	Proteobacteria	Alphaproteobacteria	Rhodospirillales	Rhodospirillaceae	Dongia	0	0	0	0	0	1	0	0	0	0	0	0	1
OTU550	Proteobacteria	Alphaproteobacteria	Rhodospirillales	Rhodospirillaceae	Dongia	2	0	1	0	0	0	2	0	1	0	0	0	6
OTU910	Proteobacteria	Alphaproteobacteria	Rhodospirillales	Rhodospirillaceae	Dongia	0	1	0	1	0	0	0	0	0	0	0	0	2
OTU102	Proteobacteria	Alphaproteobacteria	Rhodospirillales	Rhodospirillaceae	I-10	8	3	4	5	3	3	3	5	5	11	2	1	53
OTU2208	Proteobacteria	Alphaproteobacteria	Rhodospirillales	Rhodospirillaceae	Magnetospirillum	0	0	1	0	0	0	0	0	0	0	0	0	1
OTU530	Proteobacteria	Alphaproteobacteria	Rhodospirillales	Rhodospirillaceae	Magnetospirillum	0	0	2	0	3	1	0	0	0	0	0	0	6
OTU709	Proteobacteria	Alphaproteobacteria	Rhodospirillales	Rhodospirillaceae	Magnetospirillum	1	0	0	1	0	2	0	0	0	0	0	0	4
OTU464	Proteobacteria	Alphaproteobacteria	Rhodospirillales	Rhodospirillaceae	Pelagibius	2	1	1	2	0	0	0	0	0	0	0	0	6
OTU1871	Proteobacteria	Alphaproteobacteria	Rhodospirillales	Rhodospirillaceae	Phaeospirillum	0	0	0	0	0	1	0	0	0	0	0	0	1
OTU306	Proteobacteria	Alphaproteobacteria	Rhodospirillales	Rhodospirillaceae	Phaeospirillum	2	4	2	1	0	3	0	0	0	0	0	0	12
OTU1141	Proteobacteria	Alphaproteobacteria	Rhodospirillales	Rhodospirillaceae	Roseospira	0	0	0	1	0	0	0	0	0	0	0	0	1
OTU1480	Proteobacteria	Alphaproteobacteria	Rhodospirillales	Rhodospirillaceae	Skermanella	0	0	0	1	0	0	0	0	0	0	0	0	1
OTU1503	Proteobacteria	Alphaproteobacteria	Rhodospirillales	Rhodospirillaceae	Skermanella	0	0	0	1	0	0	0	0	0	0	0	0	1
OTU1545	Proteobacteria	Alphaproteobacteria	Rhodospirillales	Rhodospirillaceae	Skermanella	0	0	0	1	0	0	0	0	0	0	0	0	1
OTU2177	Proteobacteria	Alphaproteobacteria	Rhodospirillales	Rhodospirillaceae	Skermanella	0	0	0	0	0	0	0	1	0	0	0	0	1
OTU305	Proteobacteria	Alphaproteobacteria	Rhodospirillales	Rhodospirillaceae	Skermanella	3	2	7	0	0	1	0	0	0	0	0	0	13
OTU758	Proteobacteria	Alphaproteobacteria	Rhodospirillales	Rhodospirillaceae	Skermanella	0	1	0	1	1	0	0	0	0	0	0	1	4
OTU778	Proteobacteria	Alphaproteobacteria	Rhodospirillales	Rhodospirillaceae	Skermanella	1	0	2	0	0	0	0	0	0	0	0	0	3
OTU96	Proteobacteria	Alphaproteobacteria	Rhodospirillales	Rhodospirillaceae	Skermanella	3	5	1	6	1	3	2	6	6	7	9	3	52
OTU1633	Proteobacteria	Alphaproteobacteria	Rhodospirillales	Rhodospirillaceae	Telmatospirillum	0	0	0	0	1	0	0	0	0	0	0	0	1
OTU861	Proteobacteria	Alphaproteobacteria	Rhodospirillales	Rhodospirillaceae	Telmatospirillum	0	1	0	1	0	0	0	0	0	0	0	0	2
OTU1841	Proteobacteria	Alphaproteobacteria	Rhodospirillales	Rhodospirillaceae	Thalassobaculum	0	1	0	0	0	0	0	0	0	0	0	0	1
OTU1068	Proteobacteria	Alphaproteobacteria	Rhodospirillales	Rhodospirillaceae	Thalassospira	0	1	0	1	0	0	0	0	0	0	0	0	2
OTU1166	Proteobacteria	Alphaproteobacteria	Rhodospirillales	Rhodospirillaceae	Thalassospira	0	0	1	0	0	0	0	0	0	0	0	0	1
OTU1418	Proteobacteria	Alphaproteobacteria	Rhodospirillales	Rhodospirillaceae	Thalassospira	0	0	0	0	0	0	0	0	0	1	0	0	1
OTU1547	Proteobacteria	Alphaproteobacteria	Rhodospirillales	Rhodospirillaceae	Thalassospira	0	0	0	1	0	0	0	0	0	0	0	0	1
OTU1902	Proteobacteria	Alphaproteobacteria	Rhodospirillales	Rhodospirillaceae	Thalassospira	0	0	0	0	0	1	0	0	0	0	0	0	1
OTU381	Proteobacteria	Alphaproteobacteria	Rhodospirillales	Rhodospirillaceae	Thalassospira	0	3	0	2	2	0	1	0	0	1	0	0	9
OTU441	Proteobacteria	Alphaproteobacteria	Rhodospirillales	Rhodospirillaceae	Thalassospira	0	1	0	0	0	1	0	1	1	0	0	2	6
OTU651	Proteobacteria	Alphaproteobacteria	Rhodospirillales	Rhodospirillaceae	Thalassospira	1	1	0	0	0	0	0	0	0	0	0	1	3
OTU936	Proteobacteria	Alphaproteobacteria	Rhodospirillales	Rhodospirillaceae	Thalassospira	0	0	0	0	0	1	0	0	1	0	0	0	2
OTU1470	Proteobacteria	Alphaproteobacteria	Rhodospirillales	Rhodospirillaceae	Tistrella	0	0	0	1	0	0	0	0	0	0	0	0	1
OTU118	Proteobacteria	Alphaproteobacteria	Rhodospirillales	Rhodospirillaceae	Undefined	6	10	6	8	6	9	0	0	0	0	1	0	46
OTU1866	Proteobacteria	Alphaproteobacteria	Rhodospirillales	Rhodospirillaceae	Undefined	0	1	0	0	0	0	0	0	0	0	0	0	1
OTU22	Proteobacteria	Alphaproteobacteria	Rhodospirillales	Rhodospirillaceae	Undefined	29	28	20	45	31	38	9	8	9	13	13	6	249
OTU474	Proteobacteria	Alphaproteobacteria	Rhodospirillales	Rhodospirillaceae	Undefined	0	2	0	0	1	0	0	0	1	0	2	0	6
OTU888	Proteobacteria	Alphaproteobacteria	Rhodospirillales	Rhodospirillaceae	Undefined	0	0	0	0	1	0	1	0	0	0	0	0	2
OTU98	Proteobacteria	Alphaproteobacteria	Rhodospirillales	Rhodospirillaceae	Undefined	1	0	1	3	3	1	10	4	4	17	8	5	57
OTU89	Proteobacteria	Alphaproteobacteria	Rhodospirillales	Undefined	Reyranella	14	3	10	15	6	4	3	1	0	5	3	1	65
OTU917	Proteobacteria	Alphaproteobacteria	Rhodospirillales	Undefined	Undefined	0	0	0	0	0	0	0	0	0	0	2	0	2
OTU625	Proteobacteria	Alphaproteobacteria	Rickettsiales	Holosporaceae	Holospora	0	2	0	1	0	0	0	0	0	0	0	0	3
OTU801	Proteobacteria	Alphaproteobacteria	Rickettsiales	Holosporaceae	Holospora	0	0	0	0	0	0	0	0	0	0	3	0	3
OTU1285	Proteobacteria	Alphaproteobacteria	Rickettsiales	Rickettsiaceae	Rickettsia	1	0	0	0	0	0	0	0	0	0	0	0	1
OTU2141	Proteobacteria	Alphaproteobacteria	Rickettsiales	Rickettsiaceae	Rickettsia	0	0	0	0	0	0	0	1	0	0	0	0	1
OTU2248	Proteobacteria	Alphaproteobacteria	Rickettsiales	Rickettsiaceae	Rickettsia	0	0	1	0	0	0	0	0	0	0	0	0	1
OTU1822	Proteobacteria	Alphaproteobacteria	Rickettsiales	Undefined	Undefined	0	1	0	0	0	0	0	0	0	0	0	0	1
OTU1079	Proteobacteria	Alphaproteobacteria	Sneathiellales	Sneathiellaceae	Sneathiella	1	0	0	0	0	1	0	0	0	0	0	0	2
OTU10	Proteobacteria	Alphaproteobacteria	Sphingomonadales	Erythrobacteraceae	Altererythrobacter	50	32	32	38	50	31	37	28	28	37	37	30	430
OTU1334	Proteobacteria	Alphaproteobacteria	Sphingomonadales	Erythrobacteraceae	Altererythrobacter	1	0	0	0	0	0	0	0	0	0	0	0	1
OTU1667	Proteobacteria	Alphaproteobacteria	Sphingomonadales	Erythrobacteraceae	Altererythrobacter	0	0	0	0	1	0	0	0	0	0	0	0	1
OTU2487	Proteobacteria	Alphaproteobacteria	Sphingomonadales	Erythrobacteraceae	Altererythrobacter	0	0	0	0	0	0	0	0	0	0	0	1	1
OTU1422	Proteobacteria	Alphaproteobacteria	Sphingomonadales	Erythrobacteraceae	Erythrobacter	0	0	0	0	0	0	0	0	0	1	0	0	1
OTU2479	Proteobacteria	Alphaproteobacteria	Sphingomonadales	Erythrobacteraceae	Porphyrobacter	0	0	0	0	0	0	0	0	0	0	0	1	1
OTU1185	Proteobacteria	Alphaproteobacteria	Sphingomonadales	Erythrobacteraceae	Undefined	0	0	0	0	0	0	1	0	0	1	0	0	2
OTU1128	Proteobacteria	Alphaproteobacteria	Sphingomonadales	Methylocystaceae	Methylocystis	0	0	0	1	0	0	0	0	0	0	0	0	1
OTU1061	Proteobacteria	Alphaproteobacteria	Sphingomonadales	Sphingomonadaceae	Novosphingobium	0	1	0	1	0	0	0	0	0	0	0	0	2
OTU1065	Proteobacteria	Alphaproteobacteria	Sphingomonadales	Sphingomonadaceae	Novosphingobium	0	1	0	0	1	0	0	0	0	0	0	0	2
OTU1071	Proteobacteria	Alphaproteobacteria	Sphingomonadales	Sphingomonadaceae	Novosphingobium	0	2	0	0	0	0	0	0	0	0	0	0	2
OTU1112	Proteobacteria	Alphaproteobacteria	Sphingomonadales	Sphingomonadaceae	Novosphingobium	0	0	1	0	0	1	0	0	0	0	0	0	2
OTU1323	Proteobacteria	Alphaproteobacteria	Sphingomonadales	Sphingomonadaceae	Novosphingobium	1	0	0	0	0	0	0	0	0	0	0	0	1
OTU1465	Proteobacteria	Alphaproteobacteria	Sphingomonadales	Sphingomonadaceae	Novosphingobium	0	0	0	1	0	0	0	0	0	0	0	0	1
OTU1669	Proteobacteria	Alphaproteobacteria	Sphingomonadales	Sphingomonadaceae	Novosphingobium	0	0	0	0	1	0	0	0	0	0	0	0	1
OTU1694	Proteobacteria	Alphaproteobacteria	Sphingomonadales	Sphingomonadaceae	Novosphingobium	0	0	0	0	1	0	0	0	0	0	0	0	1
OTU1742	Proteobacteria	Alphaproteobacteria	Sphingomonadales	Sphingomonadaceae	Novosphingobium	0	0	0	0	0	0	0	0	0	0	1	0	1
OTU1758	Proteobacteria	Alphaproteobacteria	Sphingomonadales	Sphingomonadaceae	Novosphingobium	0	0	0	0	0	0	0	0	0	0	1	0	1
OTU1790	Proteobacteria	Alphaproteobacteria	Sphingomonadales	Sphingomonadaceae	Novosphingobium	0	1	0	0	0	0	0	0	0	0	0	0	1
OTU1942	Proteobacteria	Alphaproteobacteria	Sphingomonadales	Sphingomonadaceae	Novosphingobium	0	0	0	0	0	1	0	0	0	0	0	0	1
OTU2163	Proteobacteria	Alphaproteobacteria	Sphingomonadales	Sphingomonadaceae	Novosphingobium	0	0	0	0	0	0	0	1	0	0	0	0	1
OTU2427	Proteobacteria	Alphaproteobacteria	Sphingomonadales	Sphingomonadaceae	Novosphingobium	0	0	0	0	0	0	0	0	1	0	0	0	1
OTU2480	Proteobacteria	Alphaproteobacteria	Sphingomonadales	Sphingomonadaceae	Novosphingobium	0	0	0	0	0	0	0	0	0	0	0	1	1
OTU370	Proteobacteria	Alphaproteobacteria	Sphingomonadales	Sphingomonadaceae	Novosphingobium	1	0	1	0	2	0	1	2	1	0	0	0	8
OTU589	Proteobacteria	Alphaproteobacteria	Sphingomonadales	Sphingomonadaceae	Novosphingobium	0	0	0	0	0	0	0	0	1	1	0	0	2
OTU737	Proteobacteria	Alphaproteobacteria	Sphingomonadales	Sphingomonadaceae	Ochrobactrum	1	0	0	0	0	1	1	0	0	0	0	0	3
OTU130	Proteobacteria	Alphaproteobacteria	Sphingomonadales	Sphingomonadaceae	Sphingobium	7	5	1	3	4	3	1	2	0	7	4	0	37
OTU1661	Proteobacteria	Alphaproteobacteria	Sphingomonadales	Sphingomonadaceae	Sphingobium	0	0	0	0	1	0	0	0	0	0	0	0	1
OTU1876	Proteobacteria	Alphaproteobacteria	Sphingomonadales	Sphingomonadaceae	Sphingobium	0	0	0	0	0	1	0	0	0	0	0	0	1
OTU1	Proteobacteria	Alphaproteobacteria	Sphingomonadales	Sphingomonadaceae	Sphingomonas	270	216	138	187	206	202	209	178	162	192	181	164	2305
OTU1000	Proteobacteria	Alphaproteobacteria	Sphingomonadales	Sphingomonadaceae	Sphingomonas	0	1	0	0	0	0	0	0	0	1	0	0	2
OTU1198	Proteobacteria	Alphaproteobacteria	Sphingomonadales	Sphingomonadaceae	Sphingomonas	1	0	0	0	0	0	1	0	0	0	0	0	2
OTU1412	Proteobacteria	Alphaproteobacteria	Sphingomonadales	Sphingomonadaceae	Sphingomonas	0	0	0	0	0	0	0	0	0	1	0	0	1
OTU1483	Proteobacteria	Alphaproteobacteria	Sphingomonadales	Sphingomonadaceae	Sphingomonas	0	0	0	1	0	0	0	0	0	0	0	0	1
OTU1489	Proteobacteria	Alphaproteobacteria	Sphingomonadales	Sphingomonadaceae	Sphingomonas	0	0	0	1	0	0	0	0	0	0	0	0	1
OTU1662	Proteobacteria	Alphaproteobacteria	Sphingomonadales	Sphingomonadaceae	Sphingomonas	0	0	0	0	1	0	0	0	0	0	0	0	1
OTU1720	Proteobacteria	Alphaproteobacteria	Sphingomonadales	Sphingomonadaceae	Sphingomonas	0	0	0	0	0	0	0	0	0	0	1	0	1
OTU2151	Proteobacteria	Alphaproteobacteria	Sphingomonadales	Sphingomonadaceae	Sphingomonas	0	0	0	0	0	0	0	1	0	0	0	0	1
OTU2308	Proteobacteria	Alphaproteobacteria	Sphingomonadales	Sphingomonadaceae	Sphingomonas	0	0	0	0	0	0	1	0	0	0	0	0	1
OTU2334	Proteobacteria	Alphaproteobacteria	Sphingomonadales	Sphingomonadaceae	Sphingomonas	0	0	0	0	0	0	1	0	0	0	0	0	1
OTU2352	Proteobacteria	Alphaproteobacteria	Sphingomonadales	Sphingomonadaceae	Sphingomonas	0	0	0	0	0	0	1	0	0	0	0	0	1
OTU2360	Proteobacteria	Alphaproteobacteria	Sphingomonadales	Sphingomonadaceae	Sphingomonas	0	0	0	0	0	0	1	0	0	0	0	0	1
OTU2454	Proteobacteria	Alphaproteobacteria	Sphingomonadales	Sphingomonadaceae	Sphingomonas	0	0	0	0	0	0	0	0	0	0	0	1	1
OTU2469	Proteobacteria	Alphaproteobacteria	Sphingomonadales	Sphingomonadaceae	Sphingomonas	0	0	0	0	0	0	0	0	0	0	0	1	1
OTU493	Proteobacteria	Alphaproteobacteria	Sphingomonadales	Sphingomonadaceae	Sphingomonas	2	0	0	1	0	0	3	0	0	0	0	0	6
OTU401	Proteobacteria	Alphaproteobacteria	Sphingomonadales	Sphingomonadaceae	Sphingopyxis	1	1	1	1	0	0	0	1	0	0	0	2	7
OTU662	Proteobacteria	Alphaproteobacteria	Sphingomonadales	Sphingomonadaceae	Sphingosinicella	0	0	0	0	0	0	0	0	2	1	0	1	4
OTU1235	Proteobacteria	Alphaproteobacteria	Sphingomonadales	Undefined	Undefined	0	1	0	0	0	0	0	0	0	0	0	1	2
OTU2393	Proteobacteria	Alphaproteobacteria	Sphingomonadales	Undefined	Undefined	0	0	0	0	0	0	0	0	1	0	0	0	1
OTU909	Proteobacteria	Alphaproteobacteria	Undefined	Undefined	Undefined	2	0	0	0	0	0	0	0	0	0	0	0	2
OTU1392	Proteobacteria	Betaproteobacteria	Burkholderiales	Alcaligenaceae	Achromobacter	0	0	0	0	0	0	0	0	0	1	0	0	1
OTU1501	Proteobacteria	Betaproteobacteria	Burkholderiales	Alcaligenaceae	Achromobacter	0	0	0	1	0	0	0	0	0	0	0	0	1
OTU1712	Proteobacteria	Betaproteobacteria	Burkholderiales	Alcaligenaceae	Achromobacter	0	0	0	0	0	0	0	0	0	0	1	0	1
OTU173	Proteobacteria	Betaproteobacteria	Burkholderiales	Alcaligenaceae	Achromobacter	6	5	4	1	3	3	1	0	0	0	0	1	24
OTU2279	Proteobacteria	Betaproteobacteria	Burkholderiales	Alcaligenaceae	Achromobacter	0	0	1	0	0	0	0	0	0	0	0	0	1
OTU2378	Proteobacteria	Betaproteobacteria	Burkholderiales	Alcaligenaceae	Achromobacter	0	0	0	0	0	0	0	0	1	0	0	0	1
OTU266	Proteobacteria	Betaproteobacteria	Burkholderiales	Alcaligenaceae	Achromobacter	0	0	0	0	0	0	1	5	4	2	2	1	15
OTU641	Proteobacteria	Betaproteobacteria	Burkholderiales	Alcaligenaceae	Achromobacter	0	0	0	1	0	0	1	0	1	2	0	0	5
OTU889	Proteobacteria	Betaproteobacteria	Burkholderiales	Alcaligenaceae	Achromobacter	0	1	0	0	0	0	1	0	0	0	0	0	2
OTU399	Proteobacteria	Betaproteobacteria	Burkholderiales	Alcaligenaceae	Derxia	1	0	0	0	3	0	0	1	1	1	0	0	7
OTU1708	Proteobacteria	Betaproteobacteria	Burkholderiales	Alcaligenaceae	Sutterella	0	0	0	0	0	0	0	0	0	0	1	0	1
OTU1355	Proteobacteria	Betaproteobacteria	Burkholderiales	Burkholderiaceae	Burkholderia	1	0	0	0	0	0	0	0	0	0	0	0	1
OTU1414	Proteobacteria	Betaproteobacteria	Burkholderiales	Burkholderiaceae	Burkholderia	0	0	0	0	0	0	0	0	0	1	0	0	1
OTU1500	Proteobacteria	Betaproteobacteria	Burkholderiales	Burkholderiaceae	Burkholderia	0	0	0	1	0	0	0	0	0	0	0	0	1
OTU1627	Proteobacteria	Betaproteobacteria	Burkholderiales	Burkholderiaceae	Burkholderia	0	0	0	0	1	0	0	0	0	0	0	0	1
OTU1772	Proteobacteria	Betaproteobacteria	Burkholderiales	Burkholderiaceae	Burkholderia	0	0	0	0	0	0	0	0	0	0	1	0	1
OTU1775	Proteobacteria	Betaproteobacteria	Burkholderiales	Burkholderiaceae	Burkholderia	0	0	0	0	0	0	0	0	0	0	1	0	1
OTU1892	Proteobacteria	Betaproteobacteria	Burkholderiales	Burkholderiaceae	Burkholderia	0	0	0	0	0	1	0	0	0	0	0	0	1
OTU340	Proteobacteria	Betaproteobacteria	Burkholderiales	Burkholderiaceae	Burkholderia	1	4	0	2	0	2	0	0	0	1	0	0	10
OTU2222	Proteobacteria	Betaproteobacteria	Burkholderiales	Burkholderiaceae	Cupriavidus	0	0	1	0	0	0	0	0	0	0	0	0	1
OTU1328	Proteobacteria	Betaproteobacteria	Burkholderiales	Burkholderiaceae	Limnobacter	1	0	0	0	0	0	0	0	0	0	0	0	1
OTU2215	Proteobacteria	Betaproteobacteria	Burkholderiales	Burkholderiaceae	Limnobacter	0	0	1	0	0	0	0	0	0	0	0	0	1
OTU2233	Proteobacteria	Betaproteobacteria	Burkholderiales	Burkholderiaceae	Ralstonia	0	0	1	0	0	0	0	0	0	0	0	0	1
OTU15	Proteobacteria	Betaproteobacteria	Burkholderiales	Burkholderiaceae	Undefined	25	39	25	47	27	23	19	21	24	23	22	20	315
OTU1025	Proteobacteria	Betaproteobacteria	Burkholderiales	Comamonadaceae	Acidovorax	0	0	0	0	1	0	0	0	1	0	0	0	2
OTU1058	Proteobacteria	Betaproteobacteria	Burkholderiales	Comamonadaceae	Acidovorax	0	1	0	0	1	0	0	0	0	0	0	0	2
OTU1099	Proteobacteria	Betaproteobacteria	Burkholderiales	Comamonadaceae	Acidovorax	0	0	0	0	0	1	0	0	0	0	0	0	1
OTU1103	Proteobacteria	Betaproteobacteria	Burkholderiales	Comamonadaceae	Acidovorax	0	0	0	0	0	1	0	0	0	0	0	0	1
OTU1132	Proteobacteria	Betaproteobacteria	Burkholderiales	Comamonadaceae	Acidovorax	0	1	0	0	0	0	0	0	0	0	0	0	1
OTU1172	Proteobacteria	Betaproteobacteria	Burkholderiales	Comamonadaceae	Acidovorax	0	0	1	0	1	0	0	0	0	0	0	0	2
OTU1196	Proteobacteria	Betaproteobacteria	Burkholderiales	Comamonadaceae	Acidovorax	0	0	0	0	0	0	1	0	0	0	0	1	2
OTU1245	Proteobacteria	Betaproteobacteria	Burkholderiales	Comamonadaceae	Acidovorax	1	0	0	0	0	0	0	0	0	0	0	0	1
OTU1378	Proteobacteria	Betaproteobacteria	Burkholderiales	Comamonadaceae	Acidovorax	1	0	0	0	0	0	0	0	0	0	0	0	1
OTU1459	Proteobacteria	Betaproteobacteria	Burkholderiales	Comamonadaceae	Acidovorax	0	0	0	0	0	0	0	0	0	1	0	0	1
OTU1532	Proteobacteria	Betaproteobacteria	Burkholderiales	Comamonadaceae	Acidovorax	0	0	0	1	0	0	0	0	0	0	0	0	1
OTU1555	Proteobacteria	Betaproteobacteria	Burkholderiales	Comamonadaceae	Acidovorax	0	0	0	1	0	0	0	0	0	0	0	0	1
OTU1655	Proteobacteria	Betaproteobacteria	Burkholderiales	Comamonadaceae	Acidovorax	0	0	0	0	1	0	0	0	0	0	0	0	1
OTU1675	Proteobacteria	Betaproteobacteria	Burkholderiales	Comamonadaceae	Acidovorax	0	0	0	0	1	0	0	0	0	0	0	0	1
OTU1698	Proteobacteria	Betaproteobacteria	Burkholderiales	Comamonadaceae	Acidovorax	0	0	0	0	1	0	0	0	0	0	0	0	1
OTU1844	Proteobacteria	Betaproteobacteria	Burkholderiales	Comamonadaceae	Acidovorax	0	1	0	0	0	0	0	0	0	0	0	0	1
OTU1857	Proteobacteria	Betaproteobacteria	Burkholderiales	Comamonadaceae	Acidovorax	0	1	0	0	0	0	0	0	0	0	0	0	1
OTU1863	Proteobacteria	Betaproteobacteria	Burkholderiales	Comamonadaceae	Acidovorax	0	1	0	0	0	0	0	0	0	0	0	0	1
OTU1867	Proteobacteria	Betaproteobacteria	Burkholderiales	Comamonadaceae	Acidovorax	0	1	0	0	0	0	0	0	0	0	0	0	1
OTU1877	Proteobacteria	Betaproteobacteria	Burkholderiales	Comamonadaceae	Acidovorax	0	0	0	0	0	1	0	0	0	0	0	0	1
OTU1906	Proteobacteria	Betaproteobacteria	Burkholderiales	Comamonadaceae	Acidovorax	0	0	0	0	0	1	0	0	0	0	0	0	1
OTU1923	Proteobacteria	Betaproteobacteria	Burkholderiales	Comamonadaceae	Acidovorax	0	0	0	0	0	1	0	0	0	0	0	0	1
OTU1949	Proteobacteria	Betaproteobacteria	Burkholderiales	Comamonadaceae	Acidovorax	0	0	0	0	0	1	0	0	0	0	0	0	1
OTU209	Proteobacteria	Betaproteobacteria	Burkholderiales	Comamonadaceae	Acidovorax	0	1	7	1	4	12	0	0	0	0	1	0	26
OTU217	Proteobacteria	Betaproteobacteria	Burkholderiales	Comamonadaceae	Acidovorax	0	2	2	9	0	3	4	0	0	0	0	1	21
OTU2170	Proteobacteria	Betaproteobacteria	Burkholderiales	Comamonadaceae	Acidovorax	0	0	0	0	0	0	0	1	0	0	0	0	1
OTU2197	Proteobacteria	Betaproteobacteria	Burkholderiales	Comamonadaceae	Acidovorax	0	0	0	0	0	0	0	1	0	0	0	0	1
OTU2252	Proteobacteria	Betaproteobacteria	Burkholderiales	Comamonadaceae	Acidovorax	0	0	1	0	0	0	0	0	0	0	0	0	1
OTU2255	Proteobacteria	Betaproteobacteria	Burkholderiales	Comamonadaceae	Acidovorax	0	0	1	0	0	0	0	0	0	0	0	0	1
OTU2261	Proteobacteria	Betaproteobacteria	Burkholderiales	Comamonadaceae	Acidovorax	0	0	1	0	0	0	0	0	0	0	0	0	1
OTU2278	Proteobacteria	Betaproteobacteria	Burkholderiales	Comamonadaceae	Acidovorax	0	0	1	0	0	0	0	0	0	0	0	0	1
OTU2336	Proteobacteria	Betaproteobacteria	Burkholderiales	Comamonadaceae	Acidovorax	0	0	0	0	0	0	1	0	0	0	0	0	1
OTU2369	Proteobacteria	Betaproteobacteria	Burkholderiales	Comamonadaceae	Acidovorax	0	0	0	0	0	0	1	0	0	0	0	0	1
OTU2423	Proteobacteria	Betaproteobacteria	Burkholderiales	Comamonadaceae	Acidovorax	0	0	0	0	0	0	0	0	1	0	0	0	1
OTU2442	Proteobacteria	Betaproteobacteria	Burkholderiales	Comamonadaceae	Acidovorax	0	0	0	0	0	0	0	0	1	0	0	0	1
OTU2486	Proteobacteria	Betaproteobacteria	Burkholderiales	Comamonadaceae	Acidovorax	0	0	0	0	0	0	0	0	0	0	0	1	1
OTU323	Proteobacteria	Betaproteobacteria	Burkholderiales	Comamonadaceae	Acidovorax	0	0	0	0	0	0	0	6	0	2	0	1	9
OTU388	Proteobacteria	Betaproteobacteria	Burkholderiales	Comamonadaceae	Acidovorax	1	1	2	1	2	1	0	0	0	0	0	0	8
OTU529	Proteobacteria	Betaproteobacteria	Burkholderiales	Comamonadaceae	Acidovorax	1	0	0	2	0	3	0	0	0	0	0	0	6
OTU560	Proteobacteria	Betaproteobacteria	Burkholderiales	Comamonadaceae	Acidovorax	0	0	0	1	0	0	0	2	1	0	0	0	4
OTU607	Proteobacteria	Betaproteobacteria	Burkholderiales	Comamonadaceae	Acidovorax	0	0	0	0	0	2	0	0	0	1	0	0	3
OTU622	Proteobacteria	Betaproteobacteria	Burkholderiales	Comamonadaceae	Acidovorax	0	0	1	0	1	1	0	1	0	0	0	0	4
OTU644	Proteobacteria	Betaproteobacteria	Burkholderiales	Comamonadaceae	Acidovorax	0	0	0	0	0	0	1	0	0	0	0	0	1
OTU653	Proteobacteria	Betaproteobacteria	Burkholderiales	Comamonadaceae	Acidovorax	0	0	1	0	0	0	0	0	0	0	3	0	4
OTU658	Proteobacteria	Betaproteobacteria	Burkholderiales	Comamonadaceae	Acidovorax	0	0	0	0	0	0	0	0	3	1	0	0	4
OTU659	Proteobacteria	Betaproteobacteria	Burkholderiales	Comamonadaceae	Acidovorax	0	0	0	0	0	0	0	0	1	0	1	2	4
OTU661	Proteobacteria	Betaproteobacteria	Burkholderiales	Comamonadaceae	Acidovorax	0	0	0	0	0	0	0	0	1	0	0	0	1
OTU770	Proteobacteria	Betaproteobacteria	Burkholderiales	Comamonadaceae	Acidovorax	0	0	0	0	1	0	0	0	1	1	0	0	3
OTU795	Proteobacteria	Betaproteobacteria	Burkholderiales	Comamonadaceae	Acidovorax	0	0	0	0	0	0	0	1	0	1	1	0	3
OTU839	Proteobacteria	Betaproteobacteria	Burkholderiales	Comamonadaceae	Acidovorax	0	0	0	0	0	2	0	0	0	0	0	0	2
OTU869	Proteobacteria	Betaproteobacteria	Burkholderiales	Comamonadaceae	Acidovorax	1	0	2	0	0	0	0	0	0	0	0	0	3
OTU975	Proteobacteria	Betaproteobacteria	Burkholderiales	Comamonadaceae	Acidovorax	2	0	0	0	0	0	0	0	0	0	0	0	2
OTU994	Proteobacteria	Betaproteobacteria	Burkholderiales	Comamonadaceae	Acidovorax	0	1	0	0	0	0	0	0	0	1	0	0	2
OTU959	Proteobacteria	Betaproteobacteria	Burkholderiales	Comamonadaceae	Acidovorax	1	0	0	1	0	0	0	0	0	0	0	0	2
OTU2288	Proteobacteria	Betaproteobacteria	Burkholderiales	Comamonadaceae	Aquabacterium	0	0	0	0	0	0	1	0	0	0	0	0	1
OTU48	Proteobacteria	Betaproteobacteria	Burkholderiales	Comamonadaceae	Aquabacterium	6	5	6	4	9	2	37	12	10	15	7	9	122
OTU2301	Proteobacteria	Betaproteobacteria	Burkholderiales	Comamonadaceae	Brachymonas	0	0	0	0	0	0	1	0	0	0	0	0	1
OTU974	Proteobacteria	Betaproteobacteria	Burkholderiales	Comamonadaceae	Burkholderia	1	0	0	0	0	0	0	0	0	0	0	1	2
OTU202	Proteobacteria	Betaproteobacteria	Burkholderiales	Comamonadaceae	Caenimonas	0	0	0	0	0	0	1	7	1	4	2	8	23
OTU1376	Proteobacteria	Betaproteobacteria	Burkholderiales	Comamonadaceae	Comamonas	1	0	0	0	0	0	0	0	0	0	0	0	1
OTU143	Proteobacteria	Betaproteobacteria	Burkholderiales	Comamonadaceae	Comamonas	4	3	1	3	5	1	3	6	2	2	3	1	34
OTU1522	Proteobacteria	Betaproteobacteria	Burkholderiales	Comamonadaceae	Comamonas	0	0	0	1	0	0	0	0	0	0	0	0	1
OTU1912	Proteobacteria	Betaproteobacteria	Burkholderiales	Comamonadaceae	Comamonas	0	0	0	0	0	1	0	0	0	0	0	0	1
OTU1356	Proteobacteria	Betaproteobacteria	Burkholderiales	Comamonadaceae	Hydrogenophaga	1	0	0	0	0	0	0	0	0	0	0	0	1
OTU783	Proteobacteria	Betaproteobacteria	Burkholderiales	Comamonadaceae	Hydrogenophaga	1	0	0	0	0	0	0	0	0	0	0	0	1
OTU1206	Proteobacteria	Betaproteobacteria	Burkholderiales	Comamonadaceae	Ottowia	0	0	0	1	0	0	1	0	0	0	0	0	2
OTU1723	Proteobacteria	Betaproteobacteria	Burkholderiales	Comamonadaceae	Pelomonas	0	0	0	0	0	0	0	0	0	0	1	0	1
OTU1326	Proteobacteria	Betaproteobacteria	Burkholderiales	Comamonadaceae	Piscinibacter	1	0	0	0	0	0	0	0	0	0	0	0	1
OTU1484	Proteobacteria	Betaproteobacteria	Burkholderiales	Comamonadaceae	Piscinibacter	0	0	0	1	0	0	0	0	0	0	0	0	1
OTU1223	Proteobacteria	Betaproteobacteria	Burkholderiales	Comamonadaceae	Polaromonas	0	0	0	0	0	0	0	0	0	0	0	2	2
OTU286	Proteobacteria	Betaproteobacteria	Burkholderiales	Comamonadaceae	Polaromonas	3	0	2	2	1	3	0	0	0	0	0	0	11
OTU1359	Proteobacteria	Betaproteobacteria	Burkholderiales	Comamonadaceae	Ramlibacter	1	0	0	0	0	0	0	0	0	0	0	0	1
OTU1617	Proteobacteria	Betaproteobacteria	Burkholderiales	Comamonadaceae	Ramlibacter	0	0	0	0	1	0	0	0	0	0	0	0	1
OTU2327	Proteobacteria	Betaproteobacteria	Burkholderiales	Comamonadaceae	Ramlibacter	0	0	0	0	0	0	1	0	0	0	0	0	1
OTU27	Proteobacteria	Betaproteobacteria	Burkholderiales	Comamonadaceae	Rhizobacter	6	7	7	10	3	9	37	30	14	48	31	22	224
OTU1303	Proteobacteria	Betaproteobacteria	Burkholderiales	Comamonadaceae	Simplicispira	1	0	0	0	0	0	0	0	0	0	0	0	1
OTU2323	Proteobacteria	Betaproteobacteria	Burkholderiales	Comamonadaceae	Simplicispira	0	0	0	0	0	0	1	0	0	0	0	0	1
OTU918	Proteobacteria	Betaproteobacteria	Burkholderiales	Comamonadaceae	Simplicispira	0	0	0	0	0	0	0	0	0	0	1	1	2
OTU17	Proteobacteria	Betaproteobacteria	Burkholderiales	Comamonadaceae	Undefined	11	11	16	13	20	20	33	35	24	37	30	31	281
OTU2297	Proteobacteria	Betaproteobacteria	Burkholderiales	Comamonadaceae	Undefined	0	0	0	0	0	0	1	0	0	0	0	0	1
OTU2494	Proteobacteria	Betaproteobacteria	Burkholderiales	Comamonadaceae	Undefined	0	0	0	0	0	0	0	0	0	0	0	1	1
OTU599	Proteobacteria	Betaproteobacteria	Burkholderiales	Comamonadaceae	Undefined	0	0	0	1	1	0	0	0	0	0	2	0	4
OTU877	Proteobacteria	Betaproteobacteria	Burkholderiales	Comamonadaceae	Undefined	0	0	0	0	0	0	1	1	0	0	1	0	3
OTU916	Proteobacteria	Betaproteobacteria	Burkholderiales	Comamonadaceae	Undefined	1	0	1	0	0	0	0	0	0	0	0	0	2
OTU1472	Proteobacteria	Betaproteobacteria	Burkholderiales	Comamonadaceae	Variovorax	0	0	0	1	0	0	0	0	0	0	0	0	1
OTU176	Proteobacteria	Betaproteobacteria	Burkholderiales	Oxalobacteraceae	Herbaspirillum	2	0	2	2	1	0	1	6	1	1	6	3	25
OTU31	Proteobacteria	Betaproteobacteria	Burkholderiales	Oxalobacteraceae	Massilia	5	1	3	8	1	1	39	37	24	26	18	34	197
OTU444	Proteobacteria	Betaproteobacteria	Burkholderiales	Oxalobacteraceae	Massilia	0	0	1	1	1	2	0	0	0	0	0	0	5
OTU960	Proteobacteria	Betaproteobacteria	Burkholderiales	Oxalobacteraceae	Massilia	1	0	0	0	0	0	0	0	1	0	0	0	2
OTU142	Proteobacteria	Betaproteobacteria	Burkholderiales	Oxalobacteraceae	Paucimonas	0	8	2	0	3	2	2	3	6	1	4	6	37
OTU1747	Proteobacteria	Betaproteobacteria	Burkholderiales	Oxalobacteraceae	Paucimonas	0	0	0	0	0	0	0	0	0	0	1	0	1
OTU197	Proteobacteria	Betaproteobacteria	Burkholderiales	Oxalobacteraceae	Ralstonia	4	4	0	0	0	0	2	3	3	4	0	5	25
OTU1226	Proteobacteria	Betaproteobacteria	Burkholderiales	Phycisphaeraceae	Simplicispira	0	0	0	1	0	0	0	0	0	0	0	1	2
OTU1228	Proteobacteria	Betaproteobacteria	Burkholderiales	Undefined	Undefined	0	0	0	1	0	0	0	0	0	0	0	1	2
OTU66	Proteobacteria	Betaproteobacteria	Burkholderiales	Undefined	Undefined	3	3	14	3	16	11	1	1	5	2	11	2	72
OTU705	Proteobacteria	Betaproteobacteria	Burkholderiales	Undefined	Undefined	0	1	0	2	0	1	0	0	0	0	0	0	4
OTU95	Proteobacteria	Betaproteobacteria	Burkholderiales	Undefined	Undefined	0	1	0	0	4	4	11	0	4	2	13	13	52
OTU1335	Proteobacteria	Betaproteobacteria	Hydrogenophilales	Hydrogenophilaceae	Thiobacillus	1	0	0	0	0	0	0	0	0	0	0	0	1
OTU259	Proteobacteria	Betaproteobacteria	Hydrogenophilales	Hydrogenophilaceae	Thiobacillus	5	0	2	4	4	2	0	0	0	0	0	0	17
OTU626	Proteobacteria	Betaproteobacteria	Hydrogenophilales	Hydrogenophilaceae	Thiobacillus	0	1	0	2	1	0	0	0	0	0	0	0	4
OTU810	Proteobacteria	Betaproteobacteria	Hydrogenophilales	Hydrogenophilaceae	Thiobacillus	0	1	0	2	0	0	0	0	0	0	0	0	3
OTU2280	Proteobacteria	Betaproteobacteria	Methylophilales	Methylophilaceae	Methylobacillus	0	0	1	0	0	0	0	0	0	0	0	0	1
OTU189	Proteobacteria	Betaproteobacteria	Methylophilales	Methylophilaceae	Methylotenera	5	4	4	0	1	3	2	1	0	0	2	1	23
OTU680	Proteobacteria	Betaproteobacteria	Methylophilales	Methylophilaceae	Methylotenera	0	0	0	0	0	0	0	0	0	1	1	2	4
OTU1537	Proteobacteria	Betaproteobacteria	Methylophilales	Methylophilaceae	Undefined	0	0	0	1	0	0	0	0	0	0	0	0	1
OTU2399	Proteobacteria	Betaproteobacteria	Neisseriales	Neisseriaceae	Neisseria	0	0	0	0	0	0	0	0	1	0	0	0	1
OTU119	Proteobacteria	Betaproteobacteria	Nitrosomonadales	Gallionellaceae	Sideroxydans	0	0	0	0	0	0	3	5	9	11	7	1	36
OTU158	Proteobacteria	Betaproteobacteria	Nitrosomonadales	Gallionellaceae	Sideroxydans	5	5	4	4	4	3	0	1	0	1	3	1	31
OTU214	Proteobacteria	Betaproteobacteria	Nitrosomonadales	Nitrosomonadaceae	Gallionella	1	2	5	5	2	1	1	1	0	1	0	1	20
OTU613	Proteobacteria	Betaproteobacteria	Nitrosomonadales	Nitrosomonadaceae	Nitrosomonas	0	1	1	0	1	1	0	0	0	0	0	0	4
OTU1324	Proteobacteria	Betaproteobacteria	Nitrosomonadales	Nitrosomonadaceae	Undefined	1	0	0	0	0	0	0	0	0	0	0	0	1
OTU1415	Proteobacteria	Betaproteobacteria	Nitrosomonadales	Nitrosomonadaceae	Undefined	0	0	0	0	0	0	0	0	0	1	0	0	1
OTU2414	Proteobacteria	Betaproteobacteria	Nitrosomonadales	Nitrosomonadaceae	Undefined	0	0	0	0	0	0	0	0	1	0	0	0	1
OTU2503	Proteobacteria	Betaproteobacteria	Nitrosomonadales	Nitrosomonadaceae	Undefined	0	0	0	0	0	0	0	0	0	0	0	1	1
OTU46	Proteobacteria	Betaproteobacteria	Nitrosomonadales	Nitrosomonadaceae	Undefined	14	8	11	14	13	7	12	10	5	11	14	11	130
OTU527	Proteobacteria	Betaproteobacteria	Nitrosomonadales	Nitrosomonadaceae	Undefined	1	0	0	1	1	0	0	1	0	0	1	0	5
OTU1741	Proteobacteria	Betaproteobacteria	Procabacteriales	Procabacteriaceae	Procabacter	0	0	0	0	0	0	0	0	0	0	1	0	1
OTU374	Proteobacteria	Betaproteobacteria	Rhodocyclales	Rhodocyclaceae	Azoarcus	0	0	2	0	0	0	1	0	1	0	4	0	8
OTU511	Proteobacteria	Betaproteobacteria	Rhodocyclales	Rhodocyclaceae	Azoarcus	1	2	1	1	1	0	0	0	0	0	0	0	6
OTU1016	Proteobacteria	Betaproteobacteria	Rhodocyclales	Rhodocyclaceae	Azospira	0	0	0	1	0	0	0	0	1	0	0	0	2
OTU1028	Proteobacteria	Betaproteobacteria	Rhodocyclales	Rhodocyclaceae	Azospira	0	0	0	0	0	0	0	1	0	0	1	0	2
OTU1034	Proteobacteria	Betaproteobacteria	Rhodocyclales	Rhodocyclaceae	Azospira	0	0	0	0	0	0	0	0	1	0	1	0	2
OTU1040	Proteobacteria	Betaproteobacteria	Rhodocyclales	Rhodocyclaceae	Azospira	0	0	0	0	0	0	0	0	0	0	2	0	2
OTU1220	Proteobacteria	Betaproteobacteria	Rhodocyclales	Rhodocyclaceae	Azospira	0	0	0	0	0	0	0	0	1	0	0	0	1
OTU1233	Proteobacteria	Betaproteobacteria	Rhodocyclales	Rhodocyclaceae	Azospira	0	0	0	0	0	0	0	0	0	0	0	2	2
OTU136	Proteobacteria	Betaproteobacteria	Rhodocyclales	Rhodocyclaceae	Azospira	2	1	3	2	1	6	5	7	3	3	3	0	36
OTU1379	Proteobacteria	Betaproteobacteria	Rhodocyclales	Rhodocyclaceae	Azospira	1	0	0	0	0	0	0	0	0	0	0	0	1
OTU1380	Proteobacteria	Betaproteobacteria	Rhodocyclales	Rhodocyclaceae	Azospira	1	0	0	0	0	0	0	0	0	0	0	0	1
OTU140	Proteobacteria	Betaproteobacteria	Rhodocyclales	Rhodocyclaceae	Azospira	4	4	4	1	4	1	3	3	4	4	3	0	35
OTU1533	Proteobacteria	Betaproteobacteria	Rhodocyclales	Rhodocyclaceae	Azospira	0	0	0	1	0	0	0	0	0	0	0	0	1
OTU1546	Proteobacteria	Betaproteobacteria	Rhodocyclales	Rhodocyclaceae	Azospira	0	0	0	1	0	0	0	0	0	0	0	0	1
OTU1626	Proteobacteria	Betaproteobacteria	Rhodocyclales	Rhodocyclaceae	Azospira	0	0	0	0	1	0	0	0	0	0	0	0	1
OTU1654	Proteobacteria	Betaproteobacteria	Rhodocyclales	Rhodocyclaceae	Azospira	0	0	0	0	1	0	0	0	0	0	0	0	1
OTU1683	Proteobacteria	Betaproteobacteria	Rhodocyclales	Rhodocyclaceae	Azospira	0	0	0	0	1	0	0	0	0	0	0	0	1
OTU1684	Proteobacteria	Betaproteobacteria	Rhodocyclales	Rhodocyclaceae	Azospira	0	0	0	0	1	0	0	0	0	0	0	0	1
OTU1743	Proteobacteria	Betaproteobacteria	Rhodocyclales	Rhodocyclaceae	Azospira	0	0	0	0	0	0	0	0	0	0	1	0	1
OTU1804	Proteobacteria	Betaproteobacteria	Rhodocyclales	Rhodocyclaceae	Azospira	0	1	0	0	0	0	0	0	0	0	0	0	1
OTU182	Proteobacteria	Betaproteobacteria	Rhodocyclales	Rhodocyclaceae	Azospira	4	7	4	2	4	1	0	0	1	1	0	0	24
OTU1825	Proteobacteria	Betaproteobacteria	Rhodocyclales	Rhodocyclaceae	Azospira	0	1	0	0	0	0	0	0	0	0	0	0	1
OTU1829	Proteobacteria	Betaproteobacteria	Rhodocyclales	Rhodocyclaceae	Azospira	0	1	0	0	0	0	0	0	0	0	0	0	1
OTU1862	Proteobacteria	Betaproteobacteria	Rhodocyclales	Rhodocyclaceae	Azospira	0	1	0	0	0	0	0	0	0	0	0	0	1
OTU1874	Proteobacteria	Betaproteobacteria	Rhodocyclales	Rhodocyclaceae	Azospira	0	0	0	0	0	1	0	0	0	0	0	0	1
OTU1888	Proteobacteria	Betaproteobacteria	Rhodocyclales	Rhodocyclaceae	Azospira	0	0	0	0	0	1	0	0	0	0	0	0	1
OTU1898	Proteobacteria	Betaproteobacteria	Rhodocyclales	Rhodocyclaceae	Azospira	0	0	0	0	0	1	0	0	0	0	0	0	1
OTU1913	Proteobacteria	Betaproteobacteria	Rhodocyclales	Rhodocyclaceae	Azospira	0	0	0	0	0	1	0	0	0	0	0	0	1
OTU1919	Proteobacteria	Betaproteobacteria	Rhodocyclales	Rhodocyclaceae	Azospira	0	0	0	0	0	1	0	0	0	0	0	0	1
OTU2140	Proteobacteria	Betaproteobacteria	Rhodocyclales	Rhodocyclaceae	Azospira	0	0	0	0	0	0	0	1	0	0	0	0	1
OTU2174	Proteobacteria	Betaproteobacteria	Rhodocyclales	Rhodocyclaceae	Azospira	0	0	0	0	0	0	0	1	0	0	0	0	1
OTU222	Proteobacteria	Betaproteobacteria	Rhodocyclales	Rhodocyclaceae	Azospira	0	3	3	0	1	0	1	0	3	1	1	2	15
OTU225	Proteobacteria	Betaproteobacteria	Rhodocyclales	Rhodocyclaceae	Azospira	4	4	2	4	2	3	0	0	0	0	0	0	19
OTU2271	Proteobacteria	Betaproteobacteria	Rhodocyclales	Rhodocyclaceae	Azospira	0	0	1	0	0	0	0	0	0	0	0	0	1
OTU2294	Proteobacteria	Betaproteobacteria	Rhodocyclales	Rhodocyclaceae	Azospira	0	0	0	0	0	0	1	0	0	0	0	0	1
OTU2306	Proteobacteria	Betaproteobacteria	Rhodocyclales	Rhodocyclaceae	Azospira	0	0	0	0	0	0	1	0	0	0	0	0	1
OTU2324	Proteobacteria	Betaproteobacteria	Rhodocyclales	Rhodocyclaceae	Azospira	0	0	0	0	0	0	1	0	0	0	0	0	1
OTU2328	Proteobacteria	Betaproteobacteria	Rhodocyclales	Rhodocyclaceae	Azospira	0	0	0	0	0	0	1	0	0	0	0	0	1
OTU2337	Proteobacteria	Betaproteobacteria	Rhodocyclales	Rhodocyclaceae	Azospira	0	0	0	0	0	0	1	0	0	0	0	0	1
OTU2380	Proteobacteria	Betaproteobacteria	Rhodocyclales	Rhodocyclaceae	Azospira	0	0	0	0	0	0	0	0	1	0	0	0	1
OTU246	Proteobacteria	Betaproteobacteria	Rhodocyclales	Rhodocyclaceae	Azospira	0	0	0	0	0	0	0	1	1	1	2	1	6
OTU302	Proteobacteria	Betaproteobacteria	Rhodocyclales	Rhodocyclaceae	Azospira	0	2	1	0	0	2	0	1	0	1	2	0	9
OTU347	Proteobacteria	Betaproteobacteria	Rhodocyclales	Rhodocyclaceae	Azospira	0	0	0	0	0	0	1	0	5	0	0	1	7
OTU354	Proteobacteria	Betaproteobacteria	Rhodocyclales	Rhodocyclaceae	Azospira	1	0	1	2	0	0	0	2	1	1	1	1	10
OTU358	Proteobacteria	Betaproteobacteria	Rhodocyclales	Rhodocyclaceae	Azospira	1	0	2	1	1	0	0	0	2	1	2	0	10
OTU360	Proteobacteria	Betaproteobacteria	Rhodocyclales	Rhodocyclaceae	Azospira	1	1	1	1	0	0	0	0	4	1	0	1	10
OTU387	Proteobacteria	Betaproteobacteria	Rhodocyclales	Rhodocyclaceae	Azospira	0	0	0	0	0	1	0	0	2	0	1	1	5
OTU400	Proteobacteria	Betaproteobacteria	Rhodocyclales	Rhodocyclaceae	Azospira	1	1	1	0	2	0	0	1	1	0	1	1	9
OTU428	Proteobacteria	Betaproteobacteria	Rhodocyclales	Rhodocyclaceae	Azospira	0	1	1	0	0	0	0	2	0	0	1	0	5
OTU432	Proteobacteria	Betaproteobacteria	Rhodocyclales	Rhodocyclaceae	Azospira	1	2	2	1	0	0	0	1	0	0	0	0	7
OTU440	Proteobacteria	Betaproteobacteria	Rhodocyclales	Rhodocyclaceae	Azospira	0	0	0	0	3	2	0	0	0	0	0	0	5
OTU454	Proteobacteria	Betaproteobacteria	Rhodocyclales	Rhodocyclaceae	Azospira	0	1	1	0	0	0	1	2	1	0	2	0	8
OTU533	Proteobacteria	Betaproteobacteria	Rhodocyclales	Rhodocyclaceae	Azospira	1	0	2	0	0	2	0	0	0	0	0	0	5
OTU573	Proteobacteria	Betaproteobacteria	Rhodocyclales	Rhodocyclaceae	Azospira	0	0	0	0	0	0	0	1	1	0	2	0	4
OTU602	Proteobacteria	Betaproteobacteria	Rhodocyclales	Rhodocyclaceae	Azospira	1	1	0	1	1	1	0	0	0	0	0	0	5
OTU639	Proteobacteria	Betaproteobacteria	Rhodocyclales	Rhodocyclaceae	Azospira	0	1	0	0	1	0	1	1	0	0	1	0	5
OTU663	Proteobacteria	Betaproteobacteria	Rhodocyclales	Rhodocyclaceae	Azospira	0	0	0	0	0	0	0	4	0	0	0	0	4
OTU683	Proteobacteria	Betaproteobacteria	Rhodocyclales	Rhodocyclaceae	Azospira	0	1	0	0	0	0	0	0	0	1	1	0	3
OTU690	Proteobacteria	Betaproteobacteria	Rhodocyclales	Rhodocyclaceae	Azospira	0	0	2	0	0	0	0	0	0	1	0	0	3
OTU704	Proteobacteria	Betaproteobacteria	Rhodocyclales	Rhodocyclaceae	Azospira	0	0	0	0	0	1	0	0	1	1	0	0	3
OTU719	Proteobacteria	Betaproteobacteria	Rhodocyclales	Rhodocyclaceae	Azospira	0	0	1	1	0	1	0	0	0	0	0	0	3
OTU853	Proteobacteria	Betaproteobacteria	Rhodocyclales	Rhodocyclaceae	Azospira	0	1	0	0	0	0	0	0	1	0	0	0	2
OTU895	Proteobacteria	Betaproteobacteria	Rhodocyclales	Rhodocyclaceae	Azospira	0	0	0	0	0	0	1	0	0	0	1	0	2
OTU913	Proteobacteria	Betaproteobacteria	Rhodocyclales	Rhodocyclaceae	Azospira	0	0	0	0	1	0	0	0	1	0	0	0	2
OTU977	Proteobacteria	Betaproteobacteria	Rhodocyclales	Rhodocyclaceae	Azospira	0	0	0	0	0	0	0	0	0	1	0	1	2
OTU554	Proteobacteria	Betaproteobacteria	Rhodocyclales	Rhodocyclaceae	Dechloromonas	0	1	0	0	0	0	1	2	0	0	0	1	5
OTU650	Proteobacteria	Betaproteobacteria	Rhodocyclales	Rhodocyclaceae	Denitratisoma	0	0	0	0	0	0	1	0	1	0	1	0	3
OTU830	Proteobacteria	Betaproteobacteria	Rhodocyclales	Rhodocyclaceae	Denitratisoma	0	0	0	1	1	1	0	0	0	0	0	0	3
OTU1195	Proteobacteria	Betaproteobacteria	Rhodocyclales	Rhodocyclaceae	Flexibacter	0	0	0	0	0	0	1	1	0	0	0	0	2
OTU1789	Proteobacteria	Betaproteobacteria	Rhodocyclales	Rhodocyclaceae	Methyloversatilis	0	1	0	0	0	0	0	0	0	0	0	0	1
OTU756	Proteobacteria	Betaproteobacteria	Rhodocyclales	Rhodocyclaceae	Methyloversatilis	0	0	0	0	0	0	0	0	1	0	0	1	2
OTU981	Proteobacteria	Betaproteobacteria	Rhodocyclales	Rhodocyclaceae	Propionivibrio	0	1	0	0	0	0	0	0	0	1	0	0	2
OTU1072	Proteobacteria	Betaproteobacteria	Rhodocyclales	Rhodocyclaceae	Sterolibacterium	0	1	0	0	0	0	0	0	0	0	0	0	1
OTU166	Proteobacteria	Betaproteobacteria	Rhodocyclales	Rhodocyclaceae	Sterolibacterium	0	0	0	0	0	0	9	2	0	6	7	5	29
OTU190	Proteobacteria	Betaproteobacteria	Rhodocyclales	Rhodocyclaceae	Sulfuritalea	2	3	4	6	6	2	2	1	1	0	0	0	27
OTU237	Proteobacteria	Betaproteobacteria	Rhodocyclales	Rhodocyclaceae	Sulfuritalea	2	2	4	2	0	4	0	1	2	2	1	0	20
OTU591	Proteobacteria	Betaproteobacteria	Rhodocyclales	Rhodocyclaceae	Thauera	0	1	0	0	1	0	0	0	0	1	0	1	4
OTU934	Proteobacteria	Betaproteobacteria	Rhodocyclales	Rhodocyclaceae	Undefined	0	0	2	0	0	0	0	0	0	0	0	0	2
OTU2474	Proteobacteria	Betaproteobacteria	Rhodocyclales	Rhodocyclaceae	Zoogloea	0	0	0	0	0	0	0	0	0	0	0	1	1
OTU121	Proteobacteria	Betaproteobacteria	Rhodocyclales	Undefined	Undefined	2	3	3	2	4	3	6	8	7	1	1	3	43
OTU1006	Proteobacteria	Betaproteobacteria	Undefined	Undefined	Undefined	0	0	0	2	0	0	0	0	0	0	0	0	2
OTU1587	Proteobacteria	Betaproteobacteria	Undefined	Undefined	Undefined	0	0	0	1	0	0	0	0	0	0	0	0	1
OTU1606	Proteobacteria	Betaproteobacteria	Undefined	Undefined	Undefined	0	0	0	0	1	0	0	0	0	0	0	0	1
OTU2351	Proteobacteria	Betaproteobacteria	Undefined	Undefined	Undefined	0	0	0	0	0	0	1	0	0	0	0	0	1
OTU1027	Proteobacteria	Deltaproteobacteria	Bdellovibrionales	Bacteriovoracaceae	Bacteriovorax	0	0	0	0	0	0	0	0	1	0	1	0	2
OTU1515	Proteobacteria	Deltaproteobacteria	Bdellovibrionales	Bacteriovoracaceae	Deferrisoma	0	0	0	1	0	0	0	0	0	0	0	0	1
OTU1864	Proteobacteria	Deltaproteobacteria	Bdellovibrionales	Bacteriovoracaceae	Deferrisoma	0	1	0	0	0	0	0	0	0	0	0	0	1
OTU1920	Proteobacteria	Deltaproteobacteria	Bdellovibrionales	Bacteriovoracaceae	Deferrisoma	0	0	0	0	0	1	0	0	0	0	0	0	1
OTU2401	Proteobacteria	Deltaproteobacteria	Bdellovibrionales	Bacteriovoracaceae	Deferrisoma	0	0	0	0	0	0	0	0	1	0	0	0	1
OTU2458	Proteobacteria	Deltaproteobacteria	Bdellovibrionales	Bacteriovoracaceae	Deferrisoma	0	0	0	0	0	0	0	0	0	0	0	1	1
OTU870	Proteobacteria	Deltaproteobacteria	Bdellovibrionales	Bacteriovoracaceae	Deferrisoma	0	0	1	0	2	0	0	0	0	0	0	0	3
OTU555	Proteobacteria	Deltaproteobacteria	Bdellovibrionales	Bacteriovoracaceae	Deferrisoma	0	0	0	0	0	0	1	2	2	0	1	0	6
OTU1011	Proteobacteria	Deltaproteobacteria	Bdellovibrionales	Bacteriovoracaceae	Deferrisoma	0	0	0	1	1	0	0	0	0	0	0	0	2
OTU1179	Proteobacteria	Deltaproteobacteria	Bdellovibrionales	Bacteriovoracaceae	Peredibacter	0	0	0	0	0	0	1	0	0	1	0	0	2
OTU1191	Proteobacteria	Deltaproteobacteria	Bdellovibrionales	Bacteriovoracaceae	Peredibacter	0	0	0	0	0	0	1	0	0	0	0	1	2
OTU1221	Proteobacteria	Deltaproteobacteria	Bdellovibrionales	Bacteriovoracaceae	Peredibacter	0	0	0	0	0	0	0	0	1	0	0	0	1
OTU1332	Proteobacteria	Deltaproteobacteria	Bdellovibrionales	Bacteriovoracaceae	Peredibacter	1	0	0	0	0	0	0	0	0	0	0	0	1
OTU1787	Proteobacteria	Deltaproteobacteria	Bdellovibrionales	Bacteriovoracaceae	Peredibacter	0	1	0	0	0	0	0	0	0	0	0	0	1
OTU2198	Proteobacteria	Deltaproteobacteria	Bdellovibrionales	Bacteriovoracaceae	Peredibacter	0	0	0	0	0	0	0	1	0	0	0	0	1
OTU2201	Proteobacteria	Deltaproteobacteria	Bdellovibrionales	Bacteriovoracaceae	Peredibacter	0	0	0	0	0	0	0	1	0	0	0	0	1
OTU2452	Proteobacteria	Deltaproteobacteria	Bdellovibrionales	Bacteriovoracaceae	Peredibacter	0	0	0	0	0	0	0	0	0	0	0	1	1
OTU2473	Proteobacteria	Deltaproteobacteria	Bdellovibrionales	Bacteriovoracaceae	Peredibacter	0	0	0	0	0	0	0	0	0	0	0	1	1
OTU491	Proteobacteria	Deltaproteobacteria	Bdellovibrionales	Bacteriovoracaceae	Peredibacter	0	0	0	0	0	1	1	0	1	1	0	1	5
OTU642	Proteobacteria	Deltaproteobacteria	Bdellovibrionales	Bacteriovoracaceae	Peredibacter	0	0	0	0	0	0	2	1	1	0	0	0	4
OTU800	Proteobacteria	Deltaproteobacteria	Bdellovibrionales	Bacteriovoracaceae	Peredibacter	0	0	0	0	0	0	0	1	1	0	1	0	3
OTU1043	Proteobacteria	Deltaproteobacteria	Bdellovibrionales	Bdellovibrionaceae	Bdellovibrio	0	0	0	0	1	0	0	0	0	0	1	0	2
OTU1067	Proteobacteria	Deltaproteobacteria	Bdellovibrionales	Bdellovibrionaceae	Bdellovibrio	0	1	0	1	0	0	0	0	0	0	0	0	2
OTU1136	Proteobacteria	Deltaproteobacteria	Bdellovibrionales	Bdellovibrionaceae	Bdellovibrio	0	0	0	1	0	0	0	0	0	0	0	0	1
OTU1310	Proteobacteria	Deltaproteobacteria	Bdellovibrionales	Bdellovibrionaceae	Bdellovibrio	1	0	0	0	0	0	0	0	0	0	0	0	1
OTU1366	Proteobacteria	Deltaproteobacteria	Bdellovibrionales	Bdellovibrionaceae	Bdellovibrio	1	0	0	0	0	0	0	0	0	0	0	0	1
OTU1387	Proteobacteria	Deltaproteobacteria	Bdellovibrionales	Bdellovibrionaceae	Bdellovibrio	1	0	0	0	0	0	0	0	0	0	0	0	1
OTU1609	Proteobacteria	Deltaproteobacteria	Bdellovibrionales	Bdellovibrionaceae	Bdellovibrio	0	0	0	0	1	0	0	0	0	0	0	0	1
OTU1722	Proteobacteria	Deltaproteobacteria	Bdellovibrionales	Bdellovibrionaceae	Bdellovibrio	0	0	0	0	0	0	0	0	0	0	1	0	1
OTU1735	Proteobacteria	Deltaproteobacteria	Bdellovibrionales	Bdellovibrionaceae	Bdellovibrio	0	0	0	0	0	0	0	0	0	0	1	0	1
OTU1788	Proteobacteria	Deltaproteobacteria	Bdellovibrionales	Bdellovibrionaceae	Bdellovibrio	0	1	0	0	0	0	0	0	0	0	0	0	1
OTU1798	Proteobacteria	Deltaproteobacteria	Bdellovibrionales	Bdellovibrionaceae	Bdellovibrio	0	1	0	0	0	0	0	0	0	0	0	0	1
OTU1802	Proteobacteria	Deltaproteobacteria	Bdellovibrionales	Bdellovibrionaceae	Bdellovibrio	0	1	0	0	0	0	0	0	0	0	0	0	1
OTU2138	Proteobacteria	Deltaproteobacteria	Bdellovibrionales	Bdellovibrionaceae	Bdellovibrio	0	0	0	0	0	0	0	1	0	0	0	0	1
OTU2205	Proteobacteria	Deltaproteobacteria	Bdellovibrionales	Bdellovibrionaceae	Bdellovibrio	0	0	1	0	0	0	0	0	0	0	0	0	1
OTU233	Proteobacteria	Deltaproteobacteria	Bdellovibrionales	Bdellovibrionaceae	Bdellovibrio	5	5	3	3	0	0	0	0	2	0	0	1	19
OTU319	Proteobacteria	Deltaproteobacteria	Bdellovibrionales	Bdellovibrionaceae	Bdellovibrio	1	0	0	0	0	0	0	1	0	0	5	3	10
OTU670	Proteobacteria	Deltaproteobacteria	Bdellovibrionales	Bdellovibrionaceae	Bdellovibrio	1	2	0	0	0	0	0	0	0	0	0	1	4
OTU694	Proteobacteria	Deltaproteobacteria	Bdellovibrionales	Bdellovibrionaceae	Bdellovibrio	0	1	0	0	0	0	0	0	0	0	1	0	2
OTU710	Proteobacteria	Deltaproteobacteria	Bdellovibrionales	Bdellovibrionaceae	Bdellovibrio	0	0	0	1	0	1	0	0	1	1	0	0	4
OTU819	Proteobacteria	Deltaproteobacteria	Bdellovibrionales	Bdellovibrionaceae	Bdellovibrio	0	3	0	0	0	0	0	0	0	0	0	0	3
OTU992	Proteobacteria	Deltaproteobacteria	Bdellovibrionales	Bdellovibrionaceae	Bdellovibrio	0	0	0	0	0	0	0	0	1	1	0	0	2
OTU1840	Proteobacteria	Deltaproteobacteria	Desulfarculales	Desulfarculaceae	Desulfarculus	0	1	0	0	0	0	0	0	0	0	0	0	1
OTU1800	Proteobacteria	Deltaproteobacteria	Desulfobacterales	Desulfobacteraceae	Candidatus_Magnetoglobus	0	1	0	0	0	0	0	0	0	0	0	0	1
OTU1868	Proteobacteria	Deltaproteobacteria	Desulfobacterales	Desulfobacteraceae	Desulfosalsimonas	0	1	0	0	0	0	0	0	0	0	0	0	1
OTU636	Proteobacteria	Deltaproteobacteria	Desulfobacterales	Desulfobacteraceae	Desulfosalsimonas	0	0	2	0	2	0	1	0	0	0	0	0	5
OTU711	Proteobacteria	Deltaproteobacteria	Desulfobacterales	Desulfobacteraceae	Desulfosalsimonas	1	0	0	1	0	1	0	0	0	0	0	0	3
OTU838	Proteobacteria	Deltaproteobacteria	Desulfobacterales	Desulfobacteraceae	Desulfosalsimonas	0	0	0	0	0	1	0	0	0	0	0	0	1
OTU1765	Proteobacteria	Deltaproteobacteria	Desulfobacterales	Desulfobulbaceae	Desulfobulbus	0	0	0	0	0	0	0	0	0	0	1	0	1
OTU1918	Proteobacteria	Deltaproteobacteria	Desulfobacterales	Desulfobulbaceae	Desulfobulbus	0	0	0	0	0	1	0	0	0	0	0	0	1
OTU2146	Proteobacteria	Deltaproteobacteria	Desulfobacterales	Desulfobulbaceae	Desulfobulbus	0	0	0	0	0	0	0	1	0	0	0	0	1
OTU2274	Proteobacteria	Deltaproteobacteria	Desulfobacterales	Desulfobulbaceae	Desulfobulbus	0	0	1	0	0	0	0	0	0	0	0	0	1
OTU2295	Proteobacteria	Deltaproteobacteria	Desulfobacterales	Desulfobulbaceae	Desulfobulbus	0	0	0	0	0	0	1	0	0	0	0	0	1
OTU2357	Proteobacteria	Deltaproteobacteria	Desulfobacterales	Desulfobulbaceae	Desulfobulbus	0	0	0	0	0	0	1	0	0	0	0	0	1
OTU2395	Proteobacteria	Deltaproteobacteria	Desulfobacterales	Desulfobulbaceae	Desulfobulbus	0	0	0	0	0	0	0	0	1	0	0	0	1
OTU2466	Proteobacteria	Deltaproteobacteria	Desulfobacterales	Desulfobulbaceae	Desulfobulbus	0	0	0	0	0	0	0	0	0	0	0	1	1
OTU333	Proteobacteria	Deltaproteobacteria	Desulfobacterales	Desulfobulbaceae	Desulfobulbus	1	1	0	0	0	0	2	0	1	2	1	1	9
OTU512	Proteobacteria	Deltaproteobacteria	Desulfobacterales	Desulfobulbaceae	Desulfobulbus	0	0	0	1	1	0	0	2	0	1	0	0	5
OTU1137	Proteobacteria	Deltaproteobacteria	Desulfobacterales	Desulfobulbaceae	Desulfobulbus	0	0	0	0	1	0	0	0	0	0	0	0	1
OTU846	Proteobacteria	Deltaproteobacteria	Desulfobacterales	Desulfobulbaceae	Desulfocapsa	0	2	0	0	0	1	0	0	0	0	0	0	3
OTU871	Proteobacteria	Deltaproteobacteria	Desulfobacterales	Desulfobulbaceae	Desulfocapsa	0	0	1	2	0	0	0	0	0	0	0	0	3
OTU999	Proteobacteria	Deltaproteobacteria	Desulfobacterales	Desulfobulbaceae	Desulfocapsa	0	0	0	0	0	0	0	0	0	1	0	1	2
OTU1074	Proteobacteria	Deltaproteobacteria	Desulfobacterales	Nitrospinaceae	Candidatus_Entotheonella	0	1	0	0	0	0	0	0	0	0	0	0	1
OTU1193	Proteobacteria	Deltaproteobacteria	Desulfobacterales	Nitrospinaceae	Candidatus_Entotheonella	0	0	0	0	0	0	1	0	0	0	0	1	2
OTU2182	Proteobacteria	Deltaproteobacteria	Desulfobacterales	Nitrospinaceae	Candidatus_Entotheonella	0	0	0	0	0	0	0	1	0	0	0	0	1
OTU2189	Proteobacteria	Deltaproteobacteria	Desulfobacterales	Nitrospinaceae	Candidatus_Entotheonella	0	0	0	0	0	0	0	1	0	0	0	0	1
OTU244	Proteobacteria	Deltaproteobacteria	Desulfobacterales	Nitrospinaceae	Candidatus_Entotheonella	0	0	0	0	0	0	4	2	1	3	3	2	15
OTU338	Proteobacteria	Deltaproteobacteria	Desulfobacterales	Nitrospinaceae	Candidatus_Entotheonella	0	0	0	0	0	0	0	2	3	0	1	1	7
OTU451	Proteobacteria	Deltaproteobacteria	Desulfobacterales	Nitrospinaceae	Candidatus_Entotheonella	0	0	0	0	0	0	2	0	0	4	0	0	6
OTU734	Proteobacteria	Deltaproteobacteria	Desulfobacterales	Nitrospinaceae	Candidatus_Entotheonella	0	0	1	1	2	0	0	0	0	0	0	0	4
OTU740	Proteobacteria	Deltaproteobacteria	Desulfobacterales	Nitrospinaceae	Candidatus_Entotheonella	0	0	0	0	1	0	1	0	0	0	1	0	3
OTU1171	Proteobacteria	Deltaproteobacteria	Desulfobacterales	Nitrospinaceae	Nitrospina	0	0	2	0	0	0	0	0	0	0	0	0	2
OTU633	Proteobacteria	Deltaproteobacteria	Desulfobacterales	Nitrospinaceae	Undefined	0	0	0	0	0	1	1	1	1	0	0	0	4
OTU1151	Proteobacteria	Deltaproteobacteria	Desulfovibrionales	Desulfovibrionaceae	Desulfovibrio	0	0	0	0	0	0	0	2	0	0	0	0	2
OTU1238	Proteobacteria	Deltaproteobacteria	Desulfovibrionales	Desulfovibrionaceae	Desulfovibrio	0	0	0	0	0	0	0	1	0	0	0	1	2
OTU2228	Proteobacteria	Deltaproteobacteria	Desulfovibrionales	Desulfovibrionaceae	Desulfovibrio	0	0	1	0	0	0	0	0	0	0	0	0	1
OTU279	Proteobacteria	Deltaproteobacteria	Desulfovibrionales	Desulfovibrionaceae	Desulfovibrio	0	1	0	0	1	0	2	3	1	2	3	1	14
OTU334	Proteobacteria	Deltaproteobacteria	Desulfovibrionales	Desulfovibrionaceae	Desulfovibrio	0	0	0	0	0	0	3	2	1	1	2	2	11
OTU593	Proteobacteria	Deltaproteobacteria	Desulfovibrionales	Desulfovibrionaceae	Desulfovibrio	0	0	1	0	1	0	0	0	0	0	1	1	4
OTU92	Proteobacteria	Deltaproteobacteria	Desulfovibrionales	Undefined	Undefined	7	9	8	5	5	5	7	2	4	5	5	2	64
OTU2373	Proteobacteria	Deltaproteobacteria	Desulfurellales	Desulfurellaceae	Hippea	0	0	0	0	0	0	1	0	0	0	0	0	1
OTU2417	Proteobacteria	Deltaproteobacteria	Desulfurellales	Desulfurellaceae	Hippea	0	0	0	0	0	0	0	0	1	0	0	0	1
OTU980	Proteobacteria	Deltaproteobacteria	Desulfurellales	Desulfurellaceae	Undefined	0	0	0	0	0	0	0	1	0	1	0	0	2
OTU1337	Proteobacteria	Deltaproteobacteria	Desulfuromonadales	Desulfuromonadaceae	Desulfuromonas	1	0	0	0	0	0	0	0	0	0	0	0	1
OTU1488	Proteobacteria	Deltaproteobacteria	Desulfuromonadales	Desulfuromonadaceae	Desulfuromonas	0	0	0	1	0	0	0	0	0	0	0	0	1
OTU179	Proteobacteria	Deltaproteobacteria	Desulfuromonadales	Desulfuromonadaceae	Desulfuromonas	0	0	1	0	1	0	4	5	4	3	4	3	25
OTU660	Proteobacteria	Deltaproteobacteria	Desulfuromonadales	Desulfuromonadaceae	Desulfuromonas	0	0	1	0	0	0	0	0	0	0	1	1	3
OTU569	Proteobacteria	Deltaproteobacteria	Desulfuromonadales	Desulfuromonadaceae	Desulfuromusa	2	1	0	0	1	0	0	0	0	0	0	0	4
OTU1625	Proteobacteria	Deltaproteobacteria	Desulfuromonadales	Desulfuromonadaceae	Pelobacter	0	0	0	0	1	0	0	0	0	0	0	0	1
OTU2154	Proteobacteria	Deltaproteobacteria	Desulfuromonadales	Desulfuromonadaceae	Pelobacter	0	0	0	0	0	0	0	1	0	0	0	0	1
OTU1081	Proteobacteria	Deltaproteobacteria	Desulfuromonadales	Geobacteraceae	Geoalkalibacter	0	0	1	0	0	1	0	0	0	0	0	0	2
OTU2258	Proteobacteria	Deltaproteobacteria	Desulfuromonadales	Geobacteraceae	Geoalkalibacter	0	0	1	0	0	0	0	0	0	0	0	0	1
OTU267	Proteobacteria	Deltaproteobacteria	Desulfuromonadales	Geobacteraceae	Geoalkalibacter	1	1	1	1	1	1	1	3	1	0	0	2	13
OTU1036	Proteobacteria	Deltaproteobacteria	Desulfuromonadales	Geobacteraceae	Geobacter	0	1	0	0	0	0	0	0	0	0	1	0	2
OTU1119	Proteobacteria	Deltaproteobacteria	Desulfuromonadales	Geobacteraceae	Geobacter	0	0	0	0	0	0	0	0	1	0	0	0	1
OTU1295	Proteobacteria	Deltaproteobacteria	Desulfuromonadales	Geobacteraceae	Geobacter	1	0	0	0	0	0	0	0	0	0	0	0	1
OTU1300	Proteobacteria	Deltaproteobacteria	Desulfuromonadales	Geobacteraceae	Geobacter	1	0	0	0	0	0	0	0	0	0	0	0	1
OTU1316	Proteobacteria	Deltaproteobacteria	Desulfuromonadales	Geobacteraceae	Geobacter	1	0	0	0	0	0	0	0	0	0	0	0	1
OTU1536	Proteobacteria	Deltaproteobacteria	Desulfuromonadales	Geobacteraceae	Geobacter	0	0	0	1	0	0	0	0	0	0	0	0	1
OTU1601	Proteobacteria	Deltaproteobacteria	Desulfuromonadales	Geobacteraceae	Geobacter	0	0	0	0	1	0	0	0	0	0	0	0	1
OTU1692	Proteobacteria	Deltaproteobacteria	Desulfuromonadales	Geobacteraceae	Geobacter	0	0	0	0	1	0	0	0	0	0	0	0	1
OTU1819	Proteobacteria	Deltaproteobacteria	Desulfuromonadales	Geobacteraceae	Geobacter	0	1	0	0	0	0	0	0	0	0	0	0	1
OTU1848	Proteobacteria	Deltaproteobacteria	Desulfuromonadales	Geobacteraceae	Geobacter	0	1	0	0	0	0	0	0	0	0	0	0	1
OTU1849	Proteobacteria	Deltaproteobacteria	Desulfuromonadales	Geobacteraceae	Geobacter	0	1	0	0	0	0	0	0	0	0	0	0	1
OTU204	Proteobacteria	Deltaproteobacteria	Desulfuromonadales	Geobacteraceae	Geobacter	0	0	0	0	0	0	6	4	3	6	2	3	24
OTU2180	Proteobacteria	Deltaproteobacteria	Desulfuromonadales	Geobacteraceae	Geobacter	0	0	0	0	0	0	0	1	0	0	0	0	1
OTU2181	Proteobacteria	Deltaproteobacteria	Desulfuromonadales	Geobacteraceae	Geobacter	0	0	0	0	0	0	0	1	0	0	0	0	1
OTU2190	Proteobacteria	Deltaproteobacteria	Desulfuromonadales	Geobacteraceae	Geobacter	0	0	0	0	0	0	0	1	0	0	0	0	1
OTU2194	Proteobacteria	Deltaproteobacteria	Desulfuromonadales	Geobacteraceae	Geobacter	0	0	0	0	0	0	0	1	0	0	0	0	1
OTU2200	Proteobacteria	Deltaproteobacteria	Desulfuromonadales	Geobacteraceae	Geobacter	0	0	0	0	0	0	0	1	0	0	0	0	1
OTU2307	Proteobacteria	Deltaproteobacteria	Desulfuromonadales	Geobacteraceae	Geobacter	0	0	0	0	0	0	1	0	0	0	0	0	1
OTU2338	Proteobacteria	Deltaproteobacteria	Desulfuromonadales	Geobacteraceae	Geobacter	0	0	0	0	0	0	1	0	0	0	0	0	1
OTU2340	Proteobacteria	Deltaproteobacteria	Desulfuromonadales	Geobacteraceae	Geobacter	0	0	0	0	0	0	1	0	0	0	0	0	1
OTU2425	Proteobacteria	Deltaproteobacteria	Desulfuromonadales	Geobacteraceae	Geobacter	0	0	0	0	0	0	0	0	1	0	0	0	1
OTU2428	Proteobacteria	Deltaproteobacteria	Desulfuromonadales	Geobacteraceae	Geobacter	0	0	0	0	0	0	0	0	1	0	0	0	1
OTU447	Proteobacteria	Deltaproteobacteria	Desulfuromonadales	Geobacteraceae	Geobacter	1	2	1	2	1	0	0	0	0	0	0	0	7
OTU462	Proteobacteria	Deltaproteobacteria	Desulfuromonadales	Geobacteraceae	Geobacter	0	2	0	0	0	0	0	0	3	1	0	0	6
OTU516	Proteobacteria	Deltaproteobacteria	Desulfuromonadales	Geobacteraceae	Geobacter	1	0	0	2	0	0	0	0	0	0	2	0	5
OTU546	Proteobacteria	Deltaproteobacteria	Desulfuromonadales	Geobacteraceae	Geobacter	0	1	1	1	0	0	1	1	1	0	0	0	6
OTU553	Proteobacteria	Deltaproteobacteria	Desulfuromonadales	Geobacteraceae	Geobacter	0	1	0	0	0	0	1	0	2	1	0	0	5
OTU616	Proteobacteria	Deltaproteobacteria	Desulfuromonadales	Geobacteraceae	Geobacter	0	1	0	0	0	1	0	0	0	0	1	1	4
OTU673	Proteobacteria	Deltaproteobacteria	Desulfuromonadales	Geobacteraceae	Geobacter	1	0	0	0	0	0	0	0	1	0	0	0	2
OTU747	Proteobacteria	Deltaproteobacteria	Desulfuromonadales	Geobacteraceae	Geobacter	0	0	0	0	0	0	1	0	1	0	0	1	3
OTU75	Proteobacteria	Deltaproteobacteria	Desulfuromonadales	Geobacteraceae	Geobacter	3	1	1	3	6	6	12	13	9	5	8	8	75
OTU806	Proteobacteria	Deltaproteobacteria	Desulfuromonadales	Geobacteraceae	Geobacter	0	0	0	0	0	0	0	0	0	0	1	1	2
OTU840	Proteobacteria	Deltaproteobacteria	Desulfuromonadales	Geobacteraceae	Geobacter	0	1	0	0	1	1	0	0	0	0	0	0	3
OTU876	Proteobacteria	Deltaproteobacteria	Desulfuromonadales	Geobacteraceae	Geobacter	0	0	0	0	0	0	1	2	0	0	0	0	3
OTU879	Proteobacteria	Deltaproteobacteria	Desulfuromonadales	Geobacteraceae	Geobacter	0	0	1	0	0	0	1	0	0	0	0	1	3
OTU904	Proteobacteria	Deltaproteobacteria	Desulfuromonadales	Geobacteraceae	Geobacter	0	1	0	0	0	0	0	0	0	0	0	0	1
OTU938	Proteobacteria	Deltaproteobacteria	Desulfuromonadales	Geobacteraceae	Geobacter	0	0	0	0	0	0	0	0	0	0	0	2	2
OTU1368	Proteobacteria	Deltaproteobacteria	Desulfuromonadales	Geobacteraceae	Geopsychrobacter	1	0	0	0	0	0	0	0	0	0	0	0	1
OTU2415	Proteobacteria	Deltaproteobacteria	Desulfuromonadales	Geobacteraceae	Geopsychrobacter	0	0	0	0	0	0	0	0	1	0	0	0	1
OTU1346	Proteobacteria	Deltaproteobacteria	Desulfuromonadales	Geobacteraceae	Geothermobacter	1	0	0	0	0	0	0	0	0	0	0	0	1
OTU1375	Proteobacteria	Deltaproteobacteria	Desulfuromonadales	Geobacteraceae	Geothermobacter	1	0	0	0	0	0	0	0	0	0	0	0	1
OTU799	Proteobacteria	Deltaproteobacteria	Desulfuromonadales	Geobacteraceae	Geothermobacter	1	0	0	1	0	0	0	0	0	0	1	0	3
OTU77	Proteobacteria	Deltaproteobacteria	Myxococcales	BIrii41	Undefined	6	16	18	12	14	10	0	3	0	0	0	1	80
OTU1497	Proteobacteria	Deltaproteobacteria	Myxococcales	Cystobacteraceae	Anaeromyxobacter	0	0	0	1	0	0	0	0	0	0	0	0	1
OTU1652	Proteobacteria	Deltaproteobacteria	Myxococcales	Cystobacteraceae	Anaeromyxobacter	0	0	0	0	1	0	0	0	0	0	0	0	1
OTU1716	Proteobacteria	Deltaproteobacteria	Myxococcales	Cystobacteraceae	Anaeromyxobacter	0	0	0	0	0	0	0	0	0	0	1	0	1
OTU1826	Proteobacteria	Deltaproteobacteria	Myxococcales	Cystobacteraceae	Anaeromyxobacter	0	1	0	0	0	0	0	0	0	0	0	0	1
OTU1869	Proteobacteria	Deltaproteobacteria	Myxococcales	Cystobacteraceae	Anaeromyxobacter	0	0	0	0	0	1	0	0	0	0	0	0	1
OTU2207	Proteobacteria	Deltaproteobacteria	Myxococcales	Cystobacteraceae	Anaeromyxobacter	0	0	1	0	0	0	0	0	0	0	0	0	1
OTU2259	Proteobacteria	Deltaproteobacteria	Myxococcales	Cystobacteraceae	Anaeromyxobacter	0	0	1	0	0	0	0	0	0	0	0	0	1
OTU2299	Proteobacteria	Deltaproteobacteria	Myxococcales	Cystobacteraceae	Anaeromyxobacter	0	0	0	0	0	0	1	0	0	0	0	0	1
OTU2408	Proteobacteria	Deltaproteobacteria	Myxococcales	Cystobacteraceae	Anaeromyxobacter	0	0	0	0	0	0	0	0	1	0	0	0	1
OTU2465	Proteobacteria	Deltaproteobacteria	Myxococcales	Cystobacteraceae	Anaeromyxobacter	0	0	0	0	0	0	0	0	0	0	0	1	1
OTU349	Proteobacteria	Deltaproteobacteria	Myxococcales	Cystobacteraceae	Anaeromyxobacter	1	0	2	1	2	0	1	3	0	1	0	0	11
OTU745	Proteobacteria	Deltaproteobacteria	Myxococcales	Cystobacteraceae	Anaeromyxobacter	1	2	0	0	0	0	1	0	0	0	0	0	4
OTU809	Proteobacteria	Deltaproteobacteria	Myxococcales	Cystobacteraceae	Anaeromyxobacter	0	0	0	0	0	0	0	2	0	0	1	0	3
OTU878	Proteobacteria	Deltaproteobacteria	Myxococcales	Cystobacteraceae	Anaeromyxobacter	0	0	0	0	1	0	1	0	0	0	0	0	2
OTU1284	Proteobacteria	Deltaproteobacteria	Myxococcales	Cystobacteraceae	Cystobacter	1	0	0	0	0	0	0	0	0	0	0	0	1
OTU1663	Proteobacteria	Deltaproteobacteria	Myxococcales	Cystobacteraceae	Hyalangium	0	0	0	0	1	0	0	0	0	0	0	0	1
OTU1837	Proteobacteria	Deltaproteobacteria	Myxococcales	Cystobacteraceae	Hyalangium	0	1	0	0	0	0	0	0	0	0	0	0	1
OTU2457	Proteobacteria	Deltaproteobacteria	Myxococcales	Cystobacteraceae	Hyalangium	0	0	0	0	0	0	0	0	0	0	0	1	1
OTU339	Proteobacteria	Deltaproteobacteria	Myxococcales	Cystobacteraceae	Hyalangium	0	3	0	1	1	2	0	0	1	0	2	0	10
OTU1075	Proteobacteria	Deltaproteobacteria	Myxococcales	Haliangiaceae	Haliangium	0	1	0	0	1	0	0	0	0	0	0	0	2
OTU112	Proteobacteria	Deltaproteobacteria	Myxococcales	Haliangiaceae	Haliangium	0	0	0	0	0	0	4	4	12	0	3	2	25
OTU1244	Proteobacteria	Deltaproteobacteria	Myxococcales	Haliangiaceae	Haliangium	0	0	0	0	0	0	0	0	0	0	1	0	1
OTU126	Proteobacteria	Deltaproteobacteria	Myxococcales	Haliangiaceae	Haliangium	11	4	1	0	3	3	1	2	3	4	5	6	43
OTU1279	Proteobacteria	Deltaproteobacteria	Myxococcales	Haliangiaceae	Haliangium	0	0	0	0	0	0	0	0	1	0	0	0	1
OTU1311	Proteobacteria	Deltaproteobacteria	Myxococcales	Haliangiaceae	Haliangium	1	0	0	0	0	0	0	0	0	0	0	0	1
OTU1367	Proteobacteria	Deltaproteobacteria	Myxococcales	Haliangiaceae	Haliangium	1	0	0	0	0	0	0	0	0	0	0	0	1
OTU1402	Proteobacteria	Deltaproteobacteria	Myxococcales	Haliangiaceae	Haliangium	0	0	0	0	0	0	0	0	0	1	0	0	1
OTU1427	Proteobacteria	Deltaproteobacteria	Myxococcales	Haliangiaceae	Haliangium	0	0	0	0	0	0	0	0	0	1	0	0	1
OTU1453	Proteobacteria	Deltaproteobacteria	Myxococcales	Haliangiaceae	Haliangium	0	0	0	0	0	0	0	0	0	1	0	0	1
OTU1469	Proteobacteria	Deltaproteobacteria	Myxococcales	Haliangiaceae	Haliangium	0	0	0	1	0	0	0	0	0	0	0	0	1
OTU1475	Proteobacteria	Deltaproteobacteria	Myxococcales	Haliangiaceae	Haliangium	0	0	0	1	0	0	0	0	0	0	0	0	1
OTU1481	Proteobacteria	Deltaproteobacteria	Myxococcales	Haliangiaceae	Haliangium	0	0	0	1	0	0	0	0	0	0	0	0	1
OTU1690	Proteobacteria	Deltaproteobacteria	Myxococcales	Haliangiaceae	Haliangium	0	0	0	0	1	0	0	0	0	0	0	0	1
OTU1731	Proteobacteria	Deltaproteobacteria	Myxococcales	Haliangiaceae	Haliangium	0	0	0	0	0	0	0	0	0	0	1	0	1
OTU1778	Proteobacteria	Deltaproteobacteria	Myxococcales	Haliangiaceae	Haliangium	0	0	0	0	0	0	0	0	0	0	1	0	1
OTU1797	Proteobacteria	Deltaproteobacteria	Myxococcales	Haliangiaceae	Haliangium	0	1	0	0	0	0	0	0	0	0	0	0	1
OTU1805	Proteobacteria	Deltaproteobacteria	Myxococcales	Haliangiaceae	Haliangium	0	1	0	0	0	0	0	0	0	0	0	0	1
OTU1887	Proteobacteria	Deltaproteobacteria	Myxococcales	Haliangiaceae	Haliangium	0	0	0	0	0	1	0	0	0	0	0	0	1
OTU2290	Proteobacteria	Deltaproteobacteria	Myxococcales	Haliangiaceae	Haliangium	0	0	0	0	0	0	1	0	0	0	0	0	1
OTU2391	Proteobacteria	Deltaproteobacteria	Myxococcales	Haliangiaceae	Haliangium	0	0	0	0	0	0	0	0	1	0	0	0	1
OTU240	Proteobacteria	Deltaproteobacteria	Myxococcales	Haliangiaceae	Haliangium	3	2	0	3	4	1	0	1	0	0	3	0	17
OTU2481	Proteobacteria	Deltaproteobacteria	Myxococcales	Haliangiaceae	Haliangium	0	0	0	0	0	0	0	0	0	0	0	1	1
OTU409	Proteobacteria	Deltaproteobacteria	Myxococcales	Haliangiaceae	Haliangium	0	0	0	0	0	2	0	2	2	1	0	0	7
OTU487	Proteobacteria	Deltaproteobacteria	Myxococcales	Haliangiaceae	Haliangium	0	0	0	0	0	0	1	0	0	0	0	2	3
OTU545	Proteobacteria	Deltaproteobacteria	Myxococcales	Haliangiaceae	Haliangium	0	0	1	0	0	0	2	1	0	2	0	0	6
OTU572	Proteobacteria	Deltaproteobacteria	Myxococcales	Haliangiaceae	Haliangium	0	0	1	0	0	0	0	0	1	0	0	0	2
OTU676	Proteobacteria	Deltaproteobacteria	Myxococcales	Haliangiaceae	Haliangium	0	0	0	1	1	0	0	0	0	1	0	1	4
OTU686	Proteobacteria	Deltaproteobacteria	Myxococcales	Haliangiaceae	Haliangium	0	1	0	1	0	0	0	1	0	1	0	0	4
OTU692	Proteobacteria	Deltaproteobacteria	Myxococcales	Haliangiaceae	Haliangium	0	0	0	0	0	0	0	0	1	0	1	1	3
OTU697	Proteobacteria	Deltaproteobacteria	Myxococcales	Haliangiaceae	Haliangium	0	0	0	0	0	0	0	2	0	0	1	1	4
OTU757	Proteobacteria	Deltaproteobacteria	Myxococcales	Haliangiaceae	Haliangium	0	0	0	1	1	0	0	1	0	0	0	1	4
OTU769	Proteobacteria	Deltaproteobacteria	Myxococcales	Haliangiaceae	Haliangium	0	0	0	3	0	0	0	0	0	0	0	0	3
OTU816	Proteobacteria	Deltaproteobacteria	Myxococcales	Haliangiaceae	Haliangium	0	2	0	0	1	0	0	0	0	0	0	0	3
OTU950	Proteobacteria	Deltaproteobacteria	Myxococcales	Haliangiaceae	Haliangium	1	1	0	0	0	0	0	0	0	0	0	0	2
OTU1541	Proteobacteria	Deltaproteobacteria	Myxococcales	Myxococcaceae	Anaeromyxobacter	0	0	0	1	0	0	0	0	0	0	0	0	1
OTU1763	Proteobacteria	Deltaproteobacteria	Myxococcales	Myxococcaceae	Anaeromyxobacter	0	0	0	0	0	0	0	0	0	0	1	0	1
OTU1779	Proteobacteria	Deltaproteobacteria	Myxococcales	Myxococcaceae	Anaeromyxobacter	0	0	0	0	0	0	0	0	0	0	1	0	1
OTU208	Proteobacteria	Deltaproteobacteria	Myxococcales	Myxococcaceae	Anaeromyxobacter	3	1	3	0	1	3	0	0	3	2	0	2	18
OTU371	Proteobacteria	Deltaproteobacteria	Myxococcales	Myxococcaceae	Anaeromyxobacter	0	2	0	1	0	2	2	0	1	0	1	0	9
OTU469	Proteobacteria	Deltaproteobacteria	Myxococcales	Myxococcaceae	Anaeromyxobacter	2	0	0	3	0	0	0	0	2	0	0	0	7
OTU579	Proteobacteria	Deltaproteobacteria	Myxococcales	Myxococcaceae	Anaeromyxobacter	2	3	0	0	0	0	0	0	0	0	0	0	5
OTU748	Proteobacteria	Deltaproteobacteria	Myxococcales	Myxococcaceae	Anaeromyxobacter	0	0	0	0	1	0	1	0	0	1	0	0	3
OTU985	Proteobacteria	Deltaproteobacteria	Myxococcales	Myxococcaceae	Anaeromyxobacter	1	0	0	0	0	0	0	0	0	1	0	0	2
OTU1448	Proteobacteria	Deltaproteobacteria	Myxococcales	Myxococcaceae	Corallococcus	0	0	0	0	0	0	0	0	0	1	0	0	1
OTU1247	Proteobacteria	Deltaproteobacteria	Myxococcales	Myxococcaceae	Myxococcus	0	0	0	0	0	0	0	0	0	0	0	1	1
OTU699	Proteobacteria	Deltaproteobacteria	Myxococcales	Myxococcaceae	Myxococcus	0	0	0	0	0	0	0	1	1	0	1	1	4
OTU317	Proteobacteria	Deltaproteobacteria	Myxococcales	Nannocystaceae	Enhygromyxa	1	0	0	1	4	3	1	0	0	0	2	0	12
OTU1101	Proteobacteria	Deltaproteobacteria	Myxococcales	Nannocystaceae	Haliangium	0	0	0	0	1	1	0	0	0	0	0	0	2
OTU1096	Proteobacteria	Deltaproteobacteria	Myxococcales	Nannocystaceae	Nannocystis	0	0	0	1	0	1	0	0	0	0	0	0	2
OTU1344	Proteobacteria	Deltaproteobacteria	Myxococcales	Nannocystaceae	Nannocystis	1	0	0	0	0	0	0	0	0	0	0	0	1
OTU1702	Proteobacteria	Deltaproteobacteria	Myxococcales	Nannocystaceae	Nannocystis	0	0	0	0	1	0	0	0	0	0	0	0	1
OTU295	Proteobacteria	Deltaproteobacteria	Myxococcales	Nannocystaceae	Nannocystis	0	0	0	0	1	2	2	2	0	3	0	2	12
OTU689	Proteobacteria	Deltaproteobacteria	Myxococcales	Nannocystaceae	Nannocystis	0	1	0	0	0	0	0	0	0	1	0	2	4
OTU698	Proteobacteria	Deltaproteobacteria	Myxococcales	Nannocystaceae	Nannocystis	1	0	0	0	1	0	0	0	0	0	1	0	3
OTU1178	Proteobacteria	Deltaproteobacteria	Myxococcales	Phaselicystidaceae	Anaeromyxobacter	0	0	0	0	0	0	1	0	0	1	0	0	2
OTU1002	Proteobacteria	Deltaproteobacteria	Myxococcales	Phaselicystidaceae	Phaselicystis	0	0	0	0	0	0	0	0	0	2	0	0	2
OTU1169	Proteobacteria	Deltaproteobacteria	Myxococcales	Phaselicystidaceae	Phaselicystis	0	0	2	0	0	0	0	0	0	0	0	0	2
OTU1190	Proteobacteria	Deltaproteobacteria	Myxococcales	Phaselicystidaceae	Phaselicystis	0	1	0	0	0	0	1	0	0	0	0	0	2
OTU1229	Proteobacteria	Deltaproteobacteria	Myxococcales	Phaselicystidaceae	Phaselicystis	0	0	1	0	0	0	0	0	0	0	0	1	2
OTU168	Proteobacteria	Deltaproteobacteria	Myxococcales	Phaselicystidaceae	Phaselicystis	1	5	3	7	2	3	1	1	1	1	2	0	27
OTU1706	Proteobacteria	Deltaproteobacteria	Myxococcales	Phaselicystidaceae	Phaselicystis	0	0	0	0	0	0	0	0	0	0	1	0	1
OTU2276	Proteobacteria	Deltaproteobacteria	Myxococcales	Phaselicystidaceae	Phaselicystis	0	0	1	0	0	0	0	0	0	0	0	0	1
OTU2460	Proteobacteria	Deltaproteobacteria	Myxococcales	Phaselicystidaceae	Phaselicystis	0	0	0	0	0	0	0	0	0	0	0	1	1
OTU378	Proteobacteria	Deltaproteobacteria	Myxococcales	Phaselicystidaceae	Phaselicystis	2	1	2	1	0	0	1	2	0	1	0	0	10
OTU471	Proteobacteria	Deltaproteobacteria	Myxococcales	Phaselicystidaceae	Phaselicystis	0	2	0	1	2	0	0	0	0	0	1	1	7
OTU532	Proteobacteria	Deltaproteobacteria	Myxococcales	Phaselicystidaceae	Phaselicystis	2	0	0	1	1	1	0	0	0	0	0	0	5
OTU577	Proteobacteria	Deltaproteobacteria	Myxococcales	Phaselicystidaceae	Phaselicystis	2	0	0	0	0	1	0	0	1	1	0	0	5
OTU671	Proteobacteria	Deltaproteobacteria	Myxococcales	Phaselicystidaceae	Phaselicystis	1	0	0	0	0	0	0	1	2	0	0	0	4
OTU2183	Proteobacteria	Deltaproteobacteria	Myxococcales	Polyangiaceae	Byssovorax	0	0	0	0	0	0	0	1	0	0	0	0	1
OTU2262	Proteobacteria	Deltaproteobacteria	Myxococcales	Polyangiaceae	Byssovorax	0	0	1	0	0	0	0	0	0	0	0	0	1
OTU1466	Proteobacteria	Deltaproteobacteria	Myxococcales	Polyangiaceae	Chondromyces	0	0	0	1	0	0	0	0	0	0	0	0	1
OTU1748	Proteobacteria	Deltaproteobacteria	Myxococcales	Polyangiaceae	Chondromyces	0	0	0	0	0	0	0	0	0	0	1	0	1
OTU284	Proteobacteria	Deltaproteobacteria	Myxococcales	Polyangiaceae	Chondromyces	1	4	1	0	3	0	3	0	0	0	0	1	13
OTU860	Proteobacteria	Deltaproteobacteria	Myxococcales	Polyangiaceae	Chondromyces	0	0	0	0	2	0	0	0	0	0	0	0	2
OTU965	Proteobacteria	Deltaproteobacteria	Myxococcales	Polyangiaceae	Chondromyces	1	1	0	0	0	0	0	0	0	0	0	0	2
OTU1012	Proteobacteria	Deltaproteobacteria	Myxococcales	Polyangiaceae	Sorangium	0	0	0	1	1	0	0	0	0	0	0	0	2
OTU1320	Proteobacteria	Deltaproteobacteria	Myxococcales	Polyangiaceae	Sorangium	1	0	0	0	0	0	0	0	0	0	0	0	1
OTU1419	Proteobacteria	Deltaproteobacteria	Myxococcales	Polyangiaceae	Sorangium	0	0	0	0	0	0	0	0	0	1	0	0	1
OTU200	Proteobacteria	Deltaproteobacteria	Myxococcales	Polyangiaceae	Sorangium	0	2	1	4	2	3	1	4	1	1	3	1	23
OTU2150	Proteobacteria	Deltaproteobacteria	Myxococcales	Polyangiaceae	Sorangium	0	0	0	0	0	0	0	1	0	0	0	0	1
OTU2467	Proteobacteria	Deltaproteobacteria	Myxococcales	Polyangiaceae	Sorangium	0	0	0	0	0	0	0	0	0	0	0	1	1
OTU308	Proteobacteria	Deltaproteobacteria	Myxococcales	Polyangiaceae	Sorangium	0	0	0	0	0	2	2	2	1	0	1	1	9
OTU688	Proteobacteria	Deltaproteobacteria	Myxococcales	Polyangiaceae	Sorangium	0	0	0	0	0	0	0	0	2	1	0	0	3
OTU784	Proteobacteria	Deltaproteobacteria	Myxococcales	Polyangiaceae	Sorangium	1	0	0	1	0	0	0	1	0	0	0	0	3
OTU535	Proteobacteria	Deltaproteobacteria	Myxococcales	Polyangiaceae	Undefined	1	1	0	1	0	1	0	0	1	1	0	0	6
OTU1001	Proteobacteria	Deltaproteobacteria	Myxococcales	Sandaracinaceae	Sandaracinus	0	0	0	0	0	0	0	0	0	1	0	1	2
OTU1052	Proteobacteria	Deltaproteobacteria	Myxococcales	Sandaracinaceae	Sandaracinus	0	2	0	0	0	0	0	0	0	0	0	0	2
OTU1111	Proteobacteria	Deltaproteobacteria	Myxococcales	Sandaracinaceae	Sandaracinus	0	1	0	0	0	1	0	0	0	0	0	0	2
OTU1348	Proteobacteria	Deltaproteobacteria	Myxococcales	Sandaracinaceae	Sandaracinus	1	0	0	0	0	0	0	0	0	0	0	0	1
OTU1391	Proteobacteria	Deltaproteobacteria	Myxococcales	Sandaracinaceae	Sandaracinus	0	0	0	0	0	0	0	0	0	1	0	0	1
OTU1423	Proteobacteria	Deltaproteobacteria	Myxococcales	Sandaracinaceae	Sandaracinus	0	0	0	0	0	0	0	0	0	1	0	0	1
OTU145	Proteobacteria	Deltaproteobacteria	Myxococcales	Sandaracinaceae	Sandaracinus	1	4	2	1	0	1	4	6	7	4	1	3	34
OTU148	Proteobacteria	Deltaproteobacteria	Myxococcales	Sandaracinaceae	Sandaracinus	2	3	2	4	0	0	5	2	4	3	3	3	31
OTU1564	Proteobacteria	Deltaproteobacteria	Myxococcales	Sandaracinaceae	Sandaracinus	0	0	0	1	0	0	0	0	0	0	0	0	1
OTU1616	Proteobacteria	Deltaproteobacteria	Myxococcales	Sandaracinaceae	Sandaracinus	0	0	0	0	1	0	0	0	0	0	0	0	1
OTU1637	Proteobacteria	Deltaproteobacteria	Myxococcales	Sandaracinaceae	Sandaracinus	0	0	0	0	1	0	0	0	0	0	0	0	1
OTU1700	Proteobacteria	Deltaproteobacteria	Myxococcales	Sandaracinaceae	Sandaracinus	0	0	0	0	1	0	0	0	0	0	0	0	1
OTU1777	Proteobacteria	Deltaproteobacteria	Myxococcales	Sandaracinaceae	Sandaracinus	0	0	0	0	0	0	0	0	0	0	1	0	1
OTU1817	Proteobacteria	Deltaproteobacteria	Myxococcales	Sandaracinaceae	Sandaracinus	0	1	0	0	0	0	0	0	0	0	0	0	1
OTU1834	Proteobacteria	Deltaproteobacteria	Myxococcales	Sandaracinaceae	Sandaracinus	0	1	0	0	0	0	0	0	0	0	0	0	1
OTU2179	Proteobacteria	Deltaproteobacteria	Myxococcales	Sandaracinaceae	Sandaracinus	0	0	0	0	0	0	0	1	0	0	0	0	1
OTU2192	Proteobacteria	Deltaproteobacteria	Myxococcales	Sandaracinaceae	Sandaracinus	0	0	0	0	0	0	0	1	0	0	0	0	1
OTU2286	Proteobacteria	Deltaproteobacteria	Myxococcales	Sandaracinaceae	Sandaracinus	0	0	0	0	0	0	1	0	0	0	0	0	1
OTU2330	Proteobacteria	Deltaproteobacteria	Myxococcales	Sandaracinaceae	Sandaracinus	0	0	0	0	0	0	1	0	0	0	0	0	1
OTU2364	Proteobacteria	Deltaproteobacteria	Myxococcales	Sandaracinaceae	Sandaracinus	0	0	0	0	0	0	1	0	0	0	0	0	1
OTU2441	Proteobacteria	Deltaproteobacteria	Myxococcales	Sandaracinaceae	Sandaracinus	0	0	0	0	0	0	0	0	1	0	0	0	1
OTU2443	Proteobacteria	Deltaproteobacteria	Myxococcales	Sandaracinaceae	Sandaracinus	0	0	0	0	0	0	0	0	0	0	0	1	1
OTU287	Proteobacteria	Deltaproteobacteria	Myxococcales	Sandaracinaceae	Sandaracinus	1	0	1	0	0	0	3	5	0	0	1	1	12
OTU300	Proteobacteria	Deltaproteobacteria	Myxococcales	Sandaracinaceae	Sandaracinus	3	1	1	1	1	1	1	2	2	0	1	0	14
OTU316	Proteobacteria	Deltaproteobacteria	Myxococcales	Sandaracinaceae	Sandaracinus	0	0	0	0	0	0	4	1	3	3	1	1	13
OTU366	Proteobacteria	Deltaproteobacteria	Myxococcales	Sandaracinaceae	Sandaracinus	1	1	2	0	0	0	2	0	0	0	1	1	8
OTU384	Proteobacteria	Deltaproteobacteria	Myxococcales	Sandaracinaceae	Sandaracinus	0	0	1	1	2	1	0	0	1	1	1	0	8
OTU386	Proteobacteria	Deltaproteobacteria	Myxococcales	Sandaracinaceae	Sandaracinus	1	1	2	2	0	2	0	0	0	0	0	0	8
OTU402	Proteobacteria	Deltaproteobacteria	Myxococcales	Sandaracinaceae	Sandaracinus	1	3	3	1	0	0	0	0	0	0	0	0	8
OTU517	Proteobacteria	Deltaproteobacteria	Myxococcales	Sandaracinaceae	Sandaracinus	0	1	0	1	0	0	0	1	0	0	2	0	5
OTU518	Proteobacteria	Deltaproteobacteria	Myxococcales	Sandaracinaceae	Sandaracinus	0	0	0	1	0	0	1	4	0	0	0	0	6
OTU580	Proteobacteria	Deltaproteobacteria	Myxococcales	Sandaracinaceae	Sandaracinus	3	1	1	0	0	0	0	0	0	0	0	0	5
OTU677	Proteobacteria	Deltaproteobacteria	Myxococcales	Sandaracinaceae	Sandaracinus	0	0	0	0	0	0	0	1	1	1	1	0	4
OTU679	Proteobacteria	Deltaproteobacteria	Myxococcales	Sandaracinaceae	Sandaracinus	0	0	0	0	0	0	0	0	0	4	0	0	4
OTU829	Proteobacteria	Deltaproteobacteria	Myxococcales	Sandaracinaceae	Sandaracinus	0	1	0	0	0	2	0	0	0	0	0	0	3
OTU993	Proteobacteria	Deltaproteobacteria	Myxococcales	Sandaracinaceae	Sandaracinus	0	0	0	0	0	0	0	0	0	2	0	0	2
OTU1174	Proteobacteria	Deltaproteobacteria	Myxococcales	Undefined	Undefined	0	0	0	0	0	0	1	0	0	0	1	0	2
OTU1398	Proteobacteria	Deltaproteobacteria	Myxococcales	Undefined	Undefined	0	0	0	0	0	0	0	0	0	1	0	0	1
OTU1865	Proteobacteria	Deltaproteobacteria	Myxococcales	Undefined	Undefined	0	1	0	0	0	0	0	0	0	0	0	0	1
OTU2161	Proteobacteria	Deltaproteobacteria	Myxococcales	Undefined	Undefined	0	0	0	0	0	0	0	1	0	0	0	0	1
OTU2264	Proteobacteria	Deltaproteobacteria	Myxococcales	Undefined	Undefined	0	0	1	0	0	0	0	0	0	0	0	0	1
OTU2314	Proteobacteria	Deltaproteobacteria	Myxococcales	Undefined	Undefined	0	0	0	0	0	0	1	0	0	0	0	0	1
OTU2381	Proteobacteria	Deltaproteobacteria	Myxococcales	Undefined	Undefined	0	0	0	0	0	0	0	0	1	0	0	0	1
OTU561	Proteobacteria	Deltaproteobacteria	Myxococcales	Undefined	Undefined	1	0	1	1	0	0	0	0	0	0	1	0	4
OTU57	Proteobacteria	Deltaproteobacteria	Myxococcales	Undefined	Undefined	3	4	8	4	8	6	8	16	12	12	7	10	98
OTU514	Proteobacteria	Deltaproteobacteria	Rhodospirillales	Bacteriovoracaceae	Thalassospira	0	0	0	0	0	0	0	0	0	1	1	1	3
OTU874	Proteobacteria	Deltaproteobacteria	Syntrophobacterales	Geobacteraceae	Geobacter	0	1	1	0	0	0	1	0	0	0	0	0	3
OTU1872	Proteobacteria	Deltaproteobacteria	Syntrophobacterales	Syntrophaceae	Desulfomonile	0	0	0	0	0	1	0	0	0	0	0	0	1
OTU2237	Proteobacteria	Deltaproteobacteria	Syntrophobacterales	Syntrophaceae	Desulfomonile	0	0	1	0	0	0	0	0	0	0	0	0	1
OTU552	Proteobacteria	Deltaproteobacteria	Syntrophobacterales	Syntrophaceae	Desulfomonile	0	0	0	0	0	0	1	0	2	1	0	1	5
OTU631	Proteobacteria	Deltaproteobacteria	Syntrophobacterales	Syntrophaceae	Desulfomonile	0	0	5	0	0	0	0	0	0	0	0	0	5
OTU1076	Proteobacteria	Deltaproteobacteria	Syntrophobacterales	Syntrophaceae	Smithella	0	2	0	0	0	0	0	0	0	0	0	0	2
OTU1474	Proteobacteria	Deltaproteobacteria	Syntrophobacterales	Syntrophaceae	Smithella	0	0	0	1	0	0	0	0	0	0	0	0	1
OTU1542	Proteobacteria	Deltaproteobacteria	Syntrophobacterales	Syntrophaceae	Smithella	0	0	0	1	0	0	0	0	0	0	0	0	1
OTU156	Proteobacteria	Deltaproteobacteria	Syntrophobacterales	Syntrophaceae	Smithella	2	0	3	2	2	1	4	4	4	5	4	2	33
OTU1845	Proteobacteria	Deltaproteobacteria	Syntrophobacterales	Syntrophaceae	Smithella	0	1	0	0	0	0	0	0	0	0	0	0	1
OTU1873	Proteobacteria	Deltaproteobacteria	Syntrophobacterales	Syntrophaceae	Smithella	0	0	0	0	0	1	0	0	0	0	0	0	1
OTU2318	Proteobacteria	Deltaproteobacteria	Syntrophobacterales	Syntrophaceae	Smithella	0	0	0	0	0	0	1	0	0	0	0	0	1
OTU2445	Proteobacteria	Deltaproteobacteria	Syntrophobacterales	Syntrophaceae	Smithella	0	0	0	0	0	0	0	0	0	0	0	1	1
OTU885	Proteobacteria	Deltaproteobacteria	Syntrophobacterales	Syntrophaceae	Smithella	0	0	0	0	1	0	1	0	0	0	0	0	2
OTU887	Proteobacteria	Deltaproteobacteria	Syntrophobacterales	Syntrophaceae	Syntrophus	0	0	0	0	0	0	1	0	0	1	0	0	2
OTU947	Proteobacteria	Deltaproteobacteria	Syntrophobacterales	Syntrophaceae	Syntrophus	1	0	0	0	1	0	0	0	0	0	0	0	2
OTU780	Proteobacteria	Deltaproteobacteria	Syntrophobacterales	Syntrophobacteraceae	Desulforhabdus	1	0	1	0	1	0	0	0	0	0	0	0	3
OTU1109	Proteobacteria	Deltaproteobacteria	Syntrophobacterales	Syntrophobacteraceae	Desulfovirga	0	0	0	0	0	2	0	0	0	0	0	0	2
OTU1651	Proteobacteria	Deltaproteobacteria	Syntrophobacterales	Syntrophobacteraceae	Desulfovirga	0	0	0	0	1	0	0	0	0	0	0	0	1
OTU2217	Proteobacteria	Deltaproteobacteria	Syntrophobacterales	Syntrophobacteraceae	Desulfovirga	0	0	1	0	0	0	0	0	0	0	0	0	1
OTU578	Proteobacteria	Deltaproteobacteria	Syntrophobacterales	Syntrophobacteraceae	Desulfovirga	2	3	0	0	0	0	0	0	0	0	0	0	5
OTU265	Proteobacteria	Deltaproteobacteria	Syntrophobacterales	Syntrophobacteraceae	Holophaga	0	0	0	0	0	0	2	2	2	5	4	2	17
OTU2156	Proteobacteria	Deltaproteobacteria	Syntrophobacterales	Syntrophobacteraceae	Syntrophobacter	0	0	0	0	0	0	0	1	0	0	0	0	1
OTU957	Proteobacteria	Deltaproteobacteria	Syntrophobacterales	Syntrophobacteraceae	Syntrophobacter	1	0	1	0	0	0	0	0	0	0	0	0	2
OTU2325	Proteobacteria	Deltaproteobacteria	Syntrophobacterales	Syntrophobacteraceae	Thermodesulforhabdus	0	0	0	0	0	0	1	0	0	0	0	0	1
OTU313	Proteobacteria	Deltaproteobacteria	Syntrophobacterales	Syntrophobacteraceae	Thermodesulforhabdus	1	0	0	0	1	1	1	2	3	1	0	1	11
OTU648	Proteobacteria	Deltaproteobacteria	Syntrophobacterales	Syntrophobacteraceae	Thermodesulforhabdus	0	0	0	0	0	0	1	0	1	0	1	1	4
OTU481	Proteobacteria	Deltaproteobacteria	Syntrophobacterales	Syntrophorhabdaceae	Syntrophorhabdus	0	1	0	1	2	1	0	0	0	0	0	0	5
OTU2139	Proteobacteria	Deltaproteobacteria	Undefined	Undefined	Undefined	0	0	0	0	0	0	0	1	0	0	0	0	1
OTU29	Proteobacteria	Deltaproteobacteria	Undefined	Undefined	Undefined	26	20	11	17	9	19	12	23	18	23	9	20	207
OTU845	Proteobacteria	Deltaproteobacteria	Undefined	Undefined	Undefined	0	0	0	0	0	1	0	0	0	1	0	0	2
OTU976	Proteobacteria	Deltaproteobacteria	Undefined	Undefined	Undefined	0	0	0	0	0	0	0	0	0	1	1	0	2
OTU2376	Proteobacteria	Epsilonproteobacteria	Undefined	Undefined	Undefined	0	0	0	0	0	0	1	0	0	0	0	0	1
OTU2409	Proteobacteria	Gammaproteobacteria	Aeromonadales	Aeromonadaceae	Tolumonas	0	0	0	0	0	0	0	0	1	0	0	0	1
OTU1579	Proteobacteria	Gammaproteobacteria	Alteromonadales	Alteromonadaceae	Haliea	0	0	0	1	0	0	0	0	0	0	0	0	1
OTU825	Proteobacteria	Gammaproteobacteria	Alteromonadales	Alteromonadaceae	Haliea	0	0	0	0	1	1	0	0	0	0	0	0	2
OTU848	Proteobacteria	Gammaproteobacteria	Alteromonadales	Alteromonadaceae	Simiduia	1	0	0	0	0	1	0	0	0	1	0	0	3
OTU1168	Proteobacteria	Gammaproteobacteria	Alteromonadales	Alteromonadaceae	Undefined	0	0	1	1	0	0	0	0	0	0	0	0	2
OTU1531	Proteobacteria	Gammaproteobacteria	Alteromonadales	Alteromonadaceae	Undefined	0	0	0	1	0	0	0	0	0	0	0	0	1
OTU813	Proteobacteria	Gammaproteobacteria	Alteromonadales	Moritellaceae	Moritella	0	2	0	1	0	0	0	0	0	0	0	0	3
OTU1318	Proteobacteria	Gammaproteobacteria	Chromatiales	Chromatiaceae	Halochromatium	1	0	0	0	0	0	0	0	0	0	0	0	1
OTU1039	Proteobacteria	Gammaproteobacteria	Chromatiales	Chromatiaceae	Nitrosococcus	0	0	0	0	0	0	0	0	1	0	1	0	2
OTU1088	Proteobacteria	Gammaproteobacteria	Chromatiales	Chromatiaceae	Nitrosococcus	0	0	0	0	0	1	0	0	0	0	0	0	1
OTU1530	Proteobacteria	Gammaproteobacteria	Chromatiales	Chromatiaceae	Nitrosococcus	0	0	0	1	0	0	0	0	0	0	0	0	1
OTU1576	Proteobacteria	Gammaproteobacteria	Chromatiales	Chromatiaceae	Nitrosococcus	0	0	0	1	0	0	0	0	0	0	0	0	1
OTU1621	Proteobacteria	Gammaproteobacteria	Chromatiales	Chromatiaceae	Nitrosococcus	0	0	0	0	1	0	0	0	0	0	0	0	1
OTU1670	Proteobacteria	Gammaproteobacteria	Chromatiales	Chromatiaceae	Nitrosococcus	0	0	0	0	1	0	0	0	0	0	0	0	1
OTU1727	Proteobacteria	Gammaproteobacteria	Chromatiales	Chromatiaceae	Nitrosococcus	0	0	0	0	0	0	0	0	0	0	1	0	1
OTU1813	Proteobacteria	Gammaproteobacteria	Chromatiales	Chromatiaceae	Nitrosococcus	0	1	0	0	0	0	0	0	0	0	0	0	1
OTU1937	Proteobacteria	Gammaproteobacteria	Chromatiales	Chromatiaceae	Nitrosococcus	0	0	0	0	0	1	0	0	0	0	0	0	1
OTU275	Proteobacteria	Gammaproteobacteria	Chromatiales	Chromatiaceae	Nitrosococcus	3	0	0	0	1	0	2	0	4	1	1	3	15
OTU357	Proteobacteria	Gammaproteobacteria	Chromatiales	Chromatiaceae	Nitrosococcus	1	2	2	1	2	0	0	0	0	0	0	0	8
OTU448	Proteobacteria	Gammaproteobacteria	Chromatiales	Chromatiaceae	Nitrosococcus	1	1	0	2	1	0	0	0	0	0	1	0	6
OTU684	Proteobacteria	Gammaproteobacteria	Chromatiales	Chromatiaceae	Nitrosococcus	0	0	0	0	1	0	0	0	0	2	0	0	3
OTU751	Proteobacteria	Gammaproteobacteria	Chromatiales	Chromatiaceae	Nitrosococcus	0	0	0	0	0	0	2	0	1	0	0	0	3
OTU786	Proteobacteria	Gammaproteobacteria	Chromatiales	Chromatiaceae	Nitrosococcus	0	0	0	0	0	0	0	0	1	2	0	0	3
OTU872	Proteobacteria	Gammaproteobacteria	Chromatiales	Chromatiaceae	Nitrosococcus	0	0	0	0	0	0	1	0	2	0	0	0	3
OTU873	Proteobacteria	Gammaproteobacteria	Chromatiales	Chromatiaceae	Nitrosococcus	0	0	2	0	0	0	1	0	0	0	0	0	3
OTU1691	Proteobacteria	Gammaproteobacteria	Chromatiales	Chromatiaceae	Thiohalobacter	0	0	0	0	1	0	0	0	0	0	0	0	1
OTU1364	Proteobacteria	Gammaproteobacteria	Chromatiales	Ectothiorhodospiraceae	Acidiferrobacter	1	0	0	0	0	0	0	0	0	0	0	0	1
OTU1653	Proteobacteria	Gammaproteobacteria	Chromatiales	Ectothiorhodospiraceae	Acidiferrobacter	0	0	0	0	1	0	0	0	0	0	0	0	1
OTU1814	Proteobacteria	Gammaproteobacteria	Chromatiales	Ectothiorhodospiraceae	Acidiferrobacter	0	1	0	0	0	0	0	0	0	0	0	0	1
OTU2199	Proteobacteria	Gammaproteobacteria	Chromatiales	Ectothiorhodospiraceae	Acidiferrobacter	0	0	0	0	0	0	0	1	0	0	0	0	1
OTU485	Proteobacteria	Gammaproteobacteria	Chromatiales	Ectothiorhodospiraceae	Acidiferrobacter	0	3	2	0	0	0	0	0	0	0	0	0	5
OTU548	Proteobacteria	Gammaproteobacteria	Chromatiales	Ectothiorhodospiraceae	Acidiferrobacter	0	2	1	0	1	0	1	0	0	0	0	0	5
OTU924	Proteobacteria	Gammaproteobacteria	Chromatiales	Ectothiorhodospiraceae	Acidiferrobacter	1	0	0	1	0	0	0	0	0	0	0	0	2
OTU311	Proteobacteria	Gammaproteobacteria	Chromatiales	Ectothiorhodospiraceae	Alkalilimnicola	0	0	0	0	0	0	4	0	0	2	1	1	8
OTU234	Proteobacteria	Gammaproteobacteria	Chromatiales	Ectothiorhodospiraceae	Thioalkalispira	8	0	0	5	0	1	0	0	0	0	0	1	15
OTU466	Proteobacteria	Gammaproteobacteria	Chromatiales	Ectothiorhodospiraceae	Thioalkalispira	2	3	1	1	0	0	0	0	0	0	0	0	7
OTU864	Proteobacteria	Gammaproteobacteria	Chromatiales	Ectothiorhodospiraceae	Thioalkalispira	0	1	0	0	1	0	0	0	0	0	0	0	2
OTU1450	Proteobacteria	Gammaproteobacteria	Chromatiales	Ectothiorhodospiraceae	Thioalkalivibrio	0	0	0	0	0	0	0	0	0	1	0	0	1
OTU1941	Proteobacteria	Gammaproteobacteria	Chromatiales	Granulosicoccaceae	Granulosicoccus	0	0	0	0	0	1	0	0	0	0	0	0	1
OTU1199	Proteobacteria	Gammaproteobacteria	Chromatiales	Rhizobiaceae	Agrobacterium	0	0	0	0	0	0	1	0	0	0	0	0	1
OTU81	Proteobacteria	Gammaproteobacteria	Chromatiales	Undefined	Undefined	1	5	5	0	10	3	3	4	7	4	8	7	57
OTU2317	Proteobacteria	Gammaproteobacteria	Enterobacteriales	Enterobacteriaceae	Enterobacter	0	0	0	0	0	0	1	0	0	0	0	0	1
OTU2377	Proteobacteria	Gammaproteobacteria	Enterobacteriales	Enterobacteriaceae	Enterobacter	0	0	0	0	0	0	1	0	0	0	0	0	1
OTU1780	Proteobacteria	Gammaproteobacteria	Enterobacteriales	Enterobacteriaceae	Escherichia	0	0	0	0	0	0	0	0	0	0	1	0	1
[truncated: 304 more rows]
